# Supplementary material for: Synthesis and crystal structure of bis­(1H-benzo[d][1,2,3]triazole-κN 2){2,2′-[N-(phenyl­phospho­r­yl­methyl-κO)aza­nedi­yl]di­acetato-κ3 O,N,O′}cobalt(II)–1H-benzo[d][1,2,3]triazole (1/1)
Source: Acta Crystallogr E Crystallogr Commun. 2017 Oct 20;73(Pt 11):1704–7. doi: 10.1107/S2056989017015079 (PMC5683495; doi:10.1107/S2056989017015079)
Supplement: Supplementary file 1 [file e-73-01704-sup1.cif]

##############################################################################
#                                                                            #
# This CIF contains the data in a paper accepted for publication in          #
# Acta Crystallographica Section E. It conforms to the requirements of       #
# Notes for Authors for Acta Crystallographica Section E, and has been       #
# peer reviewed under the auspices of the IUCr Commission on Journals.       #
#                                                                            #
# Full details of the Crystallographic Information File format               #
# are given in the paper "The Crystallographic Information File (CIF):       #
# a New Standard Archive File for Crystallography" by S. R. Hall, F. H.      #
# Allen and I. D. Brown [Acta Cryst. (1991), A47, 655-685].                  #
#                                                                            #
# The current version of the core CIF dictionary is obtainable from          #
# ftp://ftp.iucr.org/pub/cif_core.dic.                                       #
#                                                                            #
# Software is freely available for graphical display of the structure(s)     #
# in this CIF. For information consult the CIF software page                 #
# http://www.iucr.org/resources/cif/software.                                #
#                                                                            #
# This file may be used for bona fide research purposes within the           #
# scientific community so long as proper attribution is given to the journal # 
# article from which it was obtained.                                        #
#                                                                            #
##############################################################################
data_global
_audit_creation_method
;
Olex2 1.2-beta
(compiled 2016.09.09 svn.r3337 for OlexSys, GUI svn.r5227)
;
_journal_date_recd_electronic     2017-09-09
_journal_date_accepted     2017-10-16
_journal_name_full     'Acta Crystallographica, Section E'
_journal_year     2017
_journal_volume     73
_journal_issue     11
_journal_page_first     1704
_journal_page_last     1707
_journal_paper_category     GM
_journal_paper_doi     10.1107/S2056989017015079
_journal_coeditor_code     XU5906
_publ_contact_author_name     'Chao-Jun Du'
_publ_contact_author_address
;
School of Biochemical and Chemical Engineering,
Nanyang Institute of Technology,
Nanyang 473000, People's Republic of China
;
_publ_contact_author_email     hyperchem@126.com
_publ_contact_author_phone     '0086-771-3064863'
_publ_section_title
;\
Synthesis and crystal structure of
bis(1<i>H</i>-benzo[<i>d</i>][1,2,3]triazole-\k<i>N</i>^2^){2,2'-[<i>N</i>-\
(phenylphosphorylmethyl-\k<i>O</i>)azanediyl]diacetato-\k^3^<i>O</i>,\
<i>N</i>,<i>O</i>'}cobalt(II)--1<i>H</i>-benzo[<i>d</i>][1,2,3]triazole
(1/1)
;
loop_
    _publ_author_name
    _publ_author_address
    'Du, Chao-Jun'
;
School of Biochemical and Chemical Engineering,
Nanyang Institute of Technology,
Nanyang 473000, People's Republic of China
;
    'Zhao, Xiao-Na'
;
School of Biochemical and Chemical Engineering,
Nanyang Institute of Technology,
Nanyang 473000, People's Republic of China
;
_publ_section_synopsis
;
In the molecule, the Co^II^ cation is N,<i>O</i>,<i>O</i>',<i>O</i>''-chelated
by a 2,2'-[<i>N</i>-(phenylphosphorylmethyl)azanediyl]diacetate dianion and
coordinated by two 1<i>H</i>-benzo[<i>d</i>][1,2,3]triazole molecules in a
slight distorted octahedral coordination.
;
data_I
_chemical_name_systematic
;\
Bis(1<i>H</i>-benzo[<i>d</i>][1,2,3]triazole-\k<i>N</i>^2^)\
{2,2'-[<i>N</i>-(phenylphosphorylmethyl-\k<i>O</i>)azanediyl]diacetato-\
\k^3^<i>O</i>,<i>N</i>,<i>O</i>'}cobalt(II)--\
1<i>H</i>-benzo[<i>d</i>][1,2,3]triazole (1/1)
;
_chemical_name_common     ?
_chemical_formula_moiety     'C23 H22 Co N7 O6 P, C6 H5 N3'
_chemical_formula_sum     'C29 H27 Co N10 O6 P'
_chemical_formula_iupac     '[Co (C11 H12 N O6 P) (C6 H5 N3)2], C6 H5 N3'
_chemical_formula_weight     701.50
_chemical_melting_point     ?
_shelx_space_group_comment
;
The symmetry employed for this shelxl refinement is uniquely defined
by the following loop, which should always be used as a source of
symmetry information in preference to the above space-group names.
They are only intended as comments.
;
_space_group_crystal_system     triclinic
_space_group_name_H-M_alt     'P -1'
_space_group_name_Hall     '-P 1'
loop_
    _symmetry_equiv_pos_as_xyz
    'x, y, z'
    '-x, -y, -z'
_cell_length_a     7.5701(3)
_cell_length_b     14.1261(4)
_cell_length_c     14.9018(5)
_cell_angle_alpha     97.351(3)
_cell_angle_beta     102.335(3)
_cell_angle_gamma     91.206(3)
_cell_volume     1542.03(9)
_cell_formula_units_Z     2
_cell_measurement_reflns_used     7159
_cell_measurement_theta_min     2.7521
_cell_measurement_theta_max     29.4322
_cell_measurement_temperature     293(2)
_exptl_crystal_description     block
_exptl_crystal_colour     colourless
_exptl_crystal_size_max     0.30
_exptl_crystal_size_mid     0.25
_exptl_crystal_size_min     0.20
_exptl_crystal_density_diffrn     1.511
_exptl_crystal_density_meas     ?
_exptl_crystal_density_method     ?
_exptl_crystal_F_000     722
_exptl_absorpt_coefficient_mu     0.669
_exptl_absorpt_correction_type     multi-scan
_exptl_absorpt_process_details
;
(CrysAlis Pro; Agilent, 2011)
;
_shelx_estimated_absorpt_T_min     0.824
_shelx_estimated_absorpt_T_max     0.878
_exptl_absorpt_correction_T_min     0.90517
_exptl_absorpt_correction_T_max     1.00000
_diffrn_ambient_temperature     293
_diffrn_radiation_type     MoK\a
_diffrn_radiation_wavelength     0.71073
_diffrn_radiation_monochromator     graphite
_diffrn_measurement_device_type     'Agilent Xcalibur Atlas Gemini ultra'
_diffrn_measurement_method     '\w scans'
_diffrn_detector_area_resol_mean     10.4170
_diffrn_reflns_number     14339
_diffrn_reflns_av_R_equivalents     0.0317
_diffrn_reflns_theta_min     2.758
_diffrn_reflns_theta_max     27.103
_diffrn_reflns_theta_full     25.242
_diffrn_measured_fraction_theta_max     0.988
_diffrn_measured_fraction_theta_full     0.999
_diffrn_reflns_limit_h_min     -8
_diffrn_reflns_limit_h_max     9
_diffrn_reflns_limit_k_min     -18
_diffrn_reflns_limit_k_max     18
_diffrn_reflns_limit_l_min     -19
_diffrn_reflns_limit_l_max     18
_diffrn_standards_number     0
_refine_special_details     ?
_reflns_number_total     6722
_reflns_number_gt     5440
_reflns_threshold_expression     'I > 2\s(I)'
_refine_ls_structure_factor_coef     Fsqd
_refine_ls_matrix_type     full
_refine_ls_R_factor_all     0.0519
_refine_ls_R_factor_gt     0.0379
_refine_ls_wR_factor_gt     0.0886
_refine_ls_wR_factor_ref     0.0971
_refine_ls_goodness_of_fit_ref     1.019
_refine_ls_restrained_S_all     1.070
_refine_ls_number_reflns     6722
_refine_ls_number_parameters     425
_refine_ls_number_restraints     121
_refine_ls_hydrogen_treatment     constr
_refine_ls_weighting_scheme     calc
_refine_ls_weighting_details
              'w=1/[\s^2^(Fo^2^)+(0.0420P)^2^+0.4782P] where P=(Fo^2^+2Fc^2^)/3'
_atom_sites_solution_hydrogens     geom
_atom_sites_solution_primary     dual
_atom_sites_solution_secondary     ?
_refine_ls_shift/su_max     0.001
_refine_ls_shift/su_mean     0.000
_refine_diff_density_max     0.421
_refine_diff_density_min     -0.262
_refine_ls_extinction_method     none
_refine_ls_extinction_coef     .
loop_
    _atom_type_symbol
    _atom_type_description
    _atom_type_scat_dispersion_real
    _atom_type_scat_dispersion_imag
    _atom_type_scat_source
    'C' 'C' 0.0033 0.0016
                         'International Tables Vol C Tables 4.2.6.8 and 6.1.1.4'
    'H' 'H' 0.0000 0.0000
                         'International Tables Vol C Tables 4.2.6.8 and 6.1.1.4'
    'Co' 'Co' 0.3494 0.9721
                         'International Tables Vol C Tables 4.2.6.8 and 6.1.1.4'
    'N' 'N' 0.0061 0.0033
                         'International Tables Vol C Tables 4.2.6.8 and 6.1.1.4'
    'O' 'O' 0.0106 0.0060
                         'International Tables Vol C Tables 4.2.6.8 and 6.1.1.4'
    'P' 'P' 0.1023 0.0942
                         'International Tables Vol C Tables 4.2.6.8 and 6.1.1.4'
_computing_data_collection
;
CrysAlis PRO (Agilent, 2011)
;
_computing_cell_refinement
;
CrysAlis PRO (Agilent, 2011)
;
_computing_data_reduction
;
CrysAlis PRO (Agilent, 2011)
;
_computing_structure_solution
;
SHELXT (Sheldrick, 2015a)
;
_computing_structure_refinement
;
SHELXL2016 (Sheldrick, 2015b)
;
_computing_molecular_graphics
;
<i>OLEX2</i> (Dolomanov <i>et al.</i>,  2009)
;
_computing_publication_material
;
<i>OLEX2</i> (Dolomanov <i>et al.</i>,  2009)
;
loop_
    _atom_site_type_symbol
    _atom_site_label
    _atom_site_fract_x
    _atom_site_fract_y
    _atom_site_fract_z
    _atom_site_U_iso_or_equiv
    _atom_site_adp_type
    _atom_site_calc_flag
    _atom_site_occupancy
    _atom_site_disorder_assembly
    _atom_site_disorder_group
    Co Co1 -0.05582(3) 0.24613(2) 0.88580(2) 0.03100(9) Uani d 1 . .
    P P1 0.00092(7) 0.05593(3) 0.77757(4) 0.03346(13) Uani d 1 . .
    O O1 -0.5457(2) 0.36152(11) 0.84311(12) 0.0487(4) Uani d 1 . .
    O O2 -0.26323(19) 0.33099(10) 0.90211(10) 0.0390(3) Uani d 1 . .
    O O3 -0.07905(19) 0.16185(10) 0.99428(10) 0.0385(3) Uani d 1 . .
    O O4 -0.2239(2) 0.03247(11) 1.02198(11) 0.0482(4) Uani d 1 . .
    H H4 -0.145757 0.039665 1.070122 0.072 Uiso calc 1 . .
    O O5 0.0013(2) -0.03141(10) 0.82718(11) 0.0477(4) Uani d 1 . .
    O O6 0.09929(18) 0.14478(9) 0.83555(10) 0.0359(3) Uani d 1 . .
    N N1 -0.0358(2) 0.31090(12) 0.75891(12) 0.0374(4) Uani d 1 . .
    N N2 -0.1649(2) 0.30501(13) 0.68392(13) 0.0435(4) Uani d 1 . .
    N N3 0.1202(2) 0.34112(12) 0.74030(13) 0.0426(4) Uani d 1 . .
    H H3 0.222267 0.350335 0.779575 0.051 Uiso calc 1 . .
    N N4 0.1601(2) 0.33299(11) 0.96562(11) 0.0344(4) Uani d 1 . .
    N N5 0.1596(3) 0.42687(12) 0.97157(12) 0.0421(4) Uani d 1 . .
    N N6 0.3092(3) 0.46220(13) 1.03207(13) 0.0481(5) Uani d 1 . .
    H H6 0.338370 0.522214 1.046881 0.058 Uiso calc 1 . .
    N N10 -0.2928(2) 0.14824(11) 0.81479(11) 0.0316(4) Uani d 1 . .
    C C1 0.1002(3) 0.02925(15) 0.67820(15) 0.0407(5) Uani d 1 . .
    C C2 0.1773(4) -0.0567(2) 0.6597(2) 0.0694(8) Uani d 1 . .
    H H2 0.168755 -0.105273 0.695437 0.083 Uiso calc 1 . .
    C C3 0.2682(5) -0.0708(3) 0.5871(3) 0.0953(12) Uani d 1 . .
    H H3A 0.323420 -0.127941 0.575531 0.114 Uiso calc 1 . .
    C C4 0.2756(4) 0.0009(3) 0.5325(2) 0.0891(11) Uani d 1 . .
    H H4A 0.333480 -0.009027 0.483230 0.107 Uiso calc 1 . .
    C C5 0.2002(4) 0.0844(3) 0.5499(2) 0.0775(9) Uani d 1 . .
    H H5 0.207219 0.132418 0.513342 0.093 Uiso calc 1 . .
    C C6 0.1125(4) 0.09900(19) 0.62221(17) 0.0568(6) Uani d 1 . .
    H H6A 0.060220 0.157067 0.633634 0.068 Uiso calc 1 . .
    C C7 -0.2342(3) 0.08818(13) 0.73759(13) 0.0342(4) Uani d 1 . .
    H H7A -0.242846 0.123287 0.685100 0.041 Uiso calc 1 . .
    H H7B -0.312610 0.030742 0.717894 0.041 Uiso calc 1 . .
    C C8 -0.4400(3) 0.21247(14) 0.78471(15) 0.0364(5) Uani d 1 . .
    H H8A -0.555535 0.181491 0.784763 0.044 Uiso calc 1 . .
    H H8B -0.441006 0.223997 0.721824 0.044 Uiso calc 1 . .
    C C9 -0.4163(3) 0.30816(14) 0.84836(14) 0.0352(4) Uani d 1 . .
    C C10 -0.3395(3) 0.08937(15) 0.88264(14) 0.0398(5) Uani d 1 . .
    H H10A -0.355049 0.022944 0.854848 0.048 Uiso calc 1 . .
    H H10B -0.454127 0.108574 0.896454 0.048 Uiso calc 1 . .
    C C11 -0.1990(3) 0.09783(14) 0.97153(14) 0.0359(4) Uani d 1 . .
    C C12 -0.0903(4) 0.33164(15) 0.61468(16) 0.0479(6) Uani d 1 . .
    C C13 -0.1688(5) 0.3351(2) 0.5210(2) 0.0781(9) Uani d 1 . .
    H H13 -0.291141 0.319494 0.496573 0.094 Uiso calc 1 . .
    C C14 -0.0567(8) 0.3623(3) 0.4679(2) 0.1141(15) Uani d 1 . .
    H H14 -0.103623 0.365014 0.405342 0.137 Uiso calc 1 . .
    C C15 0.1263(8) 0.3864(3) 0.5043(3) 0.1173(16) Uani d 1 . .
    H H15 0.196461 0.405710 0.465057 0.141 Uiso calc 1 . .
    C C16 0.2073(5) 0.3829(2) 0.5947(3) 0.0865(10) Uani d 1 . .
    H H16 0.330116 0.398091 0.618044 0.104 Uiso calc 1 . .
    C C17 0.0921(4) 0.35481(15) 0.65044(17) 0.0486(6) Uani d 1 . .
    C C18 0.4099(3) 0.39200(17) 1.06754(15) 0.0439(5) Uani d 1 . .
    C C19 0.5708(3) 0.3909(2) 1.13410(17) 0.0602(7) Uani d 1 . .
    H H19 0.637276 0.446797 1.162961 0.072 Uiso calc 1 . .
    C C20 0.6243(3) 0.3031(2) 1.15410(19) 0.0672(8) Uani d 1 . .
    H H20 0.729652 0.299478 1.198757 0.081 Uiso calc 1 . .
    C C21 0.5271(3) 0.2173(2) 1.11010(18) 0.0575(6) Uani d 1 . .
    H H21 0.570254 0.159174 1.126133 0.069 Uiso calc 1 . .
    C C22 0.3703(3) 0.21803(17) 1.04418(16) 0.0448(5) Uani d 1 . .
    H H22 0.305819 0.161858 1.014559 0.054 Uiso calc 1 . .
    C C23 0.3128(3) 0.30737(15) 1.02394(14) 0.0360(5) Uani d 1 . .
    N N7 0.4354(4) 0.24725(17) 0.3610(2) 0.0865(9) Uani d 1 . .
    N N8 0.3398(4) 0.17053(17) 0.3187(2) 0.0874(9) Uani d 1 . .
    N N9 0.2049(3) 0.19459(15) 0.25306(18) 0.0672(6) Uani d 1 . .
    H H9 0.125578 0.154709 0.216782 0.081 Uiso calc 1 . .
    C C24 0.1059(4) 0.3510(2) 0.1986(2) 0.0626(7) Uani d 1 . .
    H H24 0.006926 0.328408 0.151491 0.075 Uiso calc 1 . .
    C C25 0.1578(5) 0.4475(2) 0.2201(3) 0.0749(9) Uani d 1 . .
    H H25 0.090204 0.491257 0.187424 0.090 Uiso calc 1 . .
    C C26 0.3083(5) 0.4801(2) 0.2892(3) 0.0767(9) Uani d 1 . .
    H H26 0.339739 0.545220 0.300696 0.092 Uiso calc 1 . .
    C C27 0.4112(4) 0.4206(2) 0.3407(2) 0.0727(8) Uani d 1 . .
    H H27 0.511455 0.443467 0.387029 0.087 Uiso calc 1 . .
    C C28 0.3593(4) 0.32319(18) 0.3209(2) 0.0599(7) Uani d 1 . .
    C C29 0.2101(3) 0.29056(17) 0.25143(19) 0.0518(6) Uani d 1 . .
loop_
    _atom_site_aniso_label
    _atom_site_aniso_U_11
    _atom_site_aniso_U_22
    _atom_site_aniso_U_33
    _atom_site_aniso_U_12
    _atom_site_aniso_U_13
    _atom_site_aniso_U_23
    Co1 0.02873(15) 0.02622(14) 0.03550(16) -0.00256(11) 0.00329(11) 0.00159(10)
    P1 0.0386(3) 0.0257(2) 0.0332(3) 0.0004(2) 0.0023(2) 0.0028(2)
    O1 0.0327(8) 0.0417(8) 0.0708(11) 0.0047(7) 0.0110(7) 0.0048(8)
    O2 0.0314(7) 0.0325(7) 0.0490(9) -0.0011(6) 0.0058(6) -0.0040(6)
    O3 0.0383(8) 0.0373(7) 0.0375(8) -0.0059(7) 0.0032(6) 0.0065(6)
    O4 0.0542(10) 0.0431(8) 0.0457(9) -0.0082(8) 0.0020(7) 0.0169(7)
    O5 0.0572(10) 0.0328(8) 0.0483(9) -0.0044(7) -0.0027(7) 0.0121(7)
    O6 0.0342(7) 0.0310(7) 0.0401(8) 0.0000(6) 0.0062(6) -0.0007(6)
    N1 0.0343(9) 0.0331(9) 0.0456(10) 0.0023(8) 0.0066(8) 0.0112(7)
    N2 0.0395(10) 0.0384(9) 0.0497(11) -0.0001(8) 0.0006(8) 0.0109(8)
    N3 0.0363(10) 0.0382(9) 0.0521(11) -0.0049(8) 0.0073(8) 0.0066(8)
    N4 0.0342(9) 0.0272(8) 0.0400(9) -0.0047(7) 0.0072(7) 0.0004(7)
    N5 0.0500(11) 0.0310(9) 0.0429(10) -0.0093(8) 0.0095(8) -0.0011(7)
    N6 0.0599(12) 0.0349(10) 0.0453(11) -0.0215(9) 0.0099(9) -0.0035(8)
    N10 0.0315(9) 0.0291(8) 0.0316(8) -0.0023(7) 0.0024(7) 0.0031(6)
    C1 0.0389(12) 0.0399(11) 0.0380(12) 0.0033(10) 0.0028(9) -0.0054(9)
    C2 0.0746(19) 0.0618(17) 0.0636(18) 0.0280(15) 0.0042(14) -0.0077(13)
    C3 0.078(2) 0.114(3) 0.082(2) 0.049(2) 0.0116(18) -0.030(2)
    C4 0.0503(17) 0.149(3) 0.059(2) -0.001(2) 0.0168(15) -0.026(2)
    C5 0.074(2) 0.104(2) 0.0548(17) -0.0217(19) 0.0271(15) -0.0042(16)
    C6 0.0680(17) 0.0545(14) 0.0505(14) 0.0003(13) 0.0209(12) 0.0034(11)
    C7 0.0377(11) 0.0277(9) 0.0337(10) -0.0039(8) 0.0027(8) 0.0006(8)
    C8 0.0287(10) 0.0353(10) 0.0418(11) -0.0030(9) 0.0015(8) 0.0043(9)
    C9 0.0327(11) 0.0338(10) 0.0409(11) -0.0028(9) 0.0109(9) 0.0073(9)
    C10 0.0393(12) 0.0379(11) 0.0409(12) -0.0093(9) 0.0071(9) 0.0056(9)
    C11 0.0397(11) 0.0310(10) 0.0380(11) 0.0020(9) 0.0102(9) 0.0052(8)
    C12 0.0632(15) 0.0338(11) 0.0459(13) 0.0003(11) 0.0074(11) 0.0100(10)
    C13 0.114(3) 0.0591(17) 0.0522(16) -0.0011(18) -0.0044(16) 0.0136(13)
    C14 0.207(5) 0.086(3) 0.051(2) -0.012(3) 0.029(2) 0.0192(18)
    C15 0.191(5) 0.097(3) 0.090(3) -0.013(3) 0.085(3) 0.024(2)
    C16 0.107(3) 0.072(2) 0.096(2) -0.0171(19) 0.059(2) 0.0131(18)
    C17 0.0624(15) 0.0345(11) 0.0542(14) -0.0015(11) 0.0227(12) 0.0093(10)
    C18 0.0390(12) 0.0523(13) 0.0384(12) -0.0177(11) 0.0104(9) -0.0015(10)
    C19 0.0446(14) 0.0790(18) 0.0490(14) -0.0255(14) 0.0005(11) 0.0001(13)
    C20 0.0337(13) 0.108(2) 0.0543(16) -0.0042(15) -0.0009(11) 0.0083(16)
    C21 0.0448(14) 0.0717(17) 0.0573(16) 0.0143(13) 0.0110(12) 0.0123(13)
    C22 0.0384(12) 0.0482(13) 0.0468(13) 0.0023(10) 0.0093(10) 0.0027(10)
    C23 0.0325(10) 0.0402(11) 0.0336(11) -0.0068(9) 0.0078(8) -0.0009(8)
    N7 0.0813(18) 0.0538(14) 0.109(2) -0.0115(13) -0.0140(15) 0.0136(14)
    N8 0.0901(19) 0.0463(13) 0.113(2) -0.0089(13) -0.0093(16) 0.0186(13)
    N9 0.0651(14) 0.0432(11) 0.0872(16) -0.0120(11) 0.0050(13) 0.0087(11)
    C24 0.0531(15) 0.0686(17) 0.0759(18) 0.0093(13) 0.0313(13) 0.0163(14)
    C25 0.078(2) 0.0608(16) 0.107(2) 0.0278(15) 0.0513(18) 0.0305(16)
    C26 0.081(2) 0.0429(14) 0.118(2) 0.0052(15) 0.0486(19) 0.0099(15)
    C27 0.0689(18) 0.0461(14) 0.103(2) -0.0099(14) 0.0268(16) 0.0001(14)
    C28 0.0584(15) 0.0408(13) 0.0812(18) -0.0044(12) 0.0181(14) 0.0063(12)
    C29 0.0498(14) 0.0404(12) 0.0703(16) -0.0025(11) 0.0243(12) 0.0080(11)
_geom_special_details
;
 All esds (except the esd in the dihedral angle between two l.s. planes)
 are estimated using the full covariance matrix.  The cell esds are taken
 into account individually in the estimation of esds in distances, angles
 and torsion angles; correlations between esds in cell parameters are only
 used when they are defined by crystal symmetry.  An approximate (isotropic)
 treatment of cell esds is used for estimating esds involving l.s. planes.
;
loop_
    _geom_bond_atom_site_label_1
    _geom_bond_atom_site_label_2
    _geom_bond_site_symmetry_2
    _geom_bond_distance
    _geom_bond_publ_flag
    Co1 N1 . 2.2350(17) y
    Co1 N4 . 2.0742(15) y
    Co1 N10 . 2.2274(15) y
    Co1 O2 . 2.0320(15) y
    Co1 O3 . 2.1602(14) y
    Co1 O6 . 2.0399(14) y
    P1 O5 . 1.5171(15) ?
    P1 O6 . 1.5115(13) ?
    P1 C1 . 1.801(2) ?
    P1 C7 . 1.839(2) ?
    O1 C9 . 1.244(2) ?
    O2 C9 . 1.269(2) ?
    O3 C11 . 1.230(2) ?
    O4 H4 . 0.8200 ?
    O4 C11 . 1.298(2) ?
    N1 N2 . 1.310(2) ?
    N1 N3 . 1.343(2) ?
    N2 C12 . 1.366(3) ?
    N3 H3 . 0.8600 ?
    N3 C17 . 1.350(3) ?
    N4 N5 . 1.318(2) ?
    N4 C23 . 1.375(3) ?
    N5 N6 . 1.330(3) ?
    N6 H6 . 0.8600 ?
    N6 C18 . 1.356(3) ?
    N10 C7 . 1.491(3) ?
    N10 C8 . 1.483(3) ?
    N10 C10 . 1.481(2) ?
    C1 C2 . 1.381(3) ?
    C1 C6 . 1.384(3) ?
    C2 H2 . 0.9300 ?
    C2 C3 . 1.396(5) ?
    C3 H3A . 0.9300 ?
    C3 C4 . 1.385(5) ?
    C4 H4A . 0.9300 ?
    C4 C5 . 1.341(5) ?
    C5 H5 . 0.9300 ?
    C5 C6 . 1.378(4) ?
    C6 H6A . 0.9300 ?
    C7 H7A . 0.9700 ?
    C7 H7B . 0.9700 ?
    C8 H8A . 0.9700 ?
    C8 H8B . 0.9700 ?
    C8 C9 . 1.532(3) ?
    C10 H10A . 0.9700 ?
    C10 H10B . 0.9700 ?
    C10 C11 . 1.501(3) ?
    C12 C13 . 1.403(4) ?
    C12 C17 . 1.385(3) ?
    C13 H13 . 0.9300 ?
    C13 C14 . 1.359(6) ?
    C14 H14 . 0.9300 ?
    C14 C15 . 1.393(6) ?
    C15 H15 . 0.9300 ?
    C15 C16 . 1.364(6) ?
    C16 H16 . 0.9300 ?
    C16 C17 . 1.410(4) ?
    C18 C19 . 1.399(3) ?
    C18 C23 . 1.397(3) ?
    C19 H19 . 0.9300 ?
    C19 C20 . 1.363(4) ?
    C20 H20 . 0.9300 ?
    C20 C21 . 1.412(4) ?
    C21 H21 . 0.9300 ?
    C21 C22 . 1.371(3) ?
    C22 H22 . 0.9300 ?
    C22 C23 . 1.392(3) ?
    N7 N8 . 1.301(3) ?
    N7 C28 . 1.372(4) ?
    N8 N9 . 1.337(3) ?
    N9 H9 . 0.8600 ?
    N9 C29 . 1.359(3) ?
    C24 H24 . 0.9300 ?
    C24 C25 . 1.388(4) ?
    C24 C29 . 1.380(4) ?
    C25 H25 . 0.9300 ?
    C25 C26 . 1.388(5) ?
    C26 H26 . 0.9300 ?
    C26 C27 . 1.356(4) ?
    C27 H27 . 0.9300 ?
    C27 C28 . 1.400(4) ?
    C28 C29 . 1.384(4) ?
loop_
    _geom_angle_atom_site_label_1
    _geom_angle_atom_site_label_2
    _geom_angle_atom_site_label_3
    _geom_angle_site_symmetry_1
    _geom_angle_site_symmetry_3
    _geom_angle
    _geom_angle_publ_flag
    O2 Co1 O3 . . 95.92(6) ?
    O2 Co1 O6 . . 163.36(6) ?
    O2 Co1 N1 . . 89.43(6) ?
    O2 Co1 N4 . . 99.74(6) ?
    O2 Co1 N10 . . 79.23(6) ?
    O3 Co1 N1 . . 170.82(6) ?
    O3 Co1 N10 . . 79.15(5) ?
    O6 Co1 O3 . . 89.22(6) ?
    O6 Co1 N1 . . 83.63(6) ?
    O6 Co1 N4 . . 95.57(6) ?
    O6 Co1 N10 . . 86.25(6) ?
    N4 Co1 O3 . . 94.76(6) ?
    N4 Co1 N1 . . 91.67(6) ?
    N4 Co1 N10 . . 173.64(6) ?
    N10 Co1 N1 . . 94.59(6) ?
    O5 P1 C1 . . 109.77(10) ?
    O5 P1 C7 . . 109.02(9) ?
    O6 P1 O5 . . 115.55(8) ?
    O6 P1 C1 . . 107.76(9) ?
    O6 P1 C7 . . 105.87(8) ?
    C1 P1 C7 . . 108.64(10) ?
    C9 O2 Co1 . . 117.27(13) ?
    C11 O3 Co1 . . 114.42(13) ?
    C11 O4 H4 . . 109.5 ?
    P1 O6 Co1 . . 116.94(8) ?
    N2 N1 Co1 . . 124.52(13) ?
    N2 N1 N3 . . 109.50(17) ?
    N3 N1 Co1 . . 124.31(13) ?
    N1 N2 C12 . . 107.56(18) ?
    N1 N3 H3 . . 125.3 ?
    N1 N3 C17 . . 109.50(18) ?
    C17 N3 H3 . . 125.3 ?
    N5 N4 Co1 . . 121.69(14) ?
    N5 N4 C23 . . 109.44(16) ?
    C23 N4 Co1 . . 128.68(13) ?
    N4 N5 N6 . . 107.51(18) ?
    N5 N6 H6 . . 124.2 ?
    N5 N6 C18 . . 111.69(17) ?
    C18 N6 H6 . . 124.2 ?
    C7 N10 Co1 . . 106.01(11) ?
    C8 N10 Co1 . . 104.74(11) ?
    C8 N10 C7 . . 114.68(15) ?
    C10 N10 Co1 . . 108.48(11) ?
    C10 N10 C7 . . 111.46(15) ?
    C10 N10 C8 . . 110.95(16) ?
    C2 C1 P1 . . 121.9(2) ?
    C2 C1 C6 . . 118.3(3) ?
    C6 C1 P1 . . 119.54(18) ?
    C1 C2 H2 . . 120.0 ?
    C1 C2 C3 . . 119.9(3) ?
    C3 C2 H2 . . 120.0 ?
    C2 C3 H3A . . 120.2 ?
    C4 C3 C2 . . 119.6(3) ?
    C4 C3 H3A . . 120.2 ?
    C3 C4 H4A . . 119.6 ?
    C5 C4 C3 . . 120.8(3) ?
    C5 C4 H4A . . 119.6 ?
    C4 C5 H5 . . 120.1 ?
    C4 C5 C6 . . 119.8(3) ?
    C6 C5 H5 . . 120.1 ?
    C1 C6 H6A . . 119.2 ?
    C5 C6 C1 . . 121.6(3) ?
    C5 C6 H6A . . 119.2 ?
    P1 C7 H7A . . 109.8 ?
    P1 C7 H7B . . 109.8 ?
    N10 C7 P1 . . 109.28(12) ?
    N10 C7 H7A . . 109.8 ?
    N10 C7 H7B . . 109.8 ?
    H7A C7 H7B . . 108.3 ?
    N10 C8 H8A . . 109.3 ?
    N10 C8 H8B . . 109.3 ?
    N10 C8 C9 . . 111.71(16) ?
    H8A C8 H8B . . 107.9 ?
    C9 C8 H8A . . 109.3 ?
    C9 C8 H8B . . 109.3 ?
    O1 C9 O2 . . 122.73(19) ?
    O1 C9 C8 . . 118.80(18) ?
    O2 C9 C8 . . 118.43(18) ?
    N10 C10 H10A . . 108.9 ?
    N10 C10 H10B . . 108.9 ?
    N10 C10 C11 . . 113.31(16) ?
    H10A C10 H10B . . 107.7 ?
    C11 C10 H10A . . 108.9 ?
    C11 C10 H10B . . 108.9 ?
    O3 C11 O4 . . 124.72(19) ?
    O3 C11 C10 . . 123.09(18) ?
    O4 C11 C10 . . 112.14(17) ?
    N2 C12 C13 . . 130.2(3) ?
    N2 C12 C17 . . 108.4(2) ?
    C17 C12 C13 . . 121.4(3) ?
    C12 C13 H13 . . 121.8 ?
    C14 C13 C12 . . 116.4(4) ?
    C14 C13 H13 . . 121.8 ?
    C13 C14 H14 . . 119.0 ?
    C13 C14 C15 . . 122.1(3) ?
    C15 C14 H14 . . 119.0 ?
    C14 C15 H15 . . 118.5 ?
    C16 C15 C14 . . 123.0(3) ?
    C16 C15 H15 . . 118.5 ?
    C15 C16 H16 . . 122.3 ?
    C15 C16 C17 . . 115.4(4) ?
    C17 C16 H16 . . 122.3 ?
    N3 C17 C12 . . 105.1(2) ?
    N3 C17 C16 . . 133.1(3) ?
    C12 C17 C16 . . 121.8(3) ?
    N6 C18 C19 . . 134.2(2) ?
    N6 C18 C23 . . 104.45(18) ?
    C23 C18 C19 . . 121.3(2) ?
    C18 C19 H19 . . 122.0 ?
    C20 C19 C18 . . 116.0(2) ?
    C20 C19 H19 . . 122.0 ?
    C19 C20 H20 . . 118.5 ?
    C19 C20 C21 . . 123.0(2) ?
    C21 C20 H20 . . 118.5 ?
    C20 C21 H21 . . 119.4 ?
    C22 C21 C20 . . 121.2(3) ?
    C22 C21 H21 . . 119.4 ?
    C21 C22 H22 . . 121.8 ?
    C21 C22 C23 . . 116.5(2) ?
    C23 C22 H22 . . 121.8 ?
    N4 C23 C18 . . 106.90(19) ?
    N4 C23 C22 . . 130.98(18) ?
    C22 C23 C18 . . 122.1(2) ?
    N8 N7 C28 . . 107.3(2) ?
    N7 N8 N9 . . 109.2(2) ?
    N8 N9 H9 . . 124.6 ?
    N8 N9 C29 . . 110.9(2) ?
    C29 N9 H9 . . 124.6 ?
    C25 C24 H24 . . 122.0 ?
    C29 C24 H24 . . 122.0 ?
    C29 C24 C25 . . 116.0(3) ?
    C24 C25 H25 . . 119.3 ?
    C24 C25 C26 . . 121.5(3) ?
    C26 C25 H25 . . 119.3 ?
    C25 C26 H26 . . 118.8 ?
    C27 C26 C25 . . 122.5(3) ?
    C27 C26 H26 . . 118.8 ?
    C26 C27 H27 . . 121.6 ?
    C26 C27 C28 . . 116.8(3) ?
    C28 C27 H27 . . 121.6 ?
    N7 C28 C27 . . 129.9(3) ?
    N7 C28 C29 . . 109.4(2) ?
    C29 C28 C27 . . 120.7(3) ?
    N9 C29 C24 . . 134.3(3) ?
    N9 C29 C28 . . 103.2(2) ?
    C24 C29 C28 . . 122.5(2) ?
loop_
    _geom_torsion_atom_site_label_1
    _geom_torsion_atom_site_label_2
    _geom_torsion_atom_site_label_3
    _geom_torsion_atom_site_label_4
    _geom_torsion_site_symmetry_1
    _geom_torsion_site_symmetry_2
    _geom_torsion_site_symmetry_3
    _geom_torsion_site_symmetry_4
    _geom_torsion
    _geom_torsion_publ_flag
    Co1 O2 C9 O1 . . . . -169.65(15) ?
    Co1 O2 C9 C8 . . . . 7.9(2) ?
    Co1 O3 C11 O4 . . . . 172.11(17) ?
    Co1 O3 C11 C10 . . . . -10.6(3) ?
    Co1 N1 N2 C12 . . . . -165.41(14) ?
    Co1 N1 N3 C17 . . . . 165.45(14) ?
    Co1 N4 N5 N6 . . . . 175.84(13) ?
    Co1 N4 C23 C18 . . . . -175.15(14) ?
    Co1 N4 C23 C22 . . . . 2.4(3) ?
    Co1 N10 C7 P1 . . . . 39.72(13) ?
    Co1 N10 C8 C9 . . . . -28.13(18) ?
    Co1 N10 C10 C11 . . . . -10.8(2) ?
    P1 C1 C2 C3 . . . . -173.8(2) ?
    P1 C1 C6 C5 . . . . 174.7(2) ?
    O5 P1 O6 Co1 . . . . -100.98(11) ?
    O5 P1 C1 C2 . . . . -5.4(2) ?
    O5 P1 C1 C6 . . . . 179.53(18) ?
    O5 P1 C7 N10 . . . . 84.17(14) ?
    O6 P1 C1 C2 . . . . 121.2(2) ?
    O6 P1 C1 C6 . . . . -53.9(2) ?
    O6 P1 C7 N10 . . . . -40.74(14) ?
    N1 N2 C12 C13 . . . . 178.0(3) ?
    N1 N2 C12 C17 . . . . -0.2(3) ?
    N1 N3 C17 C12 . . . . 0.2(2) ?
    N1 N3 C17 C16 . . . . -177.9(3) ?
    N2 N1 N3 C17 . . . . -0.3(2) ?
    N2 C12 C13 C14 . . . . -178.1(3) ?
    N2 C12 C17 N3 . . . . 0.0(3) ?
    N2 C12 C17 C16 . . . . 178.4(2) ?
    N3 N1 N2 C12 . . . . 0.3(2) ?
    N4 N5 N6 C18 . . . . -0.5(2) ?
    N5 N4 C23 C18 . . . . 0.0(2) ?
    N5 N4 C23 C22 . . . . 177.6(2) ?
    N5 N6 C18 C19 . . . . -177.3(3) ?
    N5 N6 C18 C23 . . . . 0.5(2) ?
    N6 C18 C19 C20 . . . . 176.7(3) ?
    N6 C18 C23 N4 . . . . -0.3(2) ?
    N6 C18 C23 C22 . . . . -178.1(2) ?
    N10 C8 C9 O1 . . . . -166.14(18) ?
    N10 C8 C9 O2 . . . . 16.2(3) ?
    N10 C10 C11 O3 . . . . 15.2(3) ?
    N10 C10 C11 O4 . . . . -167.21(18) ?
    C1 P1 O6 Co1 . . . . 135.88(10) ?
    C1 P1 C7 N10 . . . . -156.24(12) ?
    C1 C2 C3 C4 . . . . -1.9(5) ?
    C2 C1 C6 C5 . . . . -0.5(4) ?
    C2 C3 C4 C5 . . . . 1.6(5) ?
    C3 C4 C5 C6 . . . . -0.8(5) ?
    C4 C5 C6 C1 . . . . 0.2(4) ?
    C6 C1 C2 C3 . . . . 1.3(4) ?
    C7 P1 O6 Co1 . . . . 19.78(11) ?
    C7 P1 C1 C2 . . . . -124.5(2) ?
    C7 P1 C1 C6 . . . . 60.4(2) ?
    C7 N10 C8 C9 . . . . -143.90(16) ?
    C7 N10 C10 C11 . . . . 105.60(19) ?
    C8 N10 C7 P1 . . . . 154.75(13) ?
    C8 N10 C10 C11 . . . . -125.29(18) ?
    C10 N10 C7 P1 . . . . -78.13(16) ?
    C10 N10 C8 C9 . . . . 88.72(19) ?
    C12 C13 C14 C15 . . . . -0.5(6) ?
    C13 C12 C17 N3 . . . . -178.4(2) ?
    C13 C12 C17 C16 . . . . 0.0(4) ?
    C13 C14 C15 C16 . . . . 1.2(7) ?
    C14 C15 C16 C17 . . . . -1.2(6) ?
    C15 C16 C17 N3 . . . . 178.5(3) ?
    C15 C16 C17 C12 . . . . 0.6(5) ?
    C17 C12 C13 C14 . . . . -0.1(4) ?
    C18 C19 C20 C21 . . . . 1.0(4) ?
    C19 C18 C23 N4 . . . . 177.9(2) ?
    C19 C18 C23 C22 . . . . 0.0(3) ?
    C19 C20 C21 C22 . . . . -0.4(4) ?
    C20 C21 C22 C23 . . . . -0.4(4) ?
    C21 C22 C23 N4 . . . . -176.7(2) ?
    C21 C22 C23 C18 . . . . 0.6(3) ?
    C23 N4 N5 N6 . . . . 0.3(2) ?
    C23 C18 C19 C20 . . . . -0.8(4) ?
    N7 N8 N9 C29 . . . . -0.1(4) ?
    N7 C28 C29 N9 . . . . -0.4(3) ?
    N7 C28 C29 C24 . . . . -179.9(3) ?
    N8 N7 C28 C27 . . . . -179.7(3) ?
    N8 N7 C28 C29 . . . . 0.4(4) ?
    N8 N9 C29 C24 . . . . 179.7(3) ?
    N8 N9 C29 C28 . . . . 0.3(3) ?
    C24 C25 C26 C27 . . . . -1.2(5) ?
    C25 C24 C29 N9 . . . . 179.7(3) ?
    C25 C24 C29 C28 . . . . -1.0(4) ?
    C25 C26 C27 C28 . . . . 0.2(5) ?
    C26 C27 C28 N7 . . . . -179.7(3) ?
    C26 C27 C28 C29 . . . . 0.3(5) ?
    C27 C28 C29 N9 . . . . 179.6(3) ?
    C27 C28 C29 C24 . . . . 0.1(4) ?
    C28 N7 N8 N9 . . . . -0.2(4) ?
    C29 C24 C25 C26 . . . . 1.5(4) ?
loop_
    _geom_hbond_atom_site_label_D
    _geom_hbond_atom_site_label_H
    _geom_hbond_atom_site_label_A
    _geom_hbond_site_symmetry_A
    _geom_hbond_distance_DH
    _geom_hbond_distance_HA
    _geom_hbond_distance_DA
    _geom_hbond_angle_DHA
    O4 H4 O5 2_557 0.82 1.70 2.507(2) 168
    N3 H3 O1 1_655 0.86 1.80 2.651(2) 169
    N6 H6 O1 2_567 0.86 2.44 3.173(2) 144
    N6 H6 O2 2_567 0.86 2.24 3.012(2) 149
    N9 H9 O5 2_556 0.86 1.94 2.743(3) 156
    C3 H3A N7 2_656 0.93 2.62 3.440(5) 147
    C26 H26 N2 2_566 0.93 2.53 3.251(4) 134
_shelx_hkl_file
;
   0   0   3   23.27    1.34
   0   0   4    1.71    0.66
   0   0   5    2.65    0.77
   0   0   5    2.32    0.31
   0   0   6  305.73    6.99
   0   0   6  331.95    9.01
   0   0   7   13.34    1.50
   0   0   7   13.78    0.73
   0   0   8  399.01   10.58
   0   0   8  396.26   10.84
   0   0   9  252.47    8.48
   0   0   9  244.16    8.59
   0   0  10    0.97    0.88
   0   0  10    0.90    0.80
   0   0 -10    0.99    0.91
   0   0 -11   32.49    2.97
   0   0  11   34.28    3.17
   0   0 -12   22.31    2.61
   0   0  12   25.04    2.78
   0   0 -13   20.39    2.69
   0   0  13   19.52    2.65
   0   0 -14  113.53    6.55
   0   0  14  107.23    6.27
   0   0 -15   19.24    2.81
   0   0  15   19.13    2.82
   0   0 -16    4.34    1.74
   0   0  16    9.52    2.23
   0   0 -17    0.64    1.26
   0   0  17    1.06    1.56
   0   0 -18   15.25    3.03
   0   0  18   11.25    2.60
   0   0  19    4.48    2.12
   0  -1  19    8.15    2.31
   0  -1  18   16.22    2.94
   0   1 -18   18.69    3.22
   0  -1  17   19.02    2.98
   0   1 -17   14.23    2.82
   0  -1  16   15.50    2.62
   0   1 -16   13.60    2.49
   0  -1  15   12.51    2.36
   0   1 -15   10.31    2.07
   0   1 -14    0.30    1.25
   0  -1  14    3.66    1.65
   0  -1  13    2.78    1.58
   0   1 -13    0.00    1.21
   0   1 -12   23.65    2.76
   0   1 -11   76.92    4.58
   0  -1  10    9.94    0.86
   0  -1  10    8.85    1.41
   0   1 -10   11.64    1.72
   0  -1   9   40.89    2.89
   0  -1   9   39.61    1.73
   0  -1   8   14.04    0.99
   0  -1   8   12.88    1.57
   0  -1   7  351.28    8.41
   0  -1   7  355.69   10.08
   0  -1   6  178.48    5.87
   0  -1   6  176.20    4.70
   0   1  -5  365.11    8.78
   0  -1   5  390.87    8.79
   0  -1   5  378.41    9.84
   0   1  -4  149.03    3.99
   0  -1   4  151.34    4.63
   0  -1   4  151.97    3.97
   0  -1   3  351.95    8.53
   0   1  -3  355.61    8.10
   0   1  -2 1441.52   30.20
   0   1   2  347.05    8.22
   0   1   3   73.10    2.52
   0   1   4   34.85    1.80
   0   1   5   31.31    1.88
   0   1   6   67.61    3.09
   0   1   7  179.96    6.15
   0   1   8   55.98    3.15
   0   1   9  159.80    6.54
   0   1   9  165.78    6.30
   0  -1 -10   85.23    4.79
   0   1  10   95.56    4.99
   0   1  10   92.77    4.67
   0   1  11  157.84    7.12
   0  -1 -11  163.00    7.27
   0  -1 -12   27.17    3.05
   0   1  12   24.66    2.88
   0  -1 -13   27.59    3.05
   0   1  13   30.50    3.20
   0   1  14    3.06    1.36
   0  -1 -14   -0.66    1.35
   0   1  15   18.89    2.87
   0  -1 -15   23.05    3.10
   0  -1 -16   15.83    2.80
   0   1  16   13.72    2.65
   0   1  17    0.88    1.26
   0  -1 -17    0.06    1.28
   0   1  18   12.74    2.68
   0  -1 -18   10.32    2.62
   0  -2  19   24.46    3.45
   0   2 -18   11.96    2.67
   0  -2  18   13.49    2.51
   0  -2  17    6.18    2.04
   0   2 -17    9.76    2.27
   0   2 -16   38.37    3.93
   0  -2  16   38.74    3.88
   0   2 -15   -1.87    1.30
   0  -2  15    2.97    1.57
   0   2 -14   26.41    3.03
   0  -2  14   29.86    3.16
   0   2 -13  137.21    6.90
   0   2 -12    5.16    1.49
   0   2 -11   30.47    2.87
   0  -2  11   27.95    1.69
   0  -2  10   37.76    2.01
   0   2 -10   41.27    3.07
   0  -2  10   41.37    3.08
   0   2  -9   39.63    2.89
   0  -2   9   41.62    2.06
   0  -2   9   40.26    2.90
   0  -2   8  114.63    4.67
   0  -2   8  111.75    3.58
   0  -2   7  131.11    5.02
   0  -2   7  129.63    4.10
   0   2  -7  124.29    4.12
   0  -2   6   27.62    1.56
   0   2  -6   26.35    1.53
   0  -2   6   27.21    1.94
   0  -2   5  467.48   11.63
   0  -2   5  463.46   10.97
   0   2  -5  464.49   11.05
   0  -2   4 1769.25   37.65
   0   2  -4 1740.96   37.27
   0  -2   3  503.23   11.49
   0   2  -3  493.50   11.46
   0  -2   2  133.10    3.61
   0   2  -2  138.76    3.80
   0  -2   1 1089.61   22.98
   0   2   0  752.80   16.11
   0   2   1  168.04    4.40
   0  -2  -2  747.08   16.57
   0   2   2  747.97   16.26
   0   2   2  777.34   16.60
   0   2   2  767.43   17.03
   0  -2  -2  772.00   16.22
   0   2   3    8.44    1.10
   0   2   3    4.99    0.42
   0   2   3    5.17    0.69
   0  -2  -3    4.90    0.71
   0   2   4   85.28    3.38
   0   2   4   73.72    2.85
   0  -2  -4   67.23    2.81
   0   2   5  474.36   12.10
   0   2   5  515.72   12.75
   0   2   6  127.52    4.65
   0   2   6  133.20    5.05
   0  -2  -6  114.10    3.13
   0   2   7    4.92    1.20
   0  -2  -7    1.65    0.27
   0   2   7    2.37    0.79
   0   2   8  479.10   14.05
   0   2   8  533.32   13.77
   0   2   9   78.81    4.17
   0   2   9   76.99    4.36
   0  -2 -10   13.56    1.89
   0   2  10   15.57    1.90
   0   2  10   19.38    2.34
   0  -2 -11    0.42    0.85
   0   2  11    0.66    0.69
   0   2  12    1.73    1.05
   0  -2 -12    2.50    1.19
   0  -2 -13    5.23    1.72
   0   2  13    4.10    1.42
   0   2  14   39.52    3.87
   0  -2 -14   46.77    4.29
   0   2  15    1.40    1.33
   0  -2 -15    0.68    1.24
   0  -2 -16    7.28    2.08
   0   2  16    7.43    1.96
   0  -2 -17   10.43    2.36
   0   2  17    7.19    2.19
   0   2  18    2.83    1.95
   0  -3  20    0.08    1.57
   0  -3  19   -1.20    1.57
   0  -3  18    2.79    1.73
   0   3 -18   -0.11    1.40
   0   3 -17    3.73    1.95
   0  -3  17    1.86    1.73
   0   3 -16   34.14    3.73
   0  -3  16   25.24    3.35
   0   3 -15   21.56    2.94
   0  -3  15   26.86    3.14
   0   3 -14   65.28    4.64
   0   3 -13   16.87    2.31
   0  -3  12   33.40    2.13
   0   3 -12   34.55    3.13
   0   3 -11    0.66    0.81
   0  -3  11    0.36    0.16
   0  -3  11   -0.05    0.54
   0  -3  10   -0.12    0.48
   0  -3  10    0.68    0.75
   0   3 -10    0.83    0.88
   0  -3  10    0.18    0.19
   0  -3   9   46.72    1.88
   0   3  -9   48.04    3.14
   0  -3   9   53.80    3.33
   0  -3   9   50.71    2.54
   0  -3   8   23.04    2.04
   0   3  -8   21.24    1.67
   0  -3   8   21.42    1.61
   0  -3   7  151.47    5.39
   0   3  -7  132.05    5.17
   0   3  -7  142.69    4.84
   0  -3   7  142.07    4.70
   0  -3   6  196.26    5.92
   0  -3   6  207.80    6.36
   0   3  -6  206.98    6.07
   0   3  -6  198.11    6.29
   0   3  -5  393.07   10.13
   0  -3   5  386.32    9.91
   0  -3   5  406.26   10.19
   0   3  -4   11.70    1.13
   0  -3   4   10.58    1.07
   0  -3   3    5.20    0.71
   0   3  -3    5.82    0.79
   0  -3   2  371.00    8.72
   0   3  -2  375.88    9.15
   0   3  -1  324.81    7.93
   0   3  -1  333.42    8.11
   0   3   0 2605.52   54.56
   0   3   0 2599.85   54.28
   0   3   1  143.60    3.79
   0   3   1  130.95    3.78
   0  -3  -1  132.83    3.77
   0   3   1  138.95    4.03
   0   3   1  143.57    3.94
   0  -3  -1  131.15    3.78
   0  -3  -1  135.63    3.87
   0  -3  -2  255.91    6.23
   0   3   2  254.37    6.28
   0  -3  -2  240.41    6.30
   0   3   2  264.15    6.84
   0   3   2  255.01    6.36
   0  -3  -3  613.23   13.42
   0  -3  -3  599.13   13.94
   0   3   3  619.05   13.95
   0   3   3  616.22   14.60
   0   3   3  599.67   13.46
   0   3   4   52.07    2.75
   0   3   4   54.88    2.37
   0  -3  -4   49.10    2.33
   0   3   4   49.39    1.74
   0   3   5   30.38    1.22
   0  -3  -5   34.52    2.07
   0   3   5   37.28    2.03
   0   3   5   37.04    2.45
   0   3   6  389.42   10.32
   0   3   6  386.58   11.10
   0  -3  -7    3.52    0.51
   0   3   7    3.38    0.79
   0   3   7    3.78    1.25
   0   3   8   83.38    4.41
   0   3   8   78.91    3.80
   0  -3  -8   71.15    2.38
   0   3   9   43.15    3.33
   0   3   9   43.34    2.90
   0  -3  -9   28.95    1.26
   0  -3  -9   42.95    3.19
   0  -3 -10   85.24    4.97
   0   3  10   91.21    4.56
   0   3  10   85.49    4.98
   0  -3 -11  101.03    5.64
   0   3  11   95.57    5.53
   0  -3 -12    4.37    1.27
   0   3  12    3.21    1.43
   0   3  13   10.97    2.15
   0  -3 -13    9.58    2.16
   0  -3 -14   17.63    2.70
   0   3  14   17.49    2.76
   0  -3 -15   11.63    2.58
   0   3  15    7.49    1.91
   0   3  16    0.92    1.43
   0  -3 -16   -0.42    1.38
   0  -3 -17    3.69    1.74
   0   3  17   10.50    2.70
   0  -4  19    1.23    1.29
   0  -4  18   37.09    4.10
   0   4 -18   40.27    4.37
   0   4 -17   32.17    3.77
   0  -4  17   31.46    3.61
   0  -4  16    4.88    1.71
   0   4 -16    2.30    1.54
   0   4 -15    3.57    1.44
   0   4 -14   28.66    3.19
   0   4 -13   10.89    2.00
   0  -4  13   13.04    1.48
   0  -4  12    1.19    0.80
   0  -4  12   -0.01    0.23
   0  -4  11   12.69    0.98
   0  -4  11   12.70    1.49
   0   4 -11   11.91    1.91
   0   4 -10    1.35    1.08
   0  -4  10    0.47    0.58
   0  -4  10    0.32    0.32
   0  -4  10    1.24    0.75
   0  -4   9   85.71    3.81
   0   4  -9   86.06    4.36
   0  -4   9   97.21    4.62
   0   4  -9   93.46    4.05
   0  -4   8  302.70    8.90
   0   4  -8  318.73    9.04
   0  -4   8  329.21    9.67
   0  -4   7  248.39    7.51
   0   4  -7  244.83    7.76
   0  -4   7  262.20    7.88
   0   4  -7  261.09    7.70
   0  -4   6   43.87    2.47
   0   4  -6   47.59    2.56
   0   4  -6   47.11    2.54
   0  -4   6   45.71    2.60
   0   4  -5  886.96   20.47
   0  -4   5  871.90   20.42
   0   4  -5  877.24   20.20
   0  -4   5  891.82   20.33
   0   4  -4  488.15   11.69
   0   4  -4  446.89   11.21
   0  -4   4  454.29   11.24
   0   4  -3   51.31    2.17
   0   4  -3   51.73    2.54
   0  -4   3   51.24    2.21
   0  -4   2   14.59    1.04
   0   4  -2   17.46    1.35
   0   4  -1  272.23    7.18
   0   4  -1  262.18    6.90
   0  -4   1  258.83    6.86
   0   4   0  180.69    5.11
   0   4   0  162.63    4.82
   0   4   0  171.98    4.78
   0  -4   0  163.63    4.78
   0  -4  -1 2367.43   48.71
   0   4   1 2338.00   49.02
   0   4   1 2338.82   48.93
   0  -4  -1 2310.89   48.89
   0   4   1 2315.71   48.75
   0   4   1 2312.46   48.66
   0  -4  -1 2185.91   48.76
   0  -4  -2   81.80    2.88
   0   4   2   84.55    2.93
   0   4   2   88.35    3.02
   0  -4  -2   75.93    2.87
   0   4   2   84.74    3.29
   0  -4  -2   86.64    2.98
   0   4   3   12.24    1.42
   0   4   3   10.29    0.93
   0  -4  -3   12.46    1.00
   0  -4  -3   10.87    1.03
   0   4   3   13.42    1.13
   0   4   4   37.34    2.39
   0   4   4   36.81    1.65
   0   4   4   35.95    1.98
   0  -4  -4   36.10    2.00
   0  -4  -5   10.64    1.21
   0   4   5   12.74    1.23
   0   4   5   12.11    0.89
   0   4   5   11.59    1.48
   0   4   6  130.37    3.72
   0   4   6  145.01    5.76
   0  -4  -6  139.71    5.02
   0   4   6  151.63    5.07
   0   4   7  100.55    4.01
   0   4   7   97.79    4.56
   0  -4  -8   10.87    1.71
   0   4   8   12.96    1.85
   0   4   8   13.18    1.59
   0  -4  -8   11.32    0.98
   0   4   9  372.70   11.86
   0  -4  -9  376.31   11.78
   0  -4  -9  335.42    8.75
   0   4  10   81.89    4.90
   0  -4 -10   64.52    2.38
   0  -4 -10   82.83    4.83
   0   4  10   87.90    4.49
   0   4  11    5.84    1.50
   0  -4 -11   10.52    1.91
   0  -4 -12  175.29    8.05
   0   4  12  144.54    7.57
   0  -4 -13   84.19    5.58
   0   4  13   70.86    5.26
   0   4  14    9.50    2.11
   0  -4 -14    8.15    1.93
   0   4  15   13.49    2.62
   0  -4 -15   13.95    2.62
   0  -4 -16    1.29    1.36
   0   4  16    1.58    1.39
   0   4  17    1.41    1.52
   0  -4 -17    1.45    1.46
   0  -5  19    9.30    2.25
   0   5 -18    0.94    1.55
   0  -5  18    1.32    1.31
   0  -5  17   29.47    3.40
   0   5 -17   31.22    3.68
   0  -5  16    7.18    2.17
   0   5 -16    4.25    1.60
   0   5 -15   34.48    3.63
   0   5 -14   33.35    3.30
   0   5 -13   27.01    2.69
   0  -5  13   19.51    1.31
   0   5 -12    7.29    1.63
   0  -5  12    5.63    0.77
   0   5 -11  120.00    5.68
   0  -5  11  111.31    4.02
   0  -5  10  163.80    6.56
   0   5 -10  151.35    6.37
   0   5 -10  151.41    6.01
   0  -5   9   51.18    3.29
   0   5  -9   46.82    3.08
   0   5  -9   48.45    2.94
   0  -5   8  272.20    8.57
   0  -5   8  291.39    8.91
   0   5  -8  288.63    8.86
   0  -5   7  185.35    6.25
   0   5  -7  183.21    6.36
   0  -5   7  171.16    6.08
   0   5  -7  173.59    6.13
   0   5  -6  674.83   16.51
   0  -5   6  674.49   16.80
   0   5  -6  686.75   17.02
   0  -5   6  690.94   16.67
   0   5  -5   27.98    2.01
   0  -5   5   26.60    1.79
   0   5  -5   25.08    1.72
   0   5  -4   35.87    1.98
   0   5  -4   46.98    2.50
   0  -5   4   37.39    2.09
   0  -5   3    3.39    0.86
   0  -5   3    1.59    0.50
   0   5  -3    2.75    0.79
   0  -5   2    1.52    0.68
   0   5  -2    1.72    0.65
   0   5  -1  148.19    4.64
   0  -5   1  138.33    4.56
   0   5  -1  149.64    4.91
   0  -5   1  138.38    4.30
   0   5   0   54.07    2.54
   0   5   0   50.55    2.33
   0  -5   0   46.05    2.27
   0   5   0   51.78    2.32
   0  -5   0   47.58    2.23
   0  -5  -1   49.62    2.38
   0  -5  -1   47.98    2.37
   0   5   1   45.90    2.26
   0   5   1   49.03    2.36
   0  -5  -1   45.09    2.23
   0   5   1   44.09    2.26
   0   5   1   47.02    2.20
   0  -5  -2  442.13   10.61
   0   5   2  438.62   10.81
   0   5   2  440.49   11.20
   0   5   2  439.74   10.64
   0  -5  -2  404.59   10.58
   0  -5  -2  432.54   10.73
   0   5   3   81.48    3.23
   0   5   3   80.72    3.10
   0   5   3   79.38    3.61
   0  -5  -3   81.95    3.12
   0  -5  -3   79.64    3.20
   0  -5  -3   83.88    3.10
   0  -5  -4    2.46    0.67
   0   5   4    3.71    1.04
   0   5   4    3.87    0.75
   0   5   4    3.79    0.66
   0  -5  -4    2.33    0.50
   0  -5  -5    8.47    1.16
   0   5   5    9.63    1.11
   0   5   5    8.64    1.38
   0   5   5    9.81    0.94
   0   5   6  157.48    4.63
   0  -5  -6  162.85    6.30
   0   5   6  162.79    6.37
   0  -5  -6  161.09    5.67
   0   5   6  165.51    5.70
   0   5   7  442.70   11.38
   0   5   7  378.81    9.44
   0  -5  -7  423.20   11.43
   0  -5  -7  418.96   12.21
   0   5   7  393.53   12.23
   0  -5  -8  358.78    9.73
   0   5   8  404.18   11.20
   0   5   8  369.13   11.94
   0  -5  -8  396.26   12.21
   0  -5  -9    4.25    0.78
   0  -5  -9    4.16    1.50
   0   5   9    4.18    1.48
   0   5   9    4.40    1.12
   0   5  10  252.23    8.59
   0  -5 -10  218.15    6.37
   0  -5 -10  248.32    9.44
   0   5  10  237.34    9.38
   0   5  11   97.98    5.86
   0  -5 -11  106.72    6.01
   0  -5 -11   84.87    3.06
   0  -5 -12    6.32    1.61
   0   5  12    8.42    2.01
   0  -5 -13   48.22    4.25
   0   5  13   42.93    4.19
   0   5  14    0.34    1.29
   0  -5 -14    1.69    1.39
   0   5  15    1.11    1.67
   0  -5 -15    1.04    1.33
   0  -5 -16    4.32    2.15
   0   5  16    1.05    1.59
   0  -6  18    7.24    2.10
   0   6 -18    9.67    2.36
   0  -6  17    1.33    1.26
   0   6 -17   -0.25    1.24
   0   6 -16    0.92    1.19
   0   6 -15    6.78    1.88
   0   6 -14   -1.53    1.12
   0  -6  14    1.53    1.03
   0  -6  13  157.41    5.33
   0   6 -13  181.40    7.76
   0  -6  13  165.70    6.57
   0  -6  12  186.02    6.11
   0   6 -12  199.97    8.16
   0  -6  12  195.44    7.22
   0  -6  11    4.81    1.30
   0   6 -11    4.81    1.27
   0  -6  10  118.31    5.49
   0   6 -10  117.56    5.28
   0   6 -10  116.73    5.47
   0  -6   9  177.27    6.75
   0   6  -9  172.68    6.63
   0   6  -9  174.49    6.72
   0  -6   8   22.51    2.10
   0   6  -8   23.45    2.22
   0  -6   7  169.31    6.05
   0   6  -7  175.38    6.37
   0   6  -7  160.12    5.88
   0   6  -6  332.91    9.64
   0   6  -6  295.84    8.78
   0  -6   6  314.22    8.94
   0   6  -5   57.58    3.15
   0   6  -5   50.17    2.54
   0  -6   5   53.78    2.70
   0  -6   4  683.29   15.90
   0  -6   4  641.90   16.41
   0   6  -4  666.89   16.68
   0   6  -3  353.24    9.85
   0  -6   3  342.64    9.51
   0  -6   3  338.88    9.03
   0   6  -2    0.77    0.58
   0  -6   2    0.74    0.73
   0   6  -1   30.99    2.08
   0  -6   1   30.15    1.93
   0   6  -1   30.83    1.93
   0  -6   1   31.84    1.80
   0   6   0   49.04    2.41
   0   6   0   47.51    2.50
   0   6   0   53.14    2.72
   0  -6   0   48.63    2.45
   0  -6   0   49.38    2.70
   0  -6   0   52.67    2.48
   0  -6  -1    5.85    1.00
   0  -6  -1    5.58    0.90
   0   6   1    4.23    0.82
   0  -6  -1    6.92    0.99
   0   6   1    5.19    0.95
   0   6   1    6.13    0.84
   0   6   1    4.68    0.89
   0   6   2  158.54    5.60
   0  -6  -2  173.02    5.75
   0  -6  -2  169.89    5.24
   0   6   2  165.68    5.22
   0  -6  -2  162.46    5.19
   0   6   2  161.56    5.40
   0  -6  -2  167.06    5.43
   0   6   3   53.66    2.98
   0  -6  -3   48.52    2.52
   0  -6  -3   55.00    2.62
   0   6   3   54.95    2.60
   0  -6  -3   49.16    2.47
   0  -6  -3   55.20    3.05
   0   6   3   50.39    2.56
   0   6   4  243.99    7.90
   0   6   4  254.08    7.30
   0  -6  -4  249.28    6.91
   0   6   4  225.80    6.84
   0  -6  -4  237.69    7.12
   0  -6  -4  232.82    6.93
   0   6   5  167.98    5.62
   0  -6  -5  163.03    5.66
   0   6   5  163.54    5.16
   0   6   5  164.06    6.43
   0   6   6  394.89   10.46
   0   6   6  359.91    9.40
   0  -6  -6  362.29   10.38
   0   6   6  355.69   11.28
   0  -6  -7   12.45    1.51
   0   6   7   17.53    2.14
   0   6   7   14.56    1.15
   0  -6  -7   17.14    2.17
   0   6   7   12.24    1.49
   0  -6  -8  269.00    8.89
   0   6   8  275.00    8.85
   0  -6  -8  280.30    9.89
   0   6   8  264.17    9.76
   0   6   9  140.85    6.84
   0  -6  -9  138.63    5.03
   0   6   9  147.50    6.11
   0  -6  -9  152.07    7.00
   0  -6 -10   11.49    1.23
   0   6  10   16.45    2.47
   0   6  10   17.58    2.05
   0  -6 -10   16.99    2.37
   0  -6 -11   43.61    2.28
   0  -6 -11   45.61    4.02
   0   6  11   49.76    4.25
   0  -6 -12   28.41    1.67
   0   6  12   33.80    3.64
   0  -6 -12   36.58    3.66
   0  -6 -13   24.57    3.25
   0   6  13   24.21    3.25
   0   6  14    1.39    1.33
   0  -6 -14    2.30    1.42
   0  -6 -15    7.21    2.16
   0   6  15    8.85    2.38
   0   6  16    2.12    1.32
   0  -6 -16    1.39    1.56
   0   7 -18   -0.37    1.50
   0   7 -17    2.09    1.54
   0  -7  17    4.34    1.63
   0   7 -16   -0.11    1.05
   0   7 -15   27.69    3.16
   0   7 -14   13.92    2.26
   0  -7  14   13.42    1.98
   0  -7  13   37.67    3.03
   0  -7  13   35.89    2.39
   0   7 -13   39.70    3.54
   0  -7  12  307.72    9.56
   0  -7  12  331.86   10.72
   0   7 -11  146.28    6.42
   0   7 -11  144.30    6.31
   0  -7  11  136.13    6.03
   0  -7  10   39.60    3.05
   0   7 -10   38.79    2.96
   0  -7  10   41.48    3.12
   0   7 -10   41.78    3.15
   0   7  -9    5.38    1.13
   0  -7   9    5.09    1.25
   0   7  -9    3.57    0.97
   0  -7   9    3.72    1.21
   0   7  -8    1.25    0.92
   0  -7   8    0.67    0.63
   0  -7   8   -0.01    0.81
   0  -7   7   35.09    2.45
   0  -7   7   32.95    2.61
   0   7  -7   35.85    2.78
   0   7  -6   35.09    2.63
   0   7  -6   29.98    2.15
   0  -7   6   32.28    2.54
   0  -7   6   31.31    2.25
   0   7  -5    2.06    0.87
   0  -7   5    1.28    0.73
   0  -7   5    0.38    0.53
   0  -7   4   38.96    2.28
   0   7  -4   39.56    2.72
   0  -7   4   35.44    2.50
   0  -7   3  327.24    8.95
   0  -7   3  324.74    9.45
   0   7  -3  344.23    9.94
   0  -7   2  279.88    7.54
   0  -7   2  261.69    8.12
   0   7  -2  290.37    8.70
   0   7  -1  160.87    5.38
   0  -7   1  155.50    5.38
   0   7  -1  162.37    5.80
   0  -7   1  160.79    5.15
   0   7  -1  149.87    5.43
   0   7   0  219.61    6.62
   0  -7   0  206.16    6.57
   0  -7   0  225.98    6.65
   0  -7   0  205.92    6.96
   0   7   0  209.12    6.65
   0   7   0  226.34    7.13
   0   7   1    8.59    1.09
   0  -7  -1    8.96    1.16
   0   7   1    8.54    1.15
   0  -7  -1    7.90    1.15
   0   7   1    9.69    1.28
   0  -7  -1    8.15    1.33
   0  -7  -2   66.18    3.13
   0  -7  -2   69.47    3.38
   0  -7  -2   69.23    3.50
   0   7   2   62.63    3.30
   0   7   2   70.81    3.15
   0   7   2   73.37    3.40
   0   7   3   42.46    2.78
   0  -7  -3   40.40    2.41
   0   7   3   39.47    2.41
   0  -7  -3   38.62    2.25
   0   7   3   40.36    2.31
   0  -7  -3   38.56    2.35
   0   7   4    3.20    1.07
   0  -7  -4    3.68    0.83
   0   7   4    2.62    0.60
   0  -7  -4    2.40    0.62
   0   7   4    4.17    0.83
   0  -7  -4    3.63    0.83
   0   7   5   79.66    4.27
   0  -7  -5   69.82    3.49
   0   7   5   72.33    3.36
   0  -7  -5   73.99    3.39
   0   7   5   78.20    3.62
   0  -7  -6  529.18   14.05
   0   7   6  559.37   14.09
   0   7   6  504.69   15.08
   0   7   6  534.64   13.26
   0  -7  -6  511.56   13.54
   0   7   7  102.01    4.58
   0  -7  -7  103.72    5.36
   0   7   7   93.93    3.70
   0   7   7  102.32    5.35
   0  -7  -7   97.28    4.58
   0  -7  -8   87.54    4.43
   0  -7  -8   87.83    5.17
   0   7   8   89.85    5.28
   0   7   8   93.56    4.51
   0   7   8   82.29    3.26
   0  -7  -9   67.19    3.48
   0  -7  -9   71.97    4.84
   0  -7  -9   69.99    4.09
   0   7   9   75.15    4.09
   0   7   9   70.70    4.78
   0  -7 -10   28.57    2.12
   0  -7 -10   31.96    3.28
   0   7  10   33.42    3.41
   0  -7 -11   21.30    2.85
   0   7  11   21.60    2.90
   0  -7 -11   17.17    1.55
   0  -7 -12   25.71    3.33
   0   7  12   24.92    3.24
   0   7  13    0.88    1.33
   0  -7 -13   -0.34    1.42
   0  -7 -14    1.84    1.38
   0   7  14    4.31    1.72
   0  -7 -15   24.33    3.55
   0   7  15   20.41    3.32
   0   8 -18    1.41    1.50
   0   8 -17   25.72    3.30
   0   8 -16   20.33    2.91
   0   8 -15    2.70    1.32
   0  -8  15    2.16    1.23
   0  -8  14   12.53    1.97
   0   8 -14   12.97    2.11
   0  -8  13   40.86    3.33
   0   8 -13   42.32    3.65
   0  -8  12   -0.30    0.98
   0   8 -12   -0.73    1.11
   0   8 -11   53.51    3.74
   0  -8  11   52.88    3.70
   0  -8  10   13.42    1.85
   0   8 -10   16.87    1.97
   0  -8  10   12.81    1.92
   0   8  -9   33.88    2.67
   0  -8   9   38.08    2.87
   0  -8   9   34.77    3.01
   0   8  -9   35.76    3.05
   0  -8   8   21.14    2.07
   0   8  -8   23.24    2.43
   0  -8   8   20.14    2.26
   0  -8   8   19.80    2.23
   0  -8   7    2.02    0.73
   0  -8   7    0.47    0.82
   0   8  -7    0.79    0.80
   0  -8   7    1.35    1.03
   0  -8   6    2.67    1.02
   0   8  -6    3.33    1.04
   0  -8   6    3.67    1.13
   0  -8   6    3.40    0.91
   0  -8   5  214.27    6.89
   0  -8   5  208.93    7.50
   0   8  -5  222.83    7.87
   0   8  -4  475.38   13.42
   0  -8   4  481.21   12.28
   0  -8   4  445.57   12.83
   0   8  -3   54.82    3.31
   0  -8   3   50.57    2.67
   0  -8   3   47.82    2.93
   0  -8   2  252.56    7.28
   0   8  -2  261.97    8.43
   0  -8   2  244.53    7.83
   0   8  -1  120.13    4.63
   0  -8   1  116.39    4.37
   0   8  -1  115.99    5.00
   0   8  -1  110.63    4.62
   0  -8   1  114.43    5.05
   0  -8   1  113.55    4.59
   0   8   0   54.49    3.22
   0   8   0   53.53    2.87
   0  -8   0   51.17    2.89
   0  -8   0   55.34    2.95
   0   8   0   53.02    2.99
   0  -8   0   55.53    3.27
   0   8   1   26.81    2.08
   0   8   1   26.17    1.99
   0  -8  -1   28.20    2.11
   0  -8  -1   29.40    2.21
   0  -8  -1   24.83    2.21
   0   8   1   28.69    2.28
   0   8   2   63.98    3.11
   0   8   2   60.61    3.30
   0  -8  -2   60.98    3.32
   0  -8  -2   56.12    3.06
   0   8   2   57.21    3.33
   0   8   3  478.50   12.97
   0   8   3  486.78   12.67
   0  -8  -3  480.31   12.73
   0  -8  -3  489.36   12.91
   0   8   3  482.80   13.45
   0  -8  -3  485.53   12.64
   0  -8  -4  653.46   16.69
   0   8   4  689.40   16.75
   0   8   4  656.89   16.73
   0  -8  -4  685.72   16.75
   0   8   4  642.05   17.68
   0  -8  -4  678.23   16.63
   0   8   5  187.48    6.60
   0   8   5  193.86    6.50
   0   8   5  183.82    7.48
   0  -8  -5  197.48    6.70
   0  -8  -5  190.63    6.43
   0   8   6    9.34    1.33
   0   8   6    9.51    1.17
   0  -8  -6    8.21    1.09
   0   8   6    8.08    1.70
   0  -8  -6    8.49    1.27
   0   8   7  147.53    5.79
   0   8   7  134.39    4.97
   0  -8  -7  138.20    5.74
   0  -8  -7  130.13    5.28
   0   8   7  130.87    6.52
   0  -8  -8   22.15    1.98
   0   8   8   21.29    2.12
   0   8   8   24.28    2.90
   0  -8  -8   22.01    2.24
   0   8   8   22.66    1.70
   0  -8  -8   24.97    2.81
   0   8   9   42.22    3.77
   0  -8  -9   37.86    2.75
   0  -8  -9   43.59    3.25
   0  -8  -9   45.32    3.90
   0   8   9   44.08    3.17
   0   8  10   23.48    3.03
   0  -8 -10   26.58    2.21
   0  -8 -10   31.59    3.39
   0   8  11   22.19    3.26
   0  -8 -11   22.10    3.01
   0  -8 -12   41.18    4.20
   0   8  12   34.11    3.83
   0   8  13   34.09    3.97
   0  -8 -13   35.08    3.98
   0   8  14    1.60    1.51
   0  -8 -14    2.72    1.70
   0   8  15    6.87    2.19
   0  -8 -15    3.76    1.75
   0   9 -18    8.11    2.05
   0   9 -17    0.86    1.16
   0   9 -16    8.58    2.03
   0   9 -15    2.88    1.54
   0  -9  15    4.73    1.40
   0  -9  14    2.39    1.17
   0   9 -14    3.68    1.27
   0   9 -13   35.25    3.26
   0  -9  13   34.25    3.28
   0  -9  12   55.41    4.09
   0   9 -12   58.52    4.15
   0  -9  11    1.24    1.05
   0   9 -11    1.79    0.96
   0  -9  10   12.09    1.94
   0  -9  10    7.89    1.72
   0  -9  10    9.41    1.63
   0   9 -10   11.96    1.71
   0  -9   9   -0.74    1.12
   0  -9   9   -0.06    0.73
   0   9  -9    1.41    0.90
   0  -9   9    0.43    0.91
   0  -9   8   72.84    4.45
   0  -9   8   66.08    4.23
   0  -9   8   74.20    3.94
   0  -9   7   82.52    4.79
   0  -9   7   86.82    4.79
   0  -9   7   89.57    4.26
   0   9  -6   78.66    4.47
   0  -9   6   73.56    3.70
   0  -9   6   62.05    4.00
   0  -9   6   69.79    4.13
   0  -9   5   32.74    2.42
   0  -9   5   32.63    2.65
   0  -9   5   32.87    2.86
   0   9  -5   36.41    2.97
   0  -9   4   40.45    2.53
   0   9  -4   44.98    3.27
   0  -9   4   38.81    2.81
   0  -9   3   15.99    1.81
   0   9  -3   19.00    2.06
   0  -9   3   17.85    1.58
   0  -9   3   17.05    1.50
   0  -9   2    5.25    1.35
   0  -9   2    7.03    1.20
   0   9  -2    6.55    1.37
   0  -9   2    8.10    1.11
   0   9  -2    6.76    1.23
   0  -9   1   10.34    1.46
   0   9  -1   10.86    1.51
   0   9  -1   11.54    1.42
   0   9  -1    9.91    1.42
   0  -9   1   11.13    1.31
   0  -9   1   11.96    1.75
   0  -9   0   38.93    2.58
   0   9   0   36.70    2.76
   0  -9   0   36.27    2.79
   0   9   0   35.77    2.47
   0  -9   0   34.39    2.45
   0   9   0   36.75    2.59
   0   9   1  145.10    5.85
   0   9   1  143.86    5.38
   0  -9  -1  141.94    5.47
   0   9   1  139.81    5.50
   0  -9  -1  139.01    5.81
   0  -9  -2  294.01    9.29
   0   9   2  299.75    9.43
   0   9   2  304.85    8.95
   0  -9  -2  288.17    8.96
   0   9   3   94.18    4.46
   0   9   3   86.98    4.59
   0  -9  -3   96.13    4.83
   0  -9  -3   99.95    4.55
   0   9   3   93.57    4.15
   0  -9  -3   94.11    4.25
   0   9   4    8.87    1.48
   0  -9  -4    7.09    1.25
   0  -9  -4   12.04    1.63
   0   9   4    8.65    1.52
   0   9   4    8.26    1.24
   0  -9  -4    6.69    1.12
   0   9   5  278.42    8.96
   0  -9  -5  289.74    9.10
   0  -9  -5  290.32    8.84
   0   9   5  288.96    8.94
   0   9   5  283.06    9.97
   0   9   6  138.05    5.49
   0   9   6  143.47    6.77
   0  -9  -6  144.70    5.83
   0   9   6  139.19    5.73
   0  -9  -6  136.29    5.43
   0   9   7   42.08    2.91
   0  -9  -7   39.77    2.97
   0   9   7   38.34    3.42
   0   9   7   36.04    2.48
   0  -9  -7   32.05    2.43
   0   9   8    0.94    0.72
   0   9   8    0.58    1.05
   0   9   8    0.19    0.58
   0  -9  -8    0.88    0.61
   0  -9  -8    2.63    1.02
   0  -9  -8    1.46    1.16
   0  -9  -9   14.10    1.94
   0   9   9   10.88    2.11
   0  -9  -9   15.48    2.41
   0  -9  -9    9.21    1.42
   0  -9  -9   12.10    1.67
   0   9  10    4.68    1.54
   0  -9 -10    5.56    1.19
   0   9  11    7.09    1.97
   0  -9 -11   10.01    2.24
   0  -9 -12    2.65    1.60
   0   9  12    0.96    1.25
   0  -9 -13    8.87    2.43
   0   9  13    9.22    2.36
   0   9  14   78.87    6.40
   0  -9 -14   89.59    6.77
   0  10 -18    7.16    2.18
   0  10 -17   19.59    2.99
   0 -10  16    1.68    1.75
   0  10 -16    1.91    1.06
   0 -10  15    8.30    1.90
   0  10 -15   11.16    2.14
   0 -10  15   13.07    2.75
   0 -10  14    5.41    1.71
   0  10 -14    5.00    1.54
   0 -10  14    5.23    1.65
   0  10 -13    5.17    1.57
   0 -10  13    6.15    1.67
   0 -10  13    6.67    1.96
   0 -10  12   19.99    2.87
   0  10 -12   21.92    2.53
   0 -10  12   20.38    2.67
   0 -10  11   17.30    2.55
   0 -10  11   16.07    2.36
   0  10 -11   13.62    1.92
   0 -10  10   30.07    3.16
   0 -10  10   34.23    3.16
   0 -10   9  122.13    5.60
   0 -10   9  115.53    6.15
   0 -10   9  109.20    5.90
   0 -10   8    8.38    1.46
   0 -10   8    7.77    1.56
   0 -10   8    8.37    1.77
   0 -10   7   34.57    2.67
   0 -10   7   33.45    3.06
   0 -10   7   34.01    3.11
   0 -10   6    2.20    1.15
   0 -10   6    1.87    0.72
   0 -10   6    0.89    0.82
   0 -10   5   25.46    2.76
   0 -10   5   30.53    2.32
   0 -10   5   25.51    2.47
   0 -10   4    7.94    1.24
   0 -10   4    5.36    0.91
   0 -10   4    7.58    1.68
   0 -10   4    7.08    1.36
   0 -10   3   45.91    3.16
   0 -10   3   49.67    2.75
   0 -10   3   48.65    2.94
   0 -10   3   45.85    3.47
   0 -10   2    2.97    1.07
   0 -10   2    4.36    1.57
   0 -10   2    3.13    0.81
   0  10  -2    4.07    1.16
   0  10  -2    3.01    0.88
   0 -10   1  211.97    8.01
   0  10  -1  222.96    7.56
   0 -10   1  227.04    7.32
   0 -10   1  212.27    7.61
   0  10  -1  207.38    7.53
   0  10  -1  231.64    8.34
   0  10   0  338.08   10.08
   0  10   0  325.61   10.22
   0  10   0  349.70   10.92
   0 -10   0  332.83   10.06
   0 -10   0  316.01   10.49
   0  10   1   31.52    2.72
   0  10   1   27.61    2.36
   0 -10  -1   28.41    2.61
   0 -10  -1   28.75    2.36
   0  10   1   30.29    2.31
   0 -10  -2   10.11    1.52
   0  10   2    9.97    1.40
   0 -10  -2    9.86    1.61
   0  10   2   10.92    1.62
   0 -10  -2   13.74    1.84
   0  10   3  100.82    5.03
   0 -10  -3  111.75    5.37
   0 -10  -3  104.96    4.94
   0 -10  -3  103.47    4.71
   0  10   3  101.23    4.56
   0  10   4  164.26    6.48
   0  10   4  152.08    6.77
   0  10   4  164.58    6.17
   0 -10  -4  150.78    6.09
   0  10   5    2.32    0.88
   0 -10  -5    2.21    0.80
   0  10   5    3.55    1.37
   0 -10  -5    2.16    0.71
   0  10   5    1.73    0.63
   0  10   6   25.90    2.32
   0  10   6   25.98    2.27
   0 -10  -6   25.21    2.40
   0 -10  -6   23.51    2.12
   0  10   6   24.29    2.80
   0 -10  -7   -0.27    0.54
   0  10   7   -0.05    1.02
   0 -10  -7    0.49    0.89
   0  10   7    0.20    0.63
   0  10   7    1.52    0.74
   0  10   8   12.18    1.52
   0 -10  -8   14.15    2.42
   0  10   8   11.99    2.25
   0 -10  -8   10.36    1.75
   0 -10  -8   11.33    1.48
   0 -10  -9   68.13    5.04
   0 -10  -9   64.15    4.19
   0  10   9   60.25    4.91
   0 -10 -10   16.38    2.60
   0  10  10   17.85    2.71
   0 -10 -10   11.84    1.97
   0  10  11    1.92    1.41
   0 -10 -11    2.64    1.67
   0  10  12    4.88    1.96
   0 -10 -12    2.28    1.61
   0  10  13   22.50    3.35
   0 -10 -13   29.76    3.92
   0  11 -17    4.57    1.73
   0  11 -16    4.47    1.51
   0 -11  15    0.76    1.66
   0  11 -15   -0.37    1.06
   0 -11  15    0.43    1.21
   0  11 -14    0.44    0.96
   0 -11  14   -2.67    1.72
   0 -11  14   -0.06    1.05
   0 -11  13   -0.26    1.02
   0 -11  13    0.41    1.29
   0 -11  12   42.50    4.23
   0 -11  12   33.25    3.57
   0 -11  11  119.22    6.70
   0 -11  11  111.43    6.34
   0 -11  10    1.49    1.37
   0 -11  10    0.54    0.94
   0 -11   9   14.03    2.41
   0 -11   9   16.73    2.38
   0 -11   8    3.89    1.38
   0 -11   8    3.10    0.97
   0 -11   8    5.46    1.69
   0 -11   7   17.79    1.87
   0 -11   7   15.77    2.21
   0 -11   7   14.87    2.29
   0 -11   6   21.38    2.17
   0 -11   6   22.70    2.54
   0 -11   6   22.59    2.69
   0 -11   5   18.58    1.94
   0 -11   5   16.18    1.58
   0 -11   5   17.38    2.31
   0 -11   5   19.20    2.36
   0 -11   4   12.67    1.43
   0 -11   4   12.78    1.61
   0 -11   4   12.45    2.10
   0 -11   4   10.50    1.68
   0 -11   3  108.36    4.61
   0  11  -3  108.81    5.38
   0 -11   3  103.30    5.61
   0 -11   3  116.81    5.02
   0 -11   3  116.64    5.44
   0 -11   2  575.51   14.89
   0 -11   2  581.33   15.70
   0  11  -2  578.50   15.89
   0 -11   1   39.23    3.01
   0  11  -1   45.06    3.13
   0 -11   1   37.96    3.35
   0  11  -1   39.82    3.09
   0  11   0  115.46    5.24
   0 -11   0  115.34    5.45
   0  11   0  123.49    5.07
   0 -11   0  116.38    5.04
   0 -11  -1  314.98   10.92
   0 -11  -1  332.96   10.48
   0  11   1  345.82   10.49
   0  11   1  355.03   10.77
   0 -11  -1  348.19   10.87
   0 -11  -2  235.73    8.79
   0  11   2  247.62    8.33
   0 -11  -2  250.64    8.48
   0 -11  -2  256.99    8.98
   0  11   3   20.70    2.40
   0 -11  -3   20.65    2.06
   0 -11  -3   21.89    2.38
   0  11   3   20.58    2.03
   0  11   4   -0.13    0.75
   0  11   4    0.75    0.73
   0 -11  -4    0.74    0.72
   0  11   5   21.66    2.59
   0  11   5   22.44    2.18
   0 -11  -5   23.19    2.35
   0  11   5   23.33    2.35
   0  11   6    3.99    1.06
   0 -11  -6    2.51    1.03
   0  11   6    0.99    0.99
   0 -11  -6    3.86    1.03
   0  11   6    1.93    0.78
   0  11   7   78.13    5.33
   0 -11  -7   75.94    4.41
   0  11   7   73.85    4.11
   0 -11  -7   75.70    4.12
   0 -11  -8    0.53    1.15
   0  11   8    0.22    1.29
   0 -11  -8    0.15    0.95
   0 -11  -9   81.50    5.73
   0 -11  -9   73.45    4.66
   0  11   9   72.79    5.50
   0 -11 -10   36.91    3.98
   0  11  10   26.81    3.50
   0 -11 -10   28.29    2.96
   0  11  11    7.36    1.96
   0 -11 -11   13.90    2.67
   0 -11 -12   23.63    3.38
   0  11  12   24.91    3.61
   0 -11 -13    7.08    2.20
   0 -12  15    1.67    1.65
   0 -12  15    1.12    1.29
   0 -12  14    5.40    1.85
   0 -12  14    4.25    1.79
   0 -12  13   23.44    3.17
   0 -12  13   25.70    3.35
   0 -12  12   26.83    3.27
   0 -12  12   31.89    3.62
   0 -12  11   21.41    3.16
   0 -12  11   19.24    2.77
   0 -12  10   42.04    3.97
   0 -12  10   48.25    4.14
   0 -12   9    6.99    1.76
   0 -12   9    3.86    1.43
   0 -12   8   14.17    2.33
   0 -12   8    7.00    1.78
   0 -12   7    1.93    1.17
   0 -12   7    0.99    0.75
   0 -12   7    0.58    1.07
   0 -12   6   -0.40    0.63
   0 -12   6    0.62    1.21
   0 -12   6   -0.40    0.98
   0 -12   6   -0.16    1.14
   0 -12   5   90.28    4.10
   0 -12   5   81.29    4.91
   0 -12   5   98.09    4.72
   0 -12   5   91.41    5.47
   0 -12   4  390.68   12.74
   0 -12   4  425.00   12.11
   0 -12   4  394.19   13.31
   0 -12   4  429.70   11.51
   0  12  -4  381.98   12.77
   0 -12   3   21.08    2.78
   0  12  -3   20.99    2.42
   0 -12   3   20.59    2.04
   0 -12   3   19.54    2.37
   0 -12   2  175.40    7.09
   0  12  -2  177.01    7.22
   0 -12   2  165.94    7.52
   0  12  -1  125.21    5.74
   0  12  -1  122.96    5.57
   0 -12   1  111.77    5.87
   0 -12   1  106.16    5.07
   0 -12   1  113.89    5.48
   0 -12   0   78.68    4.41
   0  12   0   71.85    4.39
   0  12   0   79.50    4.28
   0 -12   0   73.50    4.21
   0 -12   0   66.49    4.50
   0 -12  -1    3.25    1.26
   0 -12  -1    6.20    1.53
   0 -12  -1    7.04    1.43
   0  12   1    6.16    1.21
   0 -12  -2    0.44    0.76
   0 -12  -2    1.41    1.13
   0  12   2    0.86    0.82
   0  12   3   50.23    3.32
   0 -12  -3   49.36    3.68
   0 -12  -3   45.42    3.34
   0 -12  -4    0.43    0.84
   0  12   4    0.87    0.78
   0 -12  -5   83.31    4.67
   0  12   6    8.40    1.89
   0 -12  -6    8.59    1.62
   0  12   7   41.42    4.10
   0 -12  -7   45.01    3.49
   0 -12  -8  112.46    5.99
   0  12   8  109.01    6.76
   0 -12  -8  129.84    7.28
   0 -12  -9   34.70    3.24
   0  12   9   41.29    4.22
   0 -12  -9   45.22    4.26
   0 -12 -10    9.55    2.19
   0 -12 -10    7.35    1.70
   0  12  10   10.56    2.32
   0  12  11    7.55    2.12
   0 -12 -11    7.88    2.17
   0 -12 -12    2.56    1.75
   0 -13  15   29.46    3.74
   0 -13  14   11.33    2.56
   0 -13  14   10.02    2.45
   0 -13  13    4.64    1.82
   0 -13  13    4.41    1.70
   0 -13  12   31.89    3.77
   0 -13  12   27.01    3.49
   0 -13  11   50.31    4.49
   0 -13  11   58.67    4.94
   0 -13  10   -0.13    1.17
   0 -13  10    1.36    1.49
   0 -13   9    7.96    1.91
   0 -13   9    8.12    2.06
   0 -13   8    5.84    1.60
   0 -13   8    2.10    1.37
   0 -13   7  135.82    7.44
   0 -13   7  156.63    7.49
   0 -13   6   55.97    4.49
   0 -13   6   66.38    4.61
   0 -13   6   65.26    3.96
   0 -13   6   60.92    3.33
   0 -13   5   16.15    2.51
   0 -13   5   14.61    2.14
   0 -13   5   12.21    1.75
   0  13  -5   18.18    2.39
   0 -13   4   74.77    4.16
   0 -13   4   74.60    4.62
   0  13  -4   69.26    4.55
   0 -13   4   64.12    4.82
   0 -13   3  211.56    9.14
   0  13  -3  227.07    8.86
   0 -13   3  225.12    8.14
   0 -13   3  220.49    8.70
   0 -13   2   23.37    2.28
   0 -13   2   29.26    3.10
   0  13  -2   21.30    2.54
   0 -13   2   24.58    2.66
   0 -13   1   12.66    1.89
   0  13  -1    9.39    1.71
   0 -13   1    8.76    1.57
   0 -13   1    8.73    1.78
   0 -13   0   19.91    2.54
   0  13   0   21.08    2.43
   0 -13   0   20.45    2.35
   0 -13   0   22.02    2.44
   0 -13  -1   16.63    2.38
   0 -13  -1   18.54    2.17
   0 -13  -2   44.26    3.33
   0 -13  -2   48.31    3.89
   0 -13  -3   64.45    4.13
   0 -13  -4   11.19    1.81
   0 -13  -5    1.91    0.99
   0 -13  -6   56.68    3.97
   0 -13  -7   16.10    2.20
   0 -13  -8   -0.84    1.49
   0 -13  -8   -0.48    0.98
   0  13   8    1.99    1.39
   0 -13  -9   10.48    1.88
   0 -13  -9   11.68    2.38
   0  13   9   13.00    2.49
   0 -13 -10    6.37    2.08
   0  13  10    7.24    1.99
   0 -13 -10    5.62    1.44
   0 -13 -11   15.93    3.17
   0  13  11   18.95    3.23
   0 -14  14   29.00    3.86
   0 -14  13    0.38    1.31
   0 -14  13    2.77    1.80
   0 -14  12    2.37    1.67
   0 -14  12    2.54    1.66
   0 -14  11    5.04    1.95
   0 -14  11    5.73    1.87
   0 -14  10    7.76    2.07
   0 -14  10    9.72    2.25
   0 -14   9    9.30    2.01
   0 -14   9   10.23    2.25
   0 -14   8   58.84    4.92
   0 -14   8   61.16    4.87
   0 -14   7    1.93    1.46
   0 -14   7    5.62    1.75
   0  14  -6   76.69    5.16
   0 -14   6   76.48    5.14
   0 -14   6   72.46    5.30
   0  14  -5  144.09    7.17
   0 -14   5  136.84    7.44
   0 -14   5  141.76    7.03
   0  14  -4   12.52    2.15
   0 -14   4   13.21    2.24
   0 -14   4   14.81    2.23
   0 -14   3   16.75    2.28
   0 -14   3   19.31    2.73
   0  14  -3   18.62    2.35
   0 -14   3   17.35    1.93
   0  14  -2   19.88    2.51
   0 -14   2   20.22    2.21
   0 -14   2   22.77    2.98
   0 -14   2   22.24    2.62
   0  14  -1   31.97    3.24
   0 -14   1   39.23    3.40
   0 -14   1   34.87    3.60
   0  14   0   63.87    4.36
   0 -14   0   57.84    4.51
   0 -14   0   65.98    4.28
   0 -14  -1   17.49    2.82
   0 -14  -1   15.59    2.15
   0 -14  -2   17.20    2.14
   0 -14  -3    0.65    0.95
   0 -14  -4   60.75    4.12
   0 -14  -5    4.99    1.37
   0 -14  -6   15.74    2.23
   0 -14  -7    7.31    1.69
   0 -14  -8    7.02    1.77
   0 -14  -8    4.72    1.74
   0 -14  -9   13.66    2.52
   0 -14  -9    9.31    1.82
   0 -14 -10   16.84    2.99
   0 -15  13    2.51    1.99
   0 -15  12    6.44    2.11
   0 -15  12    5.66    2.09
   0 -15  11    9.44    2.30
   0 -15  11    7.47    2.04
   0 -15  10   22.51    3.27
   0 -15  10   23.23    3.17
   0 -15   9    6.10    1.88
   0 -15   9    3.29    1.39
   0 -15   8   29.85    3.47
   0 -15   8   29.62    3.70
   0  15  -7  130.59    7.26
   0 -15   7  126.78    7.66
   0 -15   7  136.25    7.38
   0 -15   6   80.31    5.39
   0 -15   6   66.57    5.32
   0  15  -6   72.86    5.17
   0 -15   5    3.44    1.46
   0  15  -5    0.40    1.04
   0 -15   5    1.61    1.57
   0 -15   4    6.90    1.67
   0  15  -4    6.41    1.75
   0 -15   4    5.85    1.81
   0  15  -3    1.85    1.21
   0 -15   3    1.01    1.35
   0 -15   3    1.74    1.17
   0  15  -2   15.15    2.30
   0 -15   2   13.50    2.14
   0 -15   2   15.27    2.60
   0  15  -1   -0.23    0.87
   0 -15   1    0.77    1.04
   0 -15   1    1.92    1.41
   0 -15   0   15.44    2.72
   0 -15   0   14.23    2.03
   0 -15  -1   32.90    3.15
   0 -15  -1   29.63    3.41
   0 -15  -2   39.12    3.38
   0 -15  -3   14.37    2.15
   0 -15  -4    5.08    1.40
   0 -15  -5    0.81    0.94
   0 -15  -6   -1.03    1.06
   0 -15  -7    3.03    1.10
   0 -15  -7    6.85    2.08
   0 -15  -8    9.57    2.26
   0 -15  -9   -1.82    1.66
   0 -16  11    8.68    2.21
   0 -16  10   31.89    3.84
   0 -16  10   28.34    3.80
   0 -16   9   51.99    4.77
   0 -16   9   47.18    4.83
   0 -16   8    3.42    1.93
   0  16  -8    0.91    1.21
   0 -16   8    4.54    1.76
   0  16  -7    7.41    2.06
   0 -16   7    8.02    2.23
   0 -16   7    7.12    2.20
   0 -16   6   12.48    2.30
   0  16  -6    8.15    2.01
   0 -16   6    6.31    1.87
   0 -16   5   12.10    2.34
   0  16  -5   13.15    2.30
   0 -16   5   13.09    2.55
   0 -16   4   17.96    2.95
   0 -16   4   12.01    2.20
   0  16  -4   15.50    2.48
   0 -16   3   15.65    2.35
   0  16  -3   12.62    2.22
   0 -16   3   13.45    2.75
   0 -16   2    0.08    1.08
   0 -16   2   -0.22    1.27
   0  16  -2    0.97    1.09
   0  16  -1    1.62    1.06
   0 -16   1    3.53    1.73
   0 -16   1    1.44    1.12
   0 -16   0    2.61    1.16
   0 -16  -1    0.59    0.98
   0 -16  -2   19.27    2.64
   0 -16  -3   20.67    2.56
   0 -16  -4   17.10    2.39
   0 -16  -5   13.88    2.22
   0 -16  -7   -0.66    1.49
   0 -16  -8   23.36    3.44
   0 -17   9   15.33    2.65
   0  17  -8    7.05    1.99
   0 -17   8    0.75    1.33
   0 -17   7    0.39    1.49
   0 -17   7    0.46    1.25
   0  17  -7   -0.28    1.17
   0 -17   6    6.45    1.85
   0 -17   6   11.38    2.53
   0  17  -6    6.41    1.79
   0 -17   5    2.25    1.43
   0  17  -5    3.06    1.25
   0 -17   4    0.17    1.09
   0 -17   4    2.41    1.76
   0  17  -4    2.44    1.32
   0 -17   3   13.26    2.29
   0 -17   3   19.11    3.07
   0  17  -3   15.22    2.62
   0  17  -2   60.84    4.96
   0 -17   2   58.19    5.22
   0 -17   2   64.54    4.80
   0 -17   1    8.48    2.02
   0 -17   0    2.37    1.23
   0 -17  -1    1.51    1.20
   0 -17  -2   16.10    2.35
   0 -17  -3    9.75    2.01
   0 -17  -7    9.13    2.07
   0 -18   8    2.07    1.46
   0 -18   7    8.07    2.04
   0  18  -6    0.84    1.34
   0 -18   6   -0.51    1.19
   0 -18   5   27.76    3.38
   0  18  -5   30.47    3.62
   0 -18   4   13.43    2.46
   0  18  -4   15.90    2.72
   0  18  -3   -0.30    1.06
   0 -18   3   -2.04    1.58
   0  18  -2   -3.72    1.84
   0 -18   2    1.42    1.29
   0 -18   1    4.47    1.66
   0 -18   0   13.71    2.30
   0 -18  -1   12.39    2.19
   0 -19   6   14.53    2.75
   0 -19   5    0.40    1.18
   0 -19   4   16.39    2.81
   0  19  -4   14.09    2.62
   0  19  -3    2.31    1.15
   0 -19   3    9.11    2.18
   0 -19   2    0.65    1.12
   0 -19   1    6.44    1.85
   1 -19  -1   -1.72    1.43
   1 -19   0   -0.74    1.51
   1 -19   1    1.33    1.30
   1 -19   2    1.62    1.55
  -1  19  -2    1.04    1.16
   1 -19   3   16.38    2.86
  -1  19  -3   11.73    2.17
  -1  19  -4   11.77    2.28
  -1  19  -5   -1.32    1.35
   1 -18  -4   18.10    2.78
   1 -18  -3    6.14    2.15
   1 -18  -2    1.91    1.24
   1 -18  -1    5.75    1.97
   1 -18   0   -0.64    1.20
  -1  18  -1   -0.30    0.96
   1 -18   1   -0.26    1.27
   1 -18   2   10.32    2.18
  -1  18  -2    7.81    1.99
   1 -18   3   -0.60    1.20
  -1  18  -3    2.46    1.29
  -1  18  -4   33.14    3.68
   1 -18   4   41.60    4.29
   1 -18   5   53.67    4.89
  -1  18  -5   54.53    4.73
   1 -18   6   -0.03    1.44
  -1  18  -6   -1.43    1.40
  -1  18  -7    3.88    1.47
   1 -17  -6   19.12    2.83
   1 -17  -5    1.51    1.41
   1 -17  -4   12.85    2.39
   1 -17  -3    4.95    1.65
   1 -17  -2   -0.20    1.01
   1 -17  -1    6.40    1.58
   1 -17   0    6.04    1.79
   1 -17   1    1.06    1.30
  -1  17  -1   -0.37    0.92
   1 -17   2   11.51    2.14
  -1  17  -2    9.29    1.88
  -1  17  -3    7.01    1.83
   1 -17   3   10.75    2.40
   1 -17   4   -0.84    1.18
  -1  17  -4   -2.49    1.43
  -1  17  -5    8.50    2.05
   1 -17   5    8.22    1.96
   1 -17   6    1.83    1.32
  -1  17  -6    0.61    1.20
  -1  17  -7    0.03    1.17
   1 -17   7   -1.07    1.30
   1 -17   8   11.03    2.58
   1 -16  -8   21.20    2.99
   1 -16  -7   -0.65    1.19
   1 -16  -6   31.53    3.40
   1 -16  -5   22.60    2.89
   1 -16  -4    2.65    1.42
   1 -16  -3    2.73    1.33
   1 -16  -2    1.35    1.37
   1 -16  -1    1.74    1.24
  -1  16   0   12.97    2.17
   1 -16   0   14.38    2.37
   1 -16   1   39.02    3.88
  -1  16  -1   40.70    3.64
  -1  16  -2    1.95    1.20
   1 -16   2   -0.28    1.24
  -1  16  -3   30.25    3.18
   1 -16   3   27.12    3.21
   1 -16   4   -0.10    1.12
  -1  16  -4   -0.13    0.93
  -1  16  -5   -0.78    1.18
   1 -16   5   -1.99    1.50
  -1  16  -6    6.72    1.81
   1 -16   6    9.26    2.30
   1 -16   7    5.29    1.86
   1 -16   8    1.49    1.32
   1 -16   9   42.46    4.40
   1 -16  10   10.57    2.41
   1 -15  -9    3.59    1.65
   1 -15  -8   16.63    2.52
   1 -15  -7   19.94    2.70
   1 -15  -6    1.62    1.00
   1 -15  -5    0.65    0.99
   1 -15  -4   -1.71    1.17
   1 -15  -3    1.63    1.08
   1 -15  -2   71.94    4.92
   1 -15  -1   60.56    4.57
  -1  15   0    1.36    1.08
   1 -15   0   -0.13    0.99
   1 -15   1   33.15    3.49
  -1  15  -1   35.61    3.27
   1 -15   2   14.86    2.36
  -1  15  -2   13.27    2.04
   1 -15   3    4.07    1.41
  -1  15  -3    4.31    1.52
   1 -15   4    4.35    1.53
  -1  15  -4    4.83    1.38
  -1  15  -5   -0.73    1.07
   1 -15   5    2.00    1.37
   1 -15   6    9.45    2.17
   1 -15   7   32.57    3.62
   1 -15   8   14.18    2.60
   1 -15   9    0.54    1.52
   1 -15  10   16.18    2.79
   1 -15  11    1.64    1.40
   1 -14 -11   -0.33    1.16
   1 -14 -10   13.03    2.75
   1 -14 -10    9.39    2.03
  -1  14  10   13.27    2.80
  -1  14   9   15.19    2.64
   1 -14  -9   18.12    2.67
   1 -14  -8    9.62    2.08
  -1  14   8   14.73    2.66
  -1  14   7    8.00    1.87
   1 -14  -7    9.18    1.99
   1 -14  -6    1.94    1.10
   1 -14  -5    9.03    1.85
   1 -14  -4   17.57    2.49
   1 -14  -3   11.18    2.04
   1 -14  -2    2.39    1.19
  -1  14   1  131.54    6.17
   1 -14  -1  130.78    6.58
   1 -14   0   85.88    5.27
  -1  14   0   88.59    4.97
  -1  14  -1    5.42    1.35
   1 -14   1    3.32    1.20
   1 -14   2   13.54    2.08
  -1  14  -2   14.48    2.03
  -1  14  -3    9.31    1.77
   1 -14   3   10.45    1.96
  -1  14  -4    1.28    0.98
   1 -14   4    2.49    1.44
   1 -14   5   24.09    2.91
   1 -14   6   10.07    2.08
   1 -14   7   31.50    3.55
   1 -14   8   51.91    4.52
   1 -14   9    1.72    1.53
   1 -14  10    0.37    1.17
   1 -14  11   -2.76    1.68
   1 -14  12    1.10    1.55
   1 -13 -12   27.88    3.51
   1 -13 -11   21.00    2.83
  -1  13  11   19.13    3.16
   1 -13 -11   21.34    3.47
   1 -13 -10   15.68    2.87
   1 -13 -10   14.06    2.24
  -1  13  10   17.35    3.01
  -1  13   9   19.95    3.08
   1 -13  -9   16.70    2.44
   1 -13  -8    1.92    1.42
  -1  13   8    0.91    1.23
   1 -13  -7    1.72    1.21
  -1  13   7    0.20    1.15
   1 -13  -6    4.99    1.35
  -1  13   6    2.35    1.17
   1 -13  -5    8.92    1.77
  -1  13   5    5.72    1.58
   1 -13  -4   64.95    4.38
   1 -13  -3  105.27    5.63
   1 -13  -2    5.49    1.42
  -1  13   1    2.40    1.02
   1 -13  -1    2.91    1.29
  -1  13   0   39.94    3.23
   1 -13   0   46.87    3.74
   1 -13   1  204.16    8.37
  -1  13  -1  201.09    7.81
   1 -13   2   31.90    3.11
  -1  13  -2   32.54    2.91
   1 -13   3   26.72    3.08
   1 -13   3   26.29    2.04
  -1  13  -3   23.02    2.53
   1 -13   3   24.05    2.77
   1 -13   4   77.40    3.35
   1 -13   4   77.47    4.99
   1 -13   4   66.46    5.00
   1 -13   5   -0.58    1.08
   1 -13   5   -0.92    1.34
   1 -13   6   27.46    3.18
   1 -13   6   30.72    3.19
   1 -13   7   -0.12    1.22
   1 -13   7    4.81    1.77
   1 -13   8   20.83    2.94
   1 -13   8   21.46    2.83
   1 -13   9    4.70    1.53
   1 -13  10    9.56    2.12
   1 -13  11   44.52    4.50
   1 -13  12   17.24    2.97
   1 -13  13    2.86    1.80
  -1  12  12    1.28    1.81
   1 -12 -12    1.62    1.82
   1 -12 -12   -1.31    1.63
  -1  12  11    1.19    1.52
   1 -12 -11   -0.78    1.52
   1 -12 -11    0.11    1.18
  -1  12  10    0.44    1.20
   1 -12 -10    0.87    1.18
   1 -12 -10    3.03    1.73
   1 -12  -9    4.56    1.43
  -1  12   9    4.25    1.68
   1 -12  -8   17.53    2.45
  -1  12   8   20.91    2.95
  -1  12   7    0.64    1.07
   1 -12  -7    1.53    1.12
   1 -12  -6   54.52    3.94
  -1  12   6   47.09    4.08
   1 -12  -5  124.20    6.08
  -1  12   5  113.51    6.16
  -1  12   4    7.41    1.56
   1 -12  -4    9.25    1.71
   1 -12  -3    1.30    0.97
   1 -12  -2   18.75    2.32
   1 -12  -1    5.95    1.48
  -1  12   1    6.00    1.35
   1 -12   0  108.62    5.60
  -1  12   0  109.74    5.13
   1 -12   1  171.37    7.33
  -1  12  -1  178.89    6.97
  -1  12  -2   64.21    3.89
   1 -12   2   63.36    4.44
   1 -12   2   67.19    3.34
   1 -12   2   60.79    4.21
   1 -12   3  137.05    6.55
   1 -12   3  131.88    6.74
   1 -12   3  141.66    4.96
   1 -12   4  163.78    7.85
   1 -12   4  181.06    5.60
   1 -12   4  187.56    7.89
   1 -12   5   11.35    2.09
   1 -12   5   11.54    1.94
   1 -12   5   11.01    1.08
   1 -12   6    5.35    0.72
   1 -12   6    6.72    1.58
   1 -12   6    6.69    1.79
   1 -12   7   15.13    2.50
   1 -12   7   14.77    2.42
   1 -12   7   12.66    1.02
   1 -12   8   51.32    4.20
   1 -12   8   43.13    3.90
   1 -12   9   27.20    3.28
   1 -12   9   33.41    3.55
   1 -12  10   32.47    3.58
   1 -12  11    0.05    1.05
   1 -12  12   43.57    4.35
   1 -12  13   22.74    3.31
   1 -12  14   -0.06    1.31
  -1  11  13    1.82    1.65
   1 -11 -13    4.13    1.62
   1 -11 -12    1.31    1.63
  -1  11  12   -0.14    1.38
   1 -11 -12   -0.49    1.06
   1 -11 -11    2.26    1.56
  -1  11  11    2.11    1.41
   1 -11 -11    3.27    1.31
  -1  11  10   -0.15    1.25
   1 -11 -10    0.48    1.29
   1 -11 -10   -0.53    1.41
   1 -11  -9    0.23    1.10
  -1  11   9   -1.41    1.38
   1 -11  -8   60.27    4.22
  -1  11   8   58.54    4.64
  -1  11   8   65.08    3.82
  -1  11   7   38.50    3.66
   1 -11  -7   41.94    3.40
  -1  11   7   36.02    2.84
  -1  11   6    0.56    1.04
   1 -11  -6   -0.02    0.87
  -1  11   6    1.82    0.88
  -1  11   5    0.77    0.73
  -1  11   5    0.19    0.96
   1 -11  -5    1.15    1.08
  -1  11   4    0.52    0.97
   1 -11  -4   -0.17    0.79
   1 -11  -3   16.90    2.13
  -1  11   3   14.23    1.90
  -1  11   2    1.06    0.91
   1 -11  -2    2.77    1.10
  -1  11   1  240.79    8.56
   1 -11  -1  233.81    8.69
  -1  11   1  234.28    7.93
   1 -11   0    3.05    1.23
  -1  11   0    5.88    1.28
  -1  11   0    5.12    1.11
  -1  11  -1   55.95    3.44
   1 -11   1   58.96    3.11
   1 -11   1   54.51    3.71
   1 -11   1   51.42    3.81
   1 -11   2  143.74    6.59
   1 -11   2  141.79    6.68
   1 -11   2  154.19    5.22
   1 -11   3   71.91    4.59
   1 -11   3   77.31    3.21
   1 -11   3   77.10    4.21
   1 -11   3   66.86    4.35
   1 -11   4   42.10    3.63
   1 -11   4   41.24    3.32
   1 -11   4   44.91    3.17
   1 -11   4   44.45    2.17
   1 -11   5  114.88    6.19
   1 -11   5  140.77    6.13
   1 -11   5  128.00    4.13
   1 -11   5  139.71    6.47
   1 -11   6   59.73    4.39
   1 -11   6   60.48    4.26
   1 -11   6   58.16    2.36
   1 -11   7   49.32    3.90
   1 -11   7   38.58    1.88
   1 -11   7   45.15    3.79
   1 -11   8   28.38    3.02
   1 -11   8   31.74    3.27
   1 -11   9    0.24    1.06
   1 -11   9    1.03    1.09
   1 -11  10   19.12    2.65
   1 -11  10   16.89    2.68
   1 -11  11   95.31    6.18
   1 -11  12   -0.23    1.11
   1 -11  13    9.68    2.31
  -1  11 -14   -2.03    1.42
   1 -11  14    0.99    1.58
  -1  11 -15    6.61    1.87
   1 -11  15    6.08    2.05
  -1  11 -16    0.38    1.12
  -1  11 -17    3.44    1.57
   1 -10 -14   -0.35    1.55
  -1  10  14    2.38    1.80
  -1  10  13   12.46    2.57
   1 -10 -13   19.05    3.19
  -1  10  12   20.17    3.15
   1 -10 -12   28.98    3.75
   1 -10 -11    2.54    1.23
  -1  10  11    4.19    1.50
   1 -10 -11    2.22    1.65
  -1  10  10    4.69    1.45
   1 -10 -10    7.38    1.95
   1 -10 -10    7.50    1.60
  -1  10   9   18.13    2.66
   1 -10  -9   15.12    2.16
   1 -10  -8    5.25    1.25
  -1  10   8    4.30    0.99
  -1  10   8    4.23    1.37
   1 -10  -8    2.54    0.60
  -1  10   7   17.75    2.39
  -1  10   7   14.53    1.69
   1 -10  -7   11.19    1.83
   1 -10  -6   14.54    1.96
  -1  10   6   12.81    1.66
  -1  10   6   13.24    2.00
   1 -10  -5   62.07    3.90
  -1  10   5   63.65    4.13
  -1  10   5   66.57    3.94
  -1  10   5   61.18    3.68
  -1  10   4  265.73    9.05
   1 -10  -4  271.77    9.25
  -1  10   4  266.74    9.40
  -1  10   4  277.81    9.25
  -1  10   3  145.49    6.10
   1 -10  -3  142.63    6.10
  -1  10   3  155.15    6.20
  -1  10   3  148.06    6.22
  -1  10   2    0.25    0.72
  -1  10   2   -0.38    0.72
   1 -10  -2    0.16    0.81
  -1  10   2   -0.88    0.91
  -1  10   2    2.08    0.86
   1 -10  -1   39.65    3.08
  -1  10   1   33.88    2.46
  -1  10   1   36.86    2.95
  -1  10   1   36.92    2.79
  -1  10   0  611.74   16.23
   1 -10   0  637.89   17.06
  -1  10   0  637.02   17.45
  -1  10   0  668.48   17.14
  -1  10  -1  320.46   10.34
  -1  10  -1  318.63    9.95
  -1  10  -1  282.58    9.20
   1 -10   1  304.64    9.87
   1 -10   1  297.56   10.16
   1 -10   1  297.73    8.56
   1 -10   2   49.21    2.49
   1 -10   2   49.81    3.64
  -1  10  -2   49.54    3.40
   1 -10   2   51.88    3.48
   1 -10   3  172.20    7.37
   1 -10   3  203.18    7.14
   1 -10   3  187.23    5.54
   1 -10   3  186.77    7.34
   1 -10   4   12.39    1.06
   1 -10   4   12.72    1.63
   1 -10   4   12.44    1.81
   1 -10   4   12.98    2.02
   1 -10   5    2.74    1.12
   1 -10   5    4.51    1.49
   1 -10   5    3.13    0.56
   1 -10   5    3.74    1.12
   1 -10   6   30.68    2.99
   1 -10   6   26.25    1.46
   1 -10   6   34.06    3.08
   1 -10   6   35.89    2.86
   1 -10   7    0.50    1.14
   1 -10   7   -0.15    0.74
   1 -10   7    0.33    0.87
   1 -10   8  154.99    7.18
   1 -10   8  138.64    6.73
   1 -10   9  314.58   11.41
   1 -10   9  291.56   10.82
   1 -10  10   84.30    5.42
   1 -10  10   72.69    4.84
   1 -10  11   17.90    2.72
   1 -10  12   12.17    2.29
  -1  10 -12   15.90    2.40
  -1  10 -13    8.90    1.92
   1 -10  13    9.26    2.07
  -1  10 -14   -0.30    1.20
   1 -10  14   -0.14    1.23
   1 -10  15   10.31    2.39
  -1  10 -15   10.36    2.18
  -1  10 -16    1.20    1.24
  -1  10 -17   15.42    2.90
   1  -9 -14   21.03    3.38
  -1   9  14   17.74    2.95
  -1   9  13    0.42    1.42
   1  -9 -13    1.24    1.59
  -1   9  12   24.34    3.29
   1  -9 -12   25.05    3.42
   1  -9 -11   39.31    3.64
  -1   9  11   39.69    4.03
   1  -9 -11   48.37    4.56
   1  -9 -10   22.07    3.04
   1  -9 -10   17.16    2.33
   1  -9 -10   14.53    1.57
  -1   9  10   23.25    3.02
  -1   9   9   66.69    4.90
   1  -9  -9   65.93    4.32
   1  -9  -9   58.73    3.17
  -1   9   9   64.31    3.28
  -1   9   8   53.97    4.14
   1  -9  -8   52.09    2.88
  -1   9   8   54.28    3.10
   1  -9  -8   55.61    3.83
   1  -9  -7   47.35    3.46
  -1   9   7   48.16    2.96
   1  -9  -7   48.37    2.71
  -1   9   7   49.70    3.98
   1  -9  -6   93.08    4.75
  -1   9   6   83.17    4.84
  -1   9   6   81.88    4.06
  -1   9   6   91.93    4.61
   1  -9  -5  179.25    6.93
  -1   9   5  165.22    6.41
  -1   9   5  177.03    7.17
  -1   9   5  188.19    6.90
  -1   9   4    9.13    1.41
  -1   9   4   10.17    1.48
   1  -9  -4    8.83    1.55
  -1   9   4   10.11    1.66
  -1   9   3  226.49    7.91
  -1   9   3  234.43    8.01
   1  -9  -3  221.53    7.85
  -1   9   3  238.42    7.97
  -1   9   2   46.57    2.94
  -1   9   2   52.69    3.35
  -1   9   2   49.10    3.10
   1  -9  -2   46.75    3.09
  -1   9   2   52.32    2.84
   1  -9  -1    2.63    0.85
  -1   9   1    3.92    1.01
  -1   9   1    3.86    1.12
  -1   9   1    3.11    0.76
  -1   9   0   10.46    1.53
  -1   9   0    9.88    1.29
   1  -9   0    9.09    1.50
  -1   9   0   10.27    1.42
   1  -9   0   12.38    1.76
   1  -9   1  171.34    7.01
  -1   9  -1  198.54    7.32
   1  -9   1  169.74    6.79
  -1   9  -1  194.74    6.94
   1  -9   1  182.65    5.70
   1  -9   2  150.12    6.32
  -1   9  -2  163.98    6.43
   1  -9   2  163.45    5.00
  -1   9  -2  166.96    6.71
   1  -9   3  181.04    5.17
   1  -9   3  183.58    6.66
   1  -9   3  179.27    6.95
  -1   9  -3  187.92    7.24
   1  -9   4  192.70    7.40
   1  -9   4  205.50    7.17
  -1   9  -4  196.48    7.53
   1  -9   4  190.68    5.25
   1  -9   5    0.60    1.04
   1  -9   5    0.21    0.32
   1  -9   5    0.29    0.79
  -1   9  -5   -0.20    1.05
   1  -9   5    2.26    1.11
   1  -9   6   88.58    4.51
   1  -9   6   79.67    4.62
   1  -9   6   90.54    4.90
   1  -9   7  271.25    9.75
   1  -9   7  291.38    9.43
   1  -9   8   31.26    3.05
   1  -9   8   33.78    2.87
   1  -9   8   29.87    2.95
   1  -9   9  104.18    5.76
   1  -9   9  103.05    5.47
   1  -9  10  123.40    6.15
  -1   9 -10  117.94    5.95
   1  -9  10  116.48    6.41
  -1   9 -11   39.43    3.37
   1  -9  11   36.32    3.59
   1  -9  12    3.31    1.45
  -1   9 -12    4.72    1.56
  -1   9 -13   -0.20    0.92
   1  -9  13    1.60    0.89
   1  -9  13   -1.55    1.24
   1  -9  14    0.08    1.40
  -1   9 -14    3.15    1.26
   1  -9  15    8.46    2.24
  -1   9 -15    7.18    1.87
  -1   9 -16   20.77    3.10
   1  -9  16   16.62    3.20
  -1   9 -17    2.39    1.30
   1  -8 -15    4.19    1.92
  -1   8  15    1.83    1.45
   1  -8 -14   29.05    3.80
  -1   8  14   29.20    3.73
  -1   8  13   68.22    5.63
   1  -8 -13   90.31    6.30
  -1   8  12    0.50    1.29
   1  -8 -12    1.95    1.54
   1  -8 -11    1.41    1.24
  -1   8  11    3.20    1.47
   1  -8 -11    2.62    1.66
  -1   8  10  101.97    6.15
   1  -8 -10   92.20    4.18
   1  -8 -10  101.67    5.67
  -1   8  10  100.92    3.89
   1  -8  -9    0.80    0.79
  -1   8   9    1.43    0.66
   1  -8  -9   -0.11    0.55
  -1   8   9    0.88    1.16
  -1   8   8   17.50    1.58
   1  -8  -8   17.30    1.50
   1  -8  -8   18.05    2.24
  -1   8   8   18.54    2.47
  -1   8   7   53.75    2.95
  -1   8   7   54.65    3.57
  -1   8   7   54.41    3.86
   1  -8  -7   51.82    2.68
   1  -8  -7   50.05    3.42
   1  -8  -6    4.33    1.03
   1  -8  -6    5.66    0.82
  -1   8   6    5.39    0.99
  -1   8   6    5.27    1.35
  -1   8   6    5.27    1.06
  -1   8   5  528.85   14.22
   1  -8  -5  553.44   14.90
  -1   8   5  578.14   14.89
  -1   8   5  527.23   15.09
  -1   8   4  592.75   16.14
  -1   8   4  639.87   16.12
  -1   8   4  597.43   15.73
   1  -8  -4  622.23   16.11
   1  -8  -3  110.97    5.04
  -1   8   3  124.97    5.10
  -1   8   3  129.29    5.12
  -1   8   3  121.97    5.02
  -1   8   2  226.34    7.55
  -1   8   2  230.19    7.47
   1  -8  -2  225.69    7.50
  -1   8   2  221.57    7.20
  -1   8   2  225.80    6.80
  -1   8   1    3.30    0.82
  -1   8   1    4.06    0.94
  -1   8   1    4.33    0.89
  -1   8   1    4.72    1.14
   1  -8  -1    5.06    1.04
   1  -8   0    2.00    0.81
  -1   8   0    2.16    0.94
   1  -8   0    1.06    0.93
  -1   8   0    0.12    0.70
  -1   8   0    0.63    0.53
  -1   8  -1   34.56    2.58
   1  -8   1   32.52    2.51
   1  -8   1   35.12    1.90
  -1   8  -1   32.86    2.48
  -1   8  -2    1.34    0.77
   1  -8   2    1.80    0.53
   1  -8   2    2.36    0.88
  -1   8  -2    1.21    0.76
   1  -8   3  129.31    5.22
  -1   8  -3  135.97    5.67
   1  -8   3  126.03    5.47
   1  -8   3  129.32    3.79
   1  -8   4  416.33   11.26
  -1   8  -4  417.90   11.81
   1  -8   4  393.40   11.48
   1  -8   5  502.21   13.53
  -1   8  -5  497.49   13.96
   1  -8   5  465.57   13.77
   1  -8   6   10.23    1.69
   1  -8   6    8.96    1.44
  -1   8  -6    7.29    1.26
   1  -8   6    7.59    1.49
   1  -8   7   20.97    2.38
  -1   8  -7   26.44    2.49
   1  -8   7   20.30    2.37
   1  -8   7   28.43    2.48
   1  -8   8   94.63    4.84
   1  -8   8   84.66    4.67
  -1   8  -8   90.94    4.72
  -1   8  -8   92.95    4.86
   1  -8   8   89.98    5.07
   1  -8   9   57.17    4.15
   1  -8   9   54.11    3.78
  -1   8  -9   54.87    3.74
   1  -8  10    3.44    1.37
  -1   8 -10    4.36    1.31
   1  -8  10    4.77    1.48
  -1   8 -11    0.50    1.15
   1  -8  11    0.93    1.13
  -1   8 -12   -0.91    1.15
   1  -8  12   -0.68    1.18
  -1   8 -13    7.59    1.92
   1  -8  13    9.70    2.15
   1  -8  13    9.87    1.60
  -1   8 -14   27.37    3.22
   1  -8  14   22.60    2.45
  -1   8 -15    3.73    1.52
  -1   8 -16   -0.82    1.24
  -1   8 -17    3.46    1.73
  -1   7  15    6.68    2.14
   1  -7 -15   10.52    2.64
   1  -7 -14   -0.26    1.29
  -1   7  14    1.68    1.50
   1  -7 -13   13.15    2.56
  -1   7  13   11.75    2.55
   1  -7 -12   42.71    4.15
  -1   7  12   40.97    4.12
  -1   7  11   62.10    4.74
   1  -7 -11   66.33    4.87
  -1   7  10    0.99    0.45
  -1   7  10    0.49    1.05
   1  -7 -10   -0.93    0.88
   1  -7 -10   -0.69    1.20
  -1   7   9   10.09    1.07
  -1   7   9   12.45    2.18
   1  -7  -9    9.44    1.72
   1  -7  -8    0.93    0.88
  -1   7   8    0.85    1.08
  -1   7   8    0.75    0.48
  -1   7   8   -0.14    1.00
  -1   7   7  387.60   10.79
  -1   7   7  403.91   12.68
   1  -7  -7  411.20   10.61
   1  -7  -7  402.20   12.04
  -1   7   6  165.35    6.79
  -1   7   6  175.03    6.50
  -1   7   6  167.51    5.64
   1  -7  -6  155.86    5.07
   1  -7  -6  164.54    6.29
   1  -7  -5   15.51    1.80
   1  -7  -5   16.34    1.30
  -1   7   5   16.43    1.89
  -1   7   5   20.13    1.90
  -1   7   5   19.97    1.71
  -1   7   4    9.38    1.48
  -1   7   4    7.72    1.07
  -1   7   4    9.12    1.22
   1  -7  -4    7.70    1.23
  -1   7   3  265.31    8.04
   1  -7  -3  246.13    7.95
  -1   7   3  264.73    7.96
  -1   7   3  256.73    8.00
  -1   7   2 1019.50   24.09
  -1   7   2 1041.14   23.50
  -1   7   2 1068.91   24.48
   1  -7  -2 1040.85   24.47
  -1   7   2 1062.09   24.52
  -1   7   1  337.00    9.58
  -1   7   1  327.56    9.39
  -1   7   1  336.03    8.88
   1  -7  -1  305.46    9.41
  -1   7   1  317.75    8.63
  -1   7   0    3.90    0.84
   1  -7   0    1.77    0.94
   1  -7   0    1.53    0.63
  -1   7   0    2.43    0.88
   1  -7   1  387.41   11.17
  -1   7  -1  425.40   11.60
   1  -7   1  404.56    9.92
  -1   7  -1  435.89   11.43
  -1   7  -2  522.29   13.35
  -1   7  -2  513.13   13.44
   1  -7   2  485.23   13.13
   1  -7   2  478.73   11.26
   1  -7   3  682.78   15.85
  -1   7  -3  676.54   16.41
  -1   7  -4   25.51    2.16
   1  -7   4   25.19    2.08
  -1   7  -5  228.62    7.79
   1  -7   5  227.66    7.58
  -1   7  -6  129.98    5.39
   1  -7   6  131.95    5.25
   1  -7   7    1.95    0.79
  -1   7  -7    1.74    0.73
   1  -7   7    3.46    1.19
  -1   7  -7    1.33    0.89
   1  -7   7    2.92    1.05
   1  -7   8    0.59    0.87
   1  -7   8   -0.35    0.67
  -1   7  -8    1.40    0.87
  -1   7  -8    1.32    0.84
   1  -7   8   -1.15    0.99
  -1   7  -9    6.31    1.30
   1  -7   9    6.11    1.38
   1  -7   9    4.71    1.28
  -1   7  -9    3.44    1.09
   1  -7   9    6.35    1.45
  -1   7 -10    7.38    1.47
  -1   7 -10    6.94    1.45
  -1   7 -11   26.20    2.80
  -1   7 -11   22.11    2.38
   1  -7  12   48.81    3.18
  -1   7 -12   50.31    3.54
  -1   7 -12   50.93    4.01
   1  -7  13   34.42    2.85
  -1   7 -13   33.61    3.46
  -1   7 -14   73.58    5.19
   1  -7  14   65.92    4.12
  -1   7 -15   24.35    3.20
   1  -7  15   21.43    2.44
   1  -7  16    2.43    1.14
  -1   7 -16    2.50    1.29
  -1   7 -17    0.39    1.40
  -1   7 -18    2.08    1.44
   1  -6 -16    5.01    1.90
  -1   6  16   10.35    2.56
   1  -6 -15   27.85    3.63
  -1   6  15   29.34    3.76
   1  -6 -14   11.27    2.47
  -1   6  14   12.03    2.45
  -1   6  13    6.60    2.08
   1  -6 -13    4.47    1.67
   1  -6 -12   16.59    2.69
   1  -6 -12   14.24    1.25
  -1   6  12   21.32    2.75
   1  -6 -11   18.28    2.65
  -1   6  11   17.25    2.58
  -1   6  11   11.27    0.77
   1  -6 -10    1.31    0.91
   1  -6 -10    0.45    1.14
  -1   6  10    1.05    0.41
  -1   6  10    0.57    1.23
   1  -6  -9  400.62   12.59
   1  -6  -9  366.35   11.57
  -1   6   9  404.36   11.76
  -1   6   9  362.05   12.34
  -1   6   9  347.68    9.19
  -1   6   8  285.93    9.18
   1  -6  -8  271.17    9.10
  -1   6   8  260.73    7.33
  -1   6   8  274.71    9.76
  -1   6   7   89.62    4.24
  -1   6   7   76.61    3.23
   1  -6  -7   82.00    4.25
  -1   6   7   83.33    4.54
  -1   6   6   56.63    2.69
   1  -6  -6   54.91    2.47
   1  -6  -6   57.97    3.38
  -1   6   6   59.44    3.67
  -1   6   6   60.50    3.35
   1  -6  -5  109.95    4.58
  -1   6   5  102.80    4.75
  -1   6   5  103.38    3.97
  -1   6   5  115.99    4.64
   1  -6  -5   98.68    3.49
  -1   6   4   81.13    3.40
   1  -6  -4   78.21    2.85
  -1   6   4   81.50    3.80
   1  -6  -4   75.36    3.65
  -1   6   4   77.01    3.84
  -1   6   3   89.48    3.86
   1  -6  -3   89.32    3.87
  -1   6   3   86.40    3.62
  -1   6   3   88.36    3.80
   1  -6  -2  235.28    7.31
  -1   6   2  235.53    7.04
  -1   6   2  251.69    7.33
  -1   6   2  236.11    6.49
  -1   6   2  248.58    7.30
  -1   6   1  197.40    5.79
  -1   6   1  218.27    6.56
   1  -6  -1  202.00    6.50
  -1   6   1  218.25    6.64
  -1   6   1  207.50    6.03
   1  -6   0    2.15    0.79
  -1   6   0    3.81    0.93
  -1   6   0    1.86    0.54
  -1   6   0    0.87    0.53
  -1   6  -1  303.25    8.68
   1  -6   1  286.40    7.18
  -1   6  -1  303.57    8.54
  -1   6  -2    9.90    1.24
   1  -6   2    9.53    0.68
  -1   6  -2   10.72    1.33
   1  -6   3   30.51    2.08
  -1   6  -3   30.89    2.20
   1  -6   3   23.64    1.03
  -1   6  -4    0.50    0.70
   1  -6   4    1.36    0.76
   1  -6   5   18.65    1.79
  -1   6  -5   22.17    1.93
   1  -6   6   24.73    2.10
  -1   6  -6   27.06    2.21
   1  -6   7   -0.13    0.65
  -1   6  -7   -1.90    0.80
   1  -6   8    4.22    1.16
  -1   6  -8    2.75    0.78
  -1   6  -8    2.04    0.87
  -1   6  -9   20.50    2.32
   1  -6   9   27.64    2.54
  -1   6  -9   23.00    2.14
  -1   6 -10  101.99    4.85
  -1   6 -10   94.20    5.18
  -1   6 -11    0.62    0.71
  -1   6 -11    0.31    0.90
   1  -6  12  166.53    6.56
  -1   6 -12  162.89    6.76
  -1   6 -12  177.66    7.82
  -1   6 -13   75.89    5.12
   1  -6  13   65.32    4.02
  -1   6 -13   63.96    3.85
   1  -6  14    1.84    1.02
  -1   6 -14    1.85    1.08
   1  -6  15    4.13    1.32
  -1   6 -15    3.81    1.45
  -1   6 -16    5.80    1.88
   1  -6  16    5.23    1.62
   1  -6  17    1.96    1.35
  -1   6 -17    3.34    1.75
  -1   6 -18    6.63    2.38
   1  -5 -17   28.68    3.91
  -1   5  17   28.51    3.92
  -1   5  16   17.77    3.12
   1  -5 -16   24.24    3.58
   1  -5 -15   10.54    2.44
  -1   5  15   10.06    2.50
  -1   5  14    7.45    2.22
   1  -5 -14    9.93    2.15
  -1   5  13   31.35    3.49
   1  -5 -13   34.58    3.76
   1  -5 -12   -0.52    1.17
   1  -5 -12    1.11    0.40
  -1   5  12    0.99    1.21
   1  -5 -11   80.31    5.22
  -1   5  11   85.66    5.34
  -1   5  10  132.11    6.45
   1  -5 -10  152.55    6.79
   1  -5  -9   29.09    2.90
  -1   5   9   30.07    2.99
  -1   5   9   30.80    2.68
   1  -5  -9   31.07    2.74
  -1   5   9   27.64    1.47
  -1   5   8  315.76   10.51
  -1   5   8  302.54    7.94
  -1   5   8  340.93   10.07
   1  -5  -8  309.20    9.84
  -1   5   7  109.09    5.27
  -1   5   7  104.80    3.65
   1  -5  -7  115.58    4.97
  -1   5   7  115.43    4.84
  -1   5   6   17.88    2.07
  -1   5   6   13.02    1.51
   1  -5  -6   15.78    1.64
  -1   5   6   15.92    1.26
   1  -5  -5   16.66    1.64
  -1   5   5   16.31    1.59
  -1   5   5   15.88    1.30
  -1   5   5   17.26    1.79
  -1   5   4   13.11    1.36
  -1   5   4   14.94    1.57
   1  -5  -4   11.98    0.91
   1  -5  -4   11.21    1.39
  -1   5   4   12.90    1.18
   1  -5  -3   15.88    1.48
  -1   5   3   18.64    1.68
  -1   5   3   18.52    1.44
  -1   5   3   18.41    1.56
  -1   5   2  799.73   18.17
   1  -5  -2  777.43   18.40
  -1   5   2  752.13   17.31
  -1   5   2  813.14   18.42
  -1   5   2  804.25   18.29
  -1   5   1   10.55    1.04
  -1   5   1    8.74    1.08
  -1   5   1   10.91    1.19
  -1   5   1    9.37    0.87
   1  -5  -1    9.00    1.16
  -1   5   0  344.45    9.14
  -1   5   0  337.81    8.14
  -1   5   0  334.20    9.11
   1  -5   1   13.22    0.83
  -1   5  -1   12.45    1.28
  -1   5  -1   12.62    1.25
  -1   5  -2    4.67    0.92
   1  -5   2    3.89    0.35
  -1   5  -2    4.07    0.81
   1  -5   2    2.90    0.82
   1  -5   3  198.84    6.36
  -1   5  -3  213.98    6.56
   1  -5   4  194.60    6.31
  -1   5  -4  196.08    6.35
  -1   5  -5   39.82    2.50
   1  -5   5   35.88    2.35
   1  -5   5   39.91    2.48
   1  -5   6  176.40    6.20
   1  -5   6  160.22    5.80
  -1   5  -6  175.87    6.04
  -1   5  -7  325.55    9.23
   1  -5   7  319.60    9.68
  -1   5  -8  144.45    5.43
   1  -5   8  145.11    5.97
  -1   5  -8  137.54    5.87
  -1   5  -9    0.21    0.72
  -1   5  -9    1.02    0.82
   1  -5   9    1.23    0.87
  -1   5 -10   19.88    1.92
  -1   5 -10   15.24    2.13
  -1   5 -11    0.28    0.66
  -1   5 -11    1.80    0.98
  -1   5 -12    4.67    1.08
   1  -5  12    5.98    1.39
  -1   5 -12    8.23    1.80
   1  -5  13   69.06    2.81
  -1   5 -13   87.47    5.51
   1  -5  13   83.83    4.63
  -1   5 -14    2.95    1.34
   1  -5  14    5.37    1.36
   1  -5  15   11.22    1.88
  -1   5 -15    7.79    1.86
  -1   5 -16   24.21    3.38
   1  -5  16   21.98    2.75
   1  -5  17   18.26    2.68
  -1   5 -17   23.36    3.35
   1  -5  18    2.13    1.49
  -1   5 -18    6.88    2.31
  -1   4  17    3.38    1.89
   1  -4 -17    0.30    1.47
   1  -4 -16   10.66    2.47
  -1   4  16   12.97    2.69
  -1   4  15    2.54    1.58
   1  -4 -15   -1.25    1.45
  -1   4  14   -0.33    1.34
   1  -4 -14    1.55    1.50
  -1   4  13   62.42    4.88
   1  -4 -13   64.89    4.90
   1  -4 -12   88.96    5.50
  -1   4  12   92.51    5.68
   1  -4 -11    2.88    1.40
  -1   4  11    5.19    1.64
   1  -4 -11    2.32    0.44
  -1   4  10  156.56    6.27
  -1   4  10  140.13    6.64
   1  -4 -10  156.84    6.76
   1  -4  -9  248.03    8.86
  -1   4   9  239.35    8.93
  -1   4   9  215.33    5.75
   1  -4  -8    8.82    1.45
  -1   4   8   12.48    1.94
  -1   4   8   10.24    0.85
  -1   4   8   11.62    1.57
  -1   4   7   70.12    2.64
   1  -4  -7   75.06    3.81
  -1   4   7   81.95    3.88
  -1   4   7   77.76    4.14
   1  -4  -6    8.35    1.19
  -1   4   6    7.74    1.13
  -1   4   6    7.06    0.81
  -1   4   5    3.13    0.74
   1  -4  -5    2.49    0.85
  -1   4   5    3.49    0.66
   1  -4  -4  723.27   17.63
  -1   4   4  737.02   16.97
  -1   4   4  780.07   17.74
  -1   4   3 1566.18   32.80
  -1   4   3 1494.25   33.30
   1  -4  -3 1501.55   31.86
  -1   4   3 1551.41   33.25
   1  -4  -3 1456.81   33.20
  -1   4   2  846.73   18.78
  -1   4   2  864.58   18.81
  -1   4   2  849.13   18.98
  -1   4   2  788.47   17.79
  -1   4   1 1557.80   33.91
  -1   4   1 1547.86   33.42
  -1   4   1 1597.55   34.01
  -1   4   0 1009.28   21.74
  -1   4   0  961.32   21.69
  -1   4   0  943.87   20.65
  -1   4  -1    1.56    0.72
  -1   4  -1    0.17    0.48
  -1   4  -2   53.98    2.54
   1  -4   2   47.50    2.40
  -1   4  -2   55.44    2.59
  -1   4  -3   17.29    1.47
   1  -4   3   16.82    1.44
   1  -4   4  219.74    6.75
  -1   4  -4  232.49    6.76
   1  -4   5  668.12   16.78
   1  -4   5  706.28   17.22
  -1   4  -6  259.47    7.38
   1  -4   6  230.13    7.12
   1  -4   6  236.36    7.76
  -1   4  -7  464.53   12.19
   1  -4   7  482.15   13.07
   1  -4   8   46.79    3.10
  -1   4  -8   46.71    2.63
  -1   4  -8   46.76    3.14
  -1   4  -9   49.45    3.45
  -1   4  -9   52.29    2.86
   1  -4   9   54.79    3.54
  -1   4 -10    3.98    1.22
  -1   4 -10    3.33    0.94
   1  -4  10    5.60    1.28
  -1   4 -11    1.63    0.70
   1  -4  11    1.95    1.06
  -1   4 -11    1.93    1.01
   1  -4  12    9.03    1.74
  -1   4 -12    4.88    1.41
  -1   4 -12    6.55    1.11
   1  -4  13    0.49    0.98
  -1   4 -13   -0.01    1.09
  -1   4 -14   15.56    2.51
   1  -4  14   19.99    2.46
   1  -4  15   -0.13    1.16
  -1   4 -15    2.60    1.61
   1  -4  16   41.92    3.77
  -1   4 -16   48.63    4.53
   1  -4  17   54.50    4.57
  -1   4 -17   55.61    5.02
  -1   4 -18   23.99    3.62
   1  -4  18   19.53    2.85
   1  -4  19    0.03    1.43
  -1   3  18   -2.04    1.80
  -1   3  17   -0.94    1.36
   1  -3 -17   -0.17    1.44
  -1   3  16   17.64    3.02
   1  -3 -16   14.12    2.54
  -1   3  15   32.58    3.77
   1  -3 -15   35.33    3.87
  -1   3  14   21.64    3.10
   1  -3 -14   26.54    3.15
   1  -3 -13   19.78    2.68
  -1   3  13   20.40    2.88
   1  -3 -12  302.10   11.11
  -1   3  12  302.58   11.25
  -1   3  11  149.29    7.15
   1  -3 -11  151.72    6.95
   1  -3 -10    0.76    0.94
  -1   3  10    0.74    0.65
  -1   3  10    1.40    0.26
  -1   3   9    0.01    0.68
  -1   3   8   42.35    2.90
   1  -3  -8   37.03    2.75
   1  -3  -7  270.45    8.57
  -1   3   7  293.08    8.73
   1  -3  -6   80.11    3.76
  -1   3   6   80.66    3.64
  -1   3   5    2.84    0.81
   1  -3  -5    1.54    0.63
  -1   3   4   17.77    1.45
  -1   3   3  395.63    9.63
   1  -3  -3  369.41    8.28
  -1   3   2  802.06   18.19
  -1   3   1 1586.35   34.04
  -1   3   0 1016.56   22.42
  -1   3  -1    1.42    0.59
  -1   3  -1    0.53    0.51
  -1   3  -2   43.80    2.13
  -1   3  -2   42.21    2.06
   1  -3   2   41.93    2.07
   1  -3   3  104.32    2.74
   1  -3   3  111.89    3.88
  -1   3  -3  117.67    3.79
  -1   3  -4  133.01    4.31
   1  -3   4  127.91    4.56
  -1   3  -5   87.21    3.40
   1  -3   5   91.92    3.84
  -1   3  -6  337.88    8.91
   1  -3   6  334.59    9.67
   1  -3   7  360.47   10.39
  -1   3  -7  345.01    9.24
   1  -3   8    2.09    0.97
  -1   3  -8    0.59    0.49
   1  -3   8    0.06    0.66
   1  -3   9  158.39    5.89
   1  -3   9  177.46    6.80
  -1   3  -9  159.85    5.36
  -1   3  -9  151.83    6.47
   1  -3  10   98.69    4.65
  -1   3 -10   94.80    3.88
  -1   3 -10   98.28    5.10
   1  -3  11   11.39    1.72
  -1   3 -11   13.09    1.94
  -1   3 -11   11.69    1.26
   1  -3  12   47.54    3.52
  -1   3 -12   50.62    3.98
  -1   3 -13   18.36    2.66
   1  -3  13   13.79    2.03
   1  -3  14   91.87    5.47
  -1   3 -14  105.17    6.25
  -1   3 -15  100.55    6.46
   1  -3  15   96.11    5.80
  -1   3 -16   19.26    2.89
   1  -3  16   20.20    2.75
   1  -3  17    2.34    1.91
  -1   3 -17    1.43    1.53
   1  -3  18   17.44    2.81
  -1   3 -18   18.10    3.17
   1  -3  19   -0.52    1.33
   1  -2 -18    0.26    1.51
  -1   2  18    3.90    1.95
   1  -2 -17   55.07    5.08
  -1   2  17   46.11    4.71
  -1   2  16   28.35    3.64
   1  -2 -16   33.41    3.83
  -1   2  15    4.01    1.62
   1  -2 -15    3.89    1.57
  -1   2  14  113.77    6.60
   1  -2 -14  115.53    6.66
  -1   2  13   89.38    5.78
   1  -2 -13   87.04    5.46
   1  -2 -12    1.17    1.08
   1  -2 -11   25.08    2.65
  -1   2  10  105.88    3.11
   1  -2 -10  121.74    5.67
  -1   2   9  100.21    4.72
  -1   2   8  116.57    4.94
   1  -2  -7  102.32    4.49
  -1   2   7  120.26    4.70
  -1   2   6  123.34    4.55
   1  -2  -6  105.94    4.51
  -1   2   5    0.99    0.62
  -1   2   4  888.73   20.18
  -1   2   3 1235.63   26.97
  -1   2   2    5.84    0.78
  -1   2   1 2166.75   45.59
  -1   2   0  718.69   15.93
   1  -2   1    1.70    0.48
  -1   2  -1    0.95    0.50
   1  -2   2 1228.31   26.71
  -1   2  -3    6.58    0.75
   1  -2   3    5.48    0.57
   1  -2   3    5.06    0.78
  -1   2  -4  319.06    7.75
   1  -2   4  298.36    7.50
   1  -2   4  300.08    8.34
   1  -2   5  102.32    4.17
  -1   2  -5  103.99    3.42
   1  -2   5   98.42    3.49
   1  -2   6   70.93    3.53
  -1   2  -6   76.60    2.90
   1  -2   6   77.40    3.17
   1  -2   7  153.34    5.38
  -1   2  -7  159.24    4.81
   1  -2   7  168.56    6.14
   1  -2   8  425.75   11.92
   1  -2   8  387.01   10.99
  -1   2  -8  399.37    9.99
  -1   2  -9    6.84    0.92
   1  -2   9    9.42    1.53
   1  -2   9    8.51    1.58
  -1   2 -10    0.84    0.53
   1  -2  10    0.82    0.96
   1  -2  10    0.64    0.23
  -1   2 -10    2.63    1.13
   1  -2  11    1.38    1.07
  -1   2 -11   -0.85    1.00
  -1   2 -12   41.57    3.67
   1  -2  12   40.80    3.29
   1  -2  13  341.83   12.01
  -1   2 -13  386.04   12.98
   1  -2  14   13.17    2.22
  -1   2 -14   16.28    2.65
   1  -2  15   30.47    3.28
  -1   2 -15   35.62    3.86
  -1   2 -16   23.00    3.25
   1  -2  16   21.23    2.97
   1  -2  17    1.48    1.49
  -1   2 -17   -0.46    1.29
   1  -2  18    2.70    1.75
   1  -2  19   -1.07    1.42
  -1   1  18    6.55    2.29
   1  -1 -18    5.96    2.06
  -1   1  17    7.81    2.34
   1  -1 -17    6.79    2.05
  -1   1  16   56.63    4.97
   1  -1 -16   58.05    4.95
  -1   1  15   66.63    5.39
   1  -1 -15   76.54    5.44
   1  -1 -14    0.89    1.13
   1  -1 -13   68.16    4.68
  -1   1  12   80.70    2.37
   1  -1 -12   99.50    5.43
  -1   1  11   10.53    0.75
   1  -1 -11   13.38    1.95
   1  -1 -10    0.79    0.96
  -1   1  10    1.82    0.91
  -1   1  10    1.95    0.41
  -1   1   9   25.81    2.31
  -1   1   9   21.26    1.22
  -1   1   8   38.48    2.66
   1  -1  -8   23.78    0.96
  -1   1   7  568.51   14.57
  -1   1   6   27.53    1.97
  -1   1   5  146.34    4.86
  -1   1   4 1211.33   26.74
  -1   1   3 1850.82   39.40
  -1   1   2    1.14    0.51
  -1   1   1 1135.76   24.20
  -1   1   0  842.71   18.12
  -1   1  -1  340.03    7.96
   1  -1   1  342.73    8.11
   1  -1   2 1389.44   28.88
  -1   1  -2 1347.35   28.20
   1  -1   2 1304.31   28.20
   1  -1   3   10.92    0.94
   1  -1   3   10.16    1.09
  -1   1  -4   94.05    2.88
   1  -1   4   87.31    3.17
   1  -1   4   96.48    3.65
  -1   1  -5  777.12   17.10
   1  -1   5  804.95   18.56
   1  -1   5  757.60   17.91
  -1   1  -6  242.49    6.18
   1  -1   6  244.73    7.19
   1  -1   6  247.25    7.61
   1  -1   7  279.95    8.32
   1  -1   7  289.43    8.84
  -1   1  -7  275.34    6.93
   1  -1   8   57.04    3.11
  -1   1  -8   56.31    2.08
   1  -1   8   61.23    3.48
   1  -1   9  232.37    7.94
  -1   1  -9  221.67    5.93
   1  -1   9  254.39    8.51
   1  -1  10  450.42   13.37
  -1   1 -10  483.01   14.10
  -1   1 -11  144.89    6.73
   1  -1  11  142.26    6.38
   1  -1  12   11.51    1.94
  -1   1 -12   10.48    1.92
  -1   1 -13   24.74    3.03
   1  -1  13   21.77    2.65
   1  -1  14   47.49    4.04
  -1   1 -14   53.88    4.50
   1  -1  15   11.32    2.18
  -1   1 -15   11.21    2.37
  -1   1 -16    2.17    1.40
   1  -1  16    5.54    1.97
   1  -1  17    2.27    1.37
  -1   1 -17   -0.24    1.28
   1  -1  18    2.40    1.76
   1  -1  19    6.06    2.00
  -1   0  19    5.23    2.02
   1   0 -18   20.89    3.19
  -1   0  18   19.73    3.25
   1   0 -17   29.55    3.60
  -1   0  17   33.17    3.93
  -1   0  16    2.42    1.78
   1   0 -16   -1.19    1.12
   1   0 -15   50.70    4.42
   1   0 -14   80.17    5.28
  -1   0  13    0.65    0.30
   1   0 -13    0.23    0.99
   1   0 -12    2.55    1.35
  -1   0  12    1.32    0.44
  -1   0  11   44.89    1.99
   1   0 -11   44.45    3.39
  -1   0  10  155.66    6.48
   1   0 -10  144.48    6.20
  -1   0  10  148.43    4.44
  -1   0   9  117.68    3.68
  -1   0   9  126.02    5.39
  -1   0   8   66.84    2.59
  -1   0   8   73.49    3.70
   1   0  -7  152.66    3.86
  -1   0   7  190.45    6.28
  -1   0   6   82.89    3.55
   1   0  -6   74.50    2.22
   1   0  -5  214.31    5.25
  -1   0   5  227.36    6.64
  -1   0   4 2200.11   46.88
  -1   0   3  877.80   19.40
  -1   0   2  314.67    7.45
  -1   0   1  920.06   19.38
  -1   0   0 2258.88   46.72
  -1   0  -1 1255.40   26.31
   1   0   2  832.32   18.48
   1   0   2  836.34   18.25
   1   0   3   82.80    3.18
   1   0   3   85.02    3.04
  -1   0  -3   93.35    3.13
   1   0   4   39.32    2.19
   1   0   4   38.00    2.02
  -1   0  -5    2.44    0.36
   1   0   5    4.27    0.92
   1   0   5    2.06    0.76
   1   0   5    3.59    0.48
   1   0   6    2.66    0.81
   1   0   6    1.81    0.34
  -1   0  -6    2.41    0.36
   1   0   6    1.85    0.73
   1   0   7   13.21    1.59
   1   0   7   10.84    1.47
  -1   0  -7   10.09    0.67
   1   0   7    9.59    0.65
   1   0   8  443.43   12.74
   1   0   8  489.10   13.36
   1   0   9  281.74    9.55
   1   0   9  322.22   10.27
   1   0  10   19.60    2.28
  -1   0 -10   21.52    2.59
  -1   0 -11   27.60    2.96
   1   0  11   27.74    2.74
   1   0  12   26.34    2.86
  -1   0 -12   28.93    3.09
   1   0  13   10.10    1.98
  -1   0 -13   10.75    2.11
  -1   0 -14   15.39    2.56
   1   0  14   13.22    2.33
  -1   0 -15    0.10    1.22
   1   0  15    0.45    1.64
  -1   0 -16    4.32    1.67
   1   0  16    5.09    1.77
   1   0  17    9.13    2.34
  -1   0 -17    5.70    1.95
   1   0  18   19.86    3.40
  -1  -1  19    7.96    2.40
   1   1 -19    2.19    1.57
  -1  -1  18   12.22    2.68
   1   1 -18   14.47    2.71
  -1  -1  17   14.24    2.73
   1   1 -17   13.46    2.51
   1   1 -16   10.84    2.22
   1   1 -15   15.63    2.50
  -1  -1  14    1.25    0.46
   1   1 -14    0.92    1.32
  -1  -1  13    4.80    0.71
   1   1 -13    3.43    1.16
   1   1 -12    7.05    1.62
  -1  -1  12    5.43    0.79
  -1  -1  11   95.08    3.51
   1   1 -11   98.24    5.04
  -1  -1  10   25.18    1.64
  -1  -1  10   26.00    2.50
   1   1 -10   26.42    2.47
  -1  -1   9    6.77    0.89
  -1  -1   9    5.34    1.12
  -1  -1   8  137.66    4.45
  -1  -1   8  142.96    5.66
   1   1  -7  133.51    5.09
  -1  -1   7  148.25    5.49
  -1  -1   7  140.97    4.44
  -1  -1   6  273.61    7.79
   1   1  -6  254.67    6.20
   1   1  -5    2.58    0.43
   1   1  -4 3176.19   69.92
  -1  -1   4 3602.11   70.07
  -1  -1   3 3870.20   77.59
   1   1  -3 3625.71   77.50
  -1  -1   2    2.51    0.43
  -1  -1   2    1.50    0.37
  -1  -1   1  465.17   10.07
  -1  -1   1  461.99   10.37
  -1  -1   0  422.80    9.68
  -1  -1  -1 4837.98   99.98
  -1  -1  -2  299.08    7.39
   1   1   2  315.26    7.76
   1   1   2  332.93    7.92
   1   1   3  234.87    6.42
   1   1   3  241.43    6.46
   1   1   3  219.74    5.66
   1   1   4    0.45    0.54
   1   1   4    1.67    0.78
   1   1   4    1.41    0.41
   1   1   5   30.70    1.33
   1   1   5   35.55    2.21
   1   1   5   31.97    2.23
   1   1   6    6.91    1.15
   1   1   6    8.93    1.31
   1   1   6    7.91    0.63
   1   1   7    0.16    0.86
   1   1   7    2.03    0.75
   1   1   8   75.09    4.09
   1   1   8   81.40    3.87
   1   1   8   84.44    4.43
  -1  -1  -9  220.49    8.27
   1   1   9  245.15    7.95
   1   1   9  245.86    8.60
  -1  -1 -10  335.47   11.15
   1   1  10  319.16   10.76
   1   1  10  335.81   10.46
   1   1  11   64.35    4.02
  -1  -1 -11   60.92    4.25
   1   1  11   56.96    4.12
  -1  -1 -12    9.58    1.92
   1   1  12    7.30    1.70
   1   1  13   53.22    4.23
  -1  -1 -13   53.44    4.46
   1   1  14   13.14    2.40
  -1  -1 -14    5.51    1.72
   1   1  15   19.37    2.87
  -1  -1 -15   25.95    3.34
   1   1  16   19.00    3.02
  -1  -1 -16   17.47    2.95
   1   1  17   -0.91    1.68
  -1  -1 -17   -2.15    1.82
   1   1  18   25.34    3.58
  -1  -2  19   22.23    3.40
   1   2 -19   15.57    2.94
   1   2 -18    1.77    1.44
  -1  -2  18    6.82    2.35
   1   2 -17    6.21    1.92
   1   2 -16   23.93    3.07
  -1  -2  15    0.99    0.51
   1   2 -15   -0.23    1.00
   1   2 -14    2.09    1.06
  -1  -2  14    2.09    0.69
  -1  -2  13    7.14    1.02
   1   2 -13    6.82    1.61
   1   2 -12   14.54    2.10
  -1  -2  12   16.21    1.46
   1   2 -11  130.31    5.86
  -1  -2  11  126.20    4.57
   1   2 -10  101.59    4.88
  -1  -2  10  104.29    3.96
  -1  -2   9   54.22    3.22
  -1  -2   9   49.03    2.50
  -1  -2   8   35.06    1.55
  -1  -2   8   35.62    2.45
  -1  -2   8   35.04    2.04
   1   2  -8   33.83    2.41
  -1  -2   7  187.57    6.04
  -1  -2   7  184.81    4.94
  -1  -2   7  184.30    5.61
   1   2  -7  180.95    5.98
  -1  -2   6  387.04    9.33
  -1  -2   6  401.57   10.04
  -1  -2   6  398.27   10.18
   1   2  -6  398.15   10.17
  -1  -2   5 1762.35   37.63
  -1  -2   5 1816.61   38.25
   1   2  -5 1757.96   38.04
  -1  -2   5 1767.43   38.05
   1   2  -4 1722.68   36.75
  -1  -2   4 1764.45   36.85
  -1  -2   4 1718.93   36.75
   1   2  -3   71.34    2.60
  -1  -2   3   76.55    2.64
   1   2  -3   78.28    2.27
  -1  -2   3   74.73    2.25
  -1  -2   2  173.93    4.77
  -1  -2   1   36.87    1.66
  -1  -2   1   37.53    1.64
  -1  -2   0 1139.33   23.93
  -1  -2   0 1117.26   23.97
  -1  -2   0 1087.45   23.15
   1   2   1  916.36   19.84
  -1  -2  -1  909.97   19.85
  -1  -2  -1  939.38   20.19
  -1  -2  -2   37.01    1.77
   1   2   2   39.88    1.33
  -1  -2  -2   36.95    1.86
   1   2   2   38.10    2.05
   1   2   2   42.67    1.88
  -1  -2  -3  811.62   18.15
   1   2   3  829.54   18.21
  -1  -2  -3  805.13   18.74
   1   2   3  863.29   19.18
   1   2   3  811.08   17.89
   1   2   3  838.64   18.81
   1   2   4  176.09    4.84
   1   2   4  187.69    5.74
   1   2   4  178.25    5.59
  -1  -2  -4  172.49    4.65
  -1  -2  -4  155.24    4.05
   1   2   5 1046.11   22.99
   1   2   5 1076.62   24.08
   1   2   5 1064.61   23.98
   1   2   6   56.21    3.20
   1   2   6   61.37    2.81
   1   2   6   56.86    3.21
   1   2   7   26.51    2.30
   1   2   7   22.81    1.89
   1   2   7   24.14    2.20
   1   2   8  363.11   10.97
   1   2   8  333.41   10.70
   1   2   8  345.48   10.03
   1   2   9   30.33    2.72
  -1  -2  -9   28.76    2.67
   1   2   9   31.25    2.45
  -1  -2 -10   -0.27    0.93
   1   2  10    0.93    0.65
   1   2  11    5.78    1.67
   1   2  11    2.18    1.10
  -1  -2 -11    3.36    1.32
   1   2  12    5.66    1.59
  -1  -2 -12    2.52    1.19
   1   2  13    8.09    1.85
  -1  -2 -13    9.31    2.07
   1   2  14   59.64    4.78
  -1  -2 -14   69.64    5.32
  -1  -2 -15    0.75    1.46
   1   2  15   -1.30    1.15
   1   2  16   33.94    3.90
  -1  -2 -16   37.40    4.28
   1   2  17   37.51    4.23
  -1  -2 -17   35.22    4.36
  -1  -3  20   -0.05    1.46
  -1  -3  19   -0.63    1.61
   1   3 -19   -3.89    1.84
   1   3 -18    1.07    1.21
  -1  -3  18    3.14    1.73
   1   3 -17   -0.91    1.48
   1   3 -16   43.02    4.08
  -1  -3  15   62.51    3.14
   1   3 -15   60.85    4.62
  -1  -3  14   50.38    2.82
   1   3 -14   48.09    3.89
  -1  -3  13   -0.07    0.59
   1   3 -13   -0.28    0.94
   1   3 -12   27.29    2.66
  -1  -3  12   26.33    2.06
  -1  -3  11   22.99    2.27
  -1  -3  11   21.49    1.84
   1   3 -11   19.19    2.12
  -1  -3  10   13.31    0.98
  -1  -3  10   12.05    1.39
   1   3 -10   12.84    1.75
  -1  -3  10   11.61    1.60
  -1  -3   9   24.87    1.87
  -1  -3   9   23.52    1.39
  -1  -3   9   24.06    2.14
  -1  -3   8  125.88    4.62
   1   3  -8  125.39    4.93
  -1  -3   8  128.71    4.00
  -1  -3   8  122.74    4.94
  -1  -3   7 1019.51   22.50
   1   3  -7 1014.11   23.38
  -1  -3   7 1058.95   23.48
  -1  -3   7  979.24   23.22
   1   3  -6 1665.94   36.16
  -1  -3   6 1620.05   36.45
  -1  -3   6 1697.13   35.81
  -1  -3   6 1656.59   36.17
  -1  -3   5  549.20   12.76
   1   3  -5  536.51   12.64
  -1  -3   5  536.02   12.65
  -1  -3   4  644.04   14.60
   1   3  -4  661.37   14.59
  -1  -3   4  666.59   15.15
  -1  -3   3 1808.66   38.89
  -1  -3   3 1877.99   39.90
   1   3  -3 1836.76   38.87
  -1  -3   2   58.80    2.44
  -1  -3   1  497.74   12.05
  -1  -3   1  518.57   12.01
  -1  -3   0  292.85    7.28
  -1  -3   0  275.86    6.30
  -1  -3   0  277.90    7.32
   1   3   1   21.73    0.84
  -1  -3  -1   22.58    1.43
  -1  -3  -1   20.95    1.37
  -1  -3  -1   19.86    0.82
  -1  -3  -1   21.71    1.22
   1   3   2 1752.50   36.67
  -1  -3  -2 1671.25   35.66
  -1  -3  -2 1691.22   35.98
  -1  -3  -2 1637.45   35.93
  -1  -3  -2 1650.76   35.02
   1   3   2 1684.66   34.98
   1   3   3   81.94    3.47
  -1  -3  -3   70.06    2.76
  -1  -3  -3   74.30    3.11
  -1  -3  -3   76.08    2.51
   1   3   3   73.99    2.45
  -1  -3  -4  289.28    6.80
   1   3   4  307.07    8.58
  -1  -3  -4  278.27    7.40
   1   3   4  276.32    7.27
  -1  -3  -4  287.83    8.16
  -1  -3  -5  710.54   17.25
   1   3   5  741.31   17.58
  -1  -3  -5  673.70   14.98
  -1  -3  -5  691.24   15.90
   1   3   5  722.19   16.16
  -1  -3  -6  256.32    8.31
   1   3   6  268.29    7.43
  -1  -3  -6  249.75    6.77
   1   3   6  271.48    8.52
  -1  -3  -7   44.46    2.00
   1   3   7   46.90    3.17
  -1  -3  -7   41.76    2.96
   1   3   7   46.79    2.58
   1   3   8   52.55    3.54
  -1  -3  -8   46.70    3.29
   1   3   8   50.25    2.96
   1   3   9   26.99    2.74
  -1  -3  -9   25.94    2.58
   1   3   9   25.74    2.17
   1   3  10   -0.34    0.82
  -1  -3 -10    0.57    0.88
   1   3  11   66.92    4.57
  -1  -3 -11   65.35    4.59
   1   3  11   63.70    3.91
   1   3  12   42.21    3.83
  -1  -3 -12   45.60    3.98
  -1  -3 -13   52.17    4.50
   1   3  13   40.64    3.88
   1   3  14    1.57    1.41
  -1  -3 -14    1.04    1.41
   1   3  15   46.23    4.72
  -1  -3 -15   58.79    5.09
   1   3  16   12.97    2.73
  -1  -3 -16   12.10    2.83
   1   3  17    2.44    1.70
  -1  -4  20   -2.13    1.49
   1   4 -19    2.87    1.62
  -1  -4  19    2.56    1.76
   1   4 -18   12.20    2.56
   1   4 -17    3.47    1.58
   1   4 -16    2.29    1.41
   1   4 -15   25.38    2.96
   1   4 -14   67.79    4.68
   1   4 -13   21.75    2.48
  -1  -4  12   19.77    1.30
   1   4 -12   21.65    2.33
  -1  -4  11   75.72    2.94
   1   4 -11   79.18    4.25
  -1  -4  11   72.09    4.18
  -1  -4  10    1.86    0.78
  -1  -4  10    1.73    0.46
   1   4 -10    1.65    0.78
  -1  -4  10    1.28    0.74
  -1  -4   9  218.21    7.22
  -1  -4   9  221.71    6.39
  -1  -4   9  231.78    7.52
  -1  -4   8  375.00    9.98
  -1  -4   8  402.58   10.81
   1   4  -8  397.41   10.73
  -1  -4   8  406.13   10.94
  -1  -4   7   58.58    3.01
  -1  -4   7   59.99    2.89
   1   4  -7   59.44    2.84
  -1  -4   7   57.45    2.62
  -1  -4   6  484.88   12.29
   1   4  -6  451.79   11.53
  -1  -4   6  476.50   11.65
  -1  -4   6  475.98   11.70
   1   4  -5 2113.73   44.75
  -1  -4   5 2125.51   45.38
  -1  -4   5 2096.43   44.82
   1   4  -4  447.33   10.42
  -1  -4   4  450.69   10.46
  -1  -4   4  463.76   11.37
  -1  -4   3  338.21    8.68
  -1  -4   3  318.40    7.48
  -1  -4   2   53.59    2.55
   1   4  -2   56.24    2.66
  -1  -4   2   53.80    1.68
  -1  -4   1  859.37   19.71
   1   4  -1  883.59   19.73
  -1  -4   1  843.79   18.68
  -1  -4   0 1217.75   26.45
  -1  -4   0 1184.99   26.64
  -1  -4   0 1184.08   25.40
  -1  -4   0 1201.45   26.49
   1   4   0 1200.72   25.40
  -1  -4  -1  750.53   17.11
  -1  -4  -1  717.15   15.79
   1   4   1  721.72   15.79
  -1  -4  -1  733.48   16.80
  -1  -4  -1  761.21   17.03
  -1  -4  -2  378.68    9.63
  -1  -4  -2  378.89    9.21
   1   4   2  366.88    9.95
  -1  -4  -2  359.76    8.52
  -1  -4  -2  352.07    9.35
   1   4   2  378.12    8.53
  -1  -4  -3 1263.10   27.47
   1   4   3 1286.49   27.19
  -1  -4  -3 1283.27   28.13
  -1  -4  -3 1249.92   27.23
   1   4   3 1275.69   28.86
  -1  -4  -3 1249.37   28.30
   1   4   4  679.84   16.75
  -1  -4  -4  647.67   15.08
  -1  -4  -4  660.41   14.83
  -1  -4  -4  654.39   15.52
  -1  -4  -4  645.50   16.15
   1   4   4  663.97   15.07
  -1  -4  -5   52.89    2.50
  -1  -4  -5   55.86    2.01
  -1  -4  -5   49.72    2.97
   1   4   5   58.16    3.32
   1   4   5   52.96    2.44
   1   4   6   34.20    2.64
  -1  -4  -6   29.57    1.24
  -1  -4  -6   29.63    1.78
  -1  -4  -6   29.31    2.41
   1   4   6   31.39    1.95
   1   4   7   39.97    2.37
  -1  -4  -7   31.56    1.88
   1   4   7   35.25    2.90
  -1  -4  -7   32.77    2.76
   1   4   8   45.25    3.48
  -1  -4  -8   45.28    2.21
  -1  -4  -8   45.22    3.31
   1   4   8   45.69    2.77
  -1  -4  -9   17.06    1.26
   1   4   9   19.21    1.91
   1   4   9   21.80    2.55
  -1  -4  -9   17.31    2.30
   1   4  10   37.10    3.36
  -1  -4 -10   38.19    3.31
   1   4  10   37.17    2.82
   1   4  11   15.92    2.01
   1   4  11   20.35    2.64
  -1  -4 -11   16.17    2.39
  -1  -4 -12   47.08    4.14
   1   4  12   45.00    4.02
  -1  -4 -13   25.82    3.28
   1   4  13   30.05    3.41
   1   4  14    1.82    1.31
  -1  -4 -14    7.18    1.99
  -1  -4 -15    4.29    1.92
   1   4  15    3.43    1.74
   1   4  16    9.88    2.51
  -1  -4 -16    8.06    2.26
  -1  -5  20    8.01    2.64
   1   5 -19    3.19    1.80
   1   5 -18    0.94    1.24
   1   5 -17    9.14    2.20
  -1  -5  16    5.15    1.27
   1   5 -16    4.71    1.48
   1   5 -15   -0.81    1.13
  -1  -5  15    0.04    0.81
  -1  -5  14   -1.36    1.00
   1   5 -14   -0.04    1.26
  -1  -5  13   56.30    2.59
   1   5 -13   65.90    4.27
  -1  -5  13   59.60    3.60
  -1  -5  12    0.39    0.41
   1   5 -12    0.65    0.79
  -1  -5  11  243.10    7.28
   1   5 -11  255.58    8.75
  -1  -5  11  267.93    9.00
  -1  -5  10  242.35    8.09
  -1  -5  10  226.17    6.90
  -1  -5   9   14.72    1.35
  -1  -5   9   13.74    1.67
  -1  -5   8  182.40    5.85
   1   5  -8  174.38    5.99
  -1  -5   8  183.00    6.17
  -1  -5   7  512.39   12.98
   1   5  -7  511.00   12.90
  -1  -5   7  529.74   13.13
  -1  -5   6  479.37   11.66
   1   5  -6  457.16   11.53
  -1  -5   6  466.81   12.09
  -1  -5   6  475.24   12.55
   1   5  -5   57.16    3.13
   1   5  -5   56.60    2.36
  -1  -5   5   57.66    2.39
   1   5  -4  260.35    7.84
  -1  -5   4  246.24    6.37
   1   5  -3  322.49    9.12
  -1  -5   3  319.01    7.62
  -1  -5   2  347.22    8.98
   1   5  -2  379.63    9.95
  -1  -5   1  244.39    6.51
   1   5  -1  262.65    7.48
   1   5   0    9.14    1.19
  -1  -5   0    6.59    1.04
  -1  -5   0    6.66    0.92
  -1  -5   0    7.16    0.77
   1   5   0    6.70    0.72
  -1  -5  -1  612.90   14.64
   1   5   1  623.71   14.72
  -1  -5  -1  601.80   14.56
   1   5   1  605.33   13.57
  -1  -5  -1  591.08   13.57
  -1  -5  -2  458.63   11.70
  -1  -5  -2  442.52   11.19
  -1  -5  -2  446.36   10.46
   1   5   2  446.60   10.44
  -1  -5  -2  458.23   11.61
  -1  -5  -3  106.42    4.22
   1   5   3  110.68    3.52
   1   5   3  107.63    4.60
  -1  -5  -3  115.61    4.29
  -1  -5  -3  109.91    3.84
  -1  -5  -3  105.13    3.47
  -1  -5  -4    0.19    0.40
  -1  -5  -4    0.89    0.66
   1   5   4    0.24    0.76
  -1  -5  -4   -0.08    0.44
   1   5   4   -0.16    0.40
  -1  -5  -4    0.32    0.49
  -1  -5  -5   12.60    1.59
   1   5   5   10.00    1.47
  -1  -5  -5   12.39    1.29
   1   5   5   10.05    0.98
  -1  -5  -5   10.97    1.07
  -1  -5  -5   13.03    1.07
   1   5   6   17.53    1.47
  -1  -5  -6   18.84    1.16
  -1  -5  -6   15.14    1.41
  -1  -5  -6   16.24    1.86
   1   5   6   16.67    2.04
  -1  -5  -7    4.44    1.25
   1   5   7    1.52    1.06
  -1  -5  -7    2.37    0.59
   1   5   7    2.97    0.70
   1   5   8   34.15    2.38
  -1  -5  -8   34.86    2.12
  -1  -5  -8   33.53    2.96
   1   5   8   38.09    3.19
  -1  -5  -9   29.02    1.87
   1   5   9   29.39    3.08
  -1  -5  -9   31.61    2.97
   1   5   9   30.47    2.37
   1   5  10  232.25    7.91
   1   5  10  209.68    8.93
  -1  -5 -10  228.19    9.05
  -1  -5 -10  201.12    6.15
   1   5  11  182.97    7.20
   1   5  11  166.57    8.15
  -1  -5 -11  187.14    8.43
   1   5  12   21.51    2.97
  -1  -5 -12   28.52    3.38
  -1  -5 -13    7.73    2.00
   1   5  13    9.33    2.10
   1   5  14    5.65    2.03
  -1  -5 -14    3.93    1.65
   1   5  15    3.06    1.66
  -1  -5 -15    2.56    1.53
   1   5  16    8.02    2.22
  -1  -5 -16    9.12    2.50
   1   6 -19   13.00    2.51
   1   6 -18   10.42    2.30
   1   6 -17    0.74    1.20
   1   6 -16    1.18    1.25
  -1  -6  16    0.33    0.83
   1   6 -15    4.83    1.38
  -1  -6  15    6.71    1.46
  -1  -6  14   45.94    3.31
   1   6 -14   47.04    3.70
   1   6 -13   87.09    4.92
  -1  -6  13   83.02    4.51
  -1  -6  13   77.31    3.50
  -1  -6  12    8.35    1.46
  -1  -6  12    9.09    1.17
   1   6 -12   10.27    1.67
  -1  -6  11   21.44    2.22
  -1  -6  11   18.74    1.67
   1   6 -11   21.52    2.21
  -1  -6  11   18.87    2.11
  -1  -6  10  266.87    8.86
  -1  -6  10  247.34    7.83
  -1  -6  10  265.86    8.60
  -1  -6   9  143.42    5.22
  -1  -6   9  150.21    5.62
  -1  -6   8   86.70    3.85
  -1  -6   8   85.91    3.92
   1   6  -8   89.84    3.88
  -1  -6   7  270.06    7.73
   1   6  -7  259.67    7.60
  -1  -6   7  261.69    8.08
  -1  -6   6   98.17    3.71
   1   6  -6   95.62    3.58
   1   6  -6  102.95    4.60
   1   6  -5  176.66    6.43
  -1  -6   5  168.25    5.04
   1   6  -4   51.01    2.99
  -1  -6   4   45.81    2.05
   1   6  -3  299.64    8.91
  -1  -6   3  288.28    7.26
  -1  -6   3  288.84    8.07
  -1  -6   2   23.29    1.59
   1   6  -2   29.25    2.14
   1   6  -1    2.95    0.84
  -1  -6   1    3.85    0.70
   1   6   0    2.29    0.83
  -1  -6   0    2.78    0.71
  -1  -6   0    1.32    0.58
   1   6   0    2.03    0.85
   1   6   0    2.14    0.50
  -1  -6   0    2.19    0.69
  -1  -6   0    1.45    0.53
  -1  -6  -1   49.05    2.67
  -1  -6  -1   49.56    2.65
  -1  -6  -1   46.27    2.11
   1   6   1   48.43    2.12
   1   6   1   49.72    2.69
   1   6   2  329.17    9.16
   1   6   2  323.88    8.21
  -1  -6  -2  337.92    9.27
  -1  -6  -2  333.23    9.11
  -1  -6  -2  322.64    8.25
  -1  -6  -3  367.57   10.22
   1   6   3  358.72   10.60
  -1  -6  -3  371.18    9.66
  -1  -6  -3  369.86   10.08
   1   6   3  357.90    9.02
  -1  -6  -3  348.30    9.04
  -1  -6  -4  447.61   12.37
   1   6   4  470.02   11.27
  -1  -6  -4  453.11   11.44
   1   6   4  448.30   12.86
  -1  -6  -4  434.52   11.14
  -1  -6  -4  467.37   12.24
  -1  -6  -5  342.33    9.75
  -1  -6  -5  329.18    9.07
   1   6   5  344.89    9.11
  -1  -6  -5  351.31    8.93
   1   6   5  329.07   10.64
  -1  -6  -5  346.10   10.37
  -1  -6  -6   13.70    1.84
  -1  -6  -6   12.32    1.40
  -1  -6  -6   11.28    1.20
   1   6   6   11.44    1.71
   1   6   6   12.71    1.24
  -1  -6  -6   13.76    1.12
   1   6   7  157.66    5.54
   1   6   7  148.06    6.80
  -1  -6  -7  154.16    5.55
  -1  -6  -7  158.57    6.63
   1   6   8   73.32    4.74
  -1  -6  -8   69.41    4.40
  -1  -6  -8   67.44    3.39
   1   6   8   81.92    3.82
   1   6   9    5.25    1.48
  -1  -6  -9    5.56    1.62
   1   6   9    7.30    1.22
  -1  -6  -9    6.19    0.97
   1   6  10    3.04    1.43
  -1  -6 -10    1.88    1.20
  -1  -6 -10    2.28    0.69
   1   6  10   -0.19    0.71
  -1  -6 -11   21.65    2.86
   1   6  11   18.48    2.76
  -1  -6 -11   18.46    1.52
  -1  -6 -12   10.85    2.20
   1   6  12   11.13    2.34
   1   6  13    0.54    1.18
  -1  -6 -13    1.32    1.20
   1   6  14    3.58    1.46
  -1  -6 -14    3.80    1.78
   1   6  15    0.53    1.33
  -1  -6 -15    1.48    1.27
   1   7 -19    2.77    1.51
   1   7 -18    6.20    1.79
   1   7 -17   -0.44    1.23
  -1  -7  16    0.07    0.94
   1   7 -16   -0.92    0.96
  -1  -7  15   21.47    2.46
   1   7 -15   23.09    2.79
   1   7 -14    0.90    1.20
  -1  -7  14    1.05    1.18
  -1  -7  13   26.90    2.11
   1   7 -13   30.18    2.93
  -1  -7  13   27.40    2.74
  -1  -7  12  200.40    7.78
  -1  -7  12  181.60    6.59
   1   7 -12  201.64    7.75
  -1  -7  11   23.21    2.04
   1   7 -11   24.62    2.30
  -1  -7  11   25.98    2.42
  -1  -7  11   25.87    2.55
  -1  -7  10    5.87    1.19
  -1  -7  10    5.90    1.35
  -1  -7  10    5.77    1.04
  -1  -7   9   85.05    4.09
  -1  -7   9   92.07    4.72
  -1  -7   9   80.98    4.01
  -1  -7   8   55.15    3.64
  -1  -7   8   61.38    3.19
   1   7  -8   57.47    3.00
  -1  -7   8   56.74    3.30
  -1  -7   7   17.03    1.98
   1   7  -7   15.38    1.43
  -1  -7   7   15.10    1.43
   1   7  -7   16.41    1.91
  -1  -7   6    1.35    0.60
   1   7  -6   -0.29    0.79
   1   7  -5  105.58    4.88
  -1  -7   5  104.32    3.73
  -1  -7   4  106.29    3.58
  -1  -7   4   99.48    4.20
   1   7  -4  102.62    4.71
  -1  -7   3  171.16    5.02
  -1  -7   3  166.68    5.72
   1   7  -3  190.63    6.68
   1   7  -2  510.98   13.55
   1   7  -2  537.06   13.96
  -1  -7   2  499.50   12.73
   1   7  -1   92.16    4.19
  -1  -7   1   90.35    3.92
  -1  -7   1   84.09    4.02
  -1  -7   1   82.92    3.42
   1   7  -1   87.18    3.97
  -1  -7   0   67.12    3.47
   1   7   0   66.57    3.46
   1   7   0   66.61    2.82
   1   7   0   69.84    3.56
  -1  -7   0   64.92    2.84
  -1  -7   0   71.88    3.48
  -1  -7  -1   43.18    2.58
   1   7   1   43.05    2.62
   1   7   1   38.25    2.02
  -1  -7  -1   40.60    2.15
  -1  -7  -1   44.89    2.79
  -1  -7  -1   39.87    2.55
  -1  -7  -2    5.87    0.84
   1   7   2    6.40    0.84
  -1  -7  -2    5.52    1.04
  -1  -7  -2    5.20    0.94
   1   7   2    4.82    0.96
  -1  -7  -3  366.06    9.52
  -1  -7  -3  379.19   10.49
  -1  -7  -3  365.60   10.18
   1   7   3  376.00   10.31
   1   7   3  367.59    9.49
  -1  -7  -4   11.38    1.19
   1   7   4   12.50    1.73
  -1  -7  -4   12.61    1.60
  -1  -7  -4   13.23    1.58
  -1  -7  -4   12.79    1.52
  -1  -7  -4   11.53    1.31
   1   7   4   11.55    1.12
  -1  -7  -5  337.19    9.97
   1   7   5  320.51   10.78
  -1  -7  -5  354.26   11.18
  -1  -7  -5  342.54    9.19
  -1  -7  -5  338.93   10.45
  -1  -7  -5  347.95   10.13
   1   7   5  336.20    9.21
  -1  -7  -5  321.07    9.19
  -1  -7  -6  177.49    6.38
   1   7   6  159.66    7.10
   1   7   6  177.98    5.89
  -1  -7  -6  172.62    5.92
  -1  -7  -6  176.01    5.49
  -1  -7  -6  174.65    7.07
  -1  -7  -7   62.83    3.43
   1   7   7   61.40    4.21
  -1  -7  -7   59.43    4.07
   1   7   7   66.44    3.33
  -1  -7  -8    3.14    1.18
   1   7   8    5.31    1.58
  -1  -7  -8    3.17    0.87
   1   7   8    4.37    0.93
   1   7   9   23.25    2.87
  -1  -7  -9   25.27    2.07
   1   7   9   22.23    2.09
  -1  -7  -9   29.13    3.04
  -1  -7 -10    0.67    0.57
  -1  -7 -10    0.62    1.01
   1   7  10   -1.85    1.37
   1   7  10    0.86    0.67
   1   7  11    4.09    1.50
  -1  -7 -11    5.89    1.67
  -1  -7 -11    4.72    0.91
   1   7  12   -2.45    1.49
  -1  -7 -12   -0.57    1.14
   1   7  13   30.65    3.78
  -1  -7 -13   34.69    3.84
   1   7  14   34.25    4.22
  -1  -7 -14   37.77    4.32
   1   7  15   15.83    2.98
  -1  -7 -15   19.70    3.41
   1   8 -19   -1.07    1.24
   1   8 -18    0.31    1.24
   1   8 -17    1.85    1.52
  -1  -8  16    2.11    1.18
   1   8 -16   -1.03    1.24
  -1  -8  15   16.21    2.26
   1   8 -15   18.62    2.46
  -1  -8  14   46.32    3.72
   1   8 -14   49.36    3.86
  -1  -8  13   65.90    3.71
  -1  -8  13   71.38    4.58
   1   8 -13   75.20    4.59
  -1  -8  12   25.51    2.81
  -1  -8  12   21.37    2.09
   1   8 -12   24.06    2.45
  -1  -8  11   58.49    4.09
  -1  -8  11   53.95    3.36
   1   8 -11   59.95    3.66
  -1  -8  11   61.93    3.77
  -1  -8  10    0.73    0.70
  -1  -8  10    1.24    0.58
   1   8 -10   -0.15    0.69
  -1  -8  10    0.00    0.91
  -1  -8   9   22.39    2.46
  -1  -8   9   21.11    1.92
  -1  -8   9   18.25    1.90
   1   8  -8   19.08    1.73
   1   8  -8   23.15    2.41
  -1  -8   8   19.74    2.24
  -1  -8   8   20.53    1.81
  -1  -8   7   39.44    2.45
   1   8  -7   42.84    3.21
  -1  -8   7   37.08    2.98
   1   8  -6  116.20    5.38
  -1  -8   6  102.69    4.84
  -1  -8   6  112.38    4.15
   1   8  -5   48.25    3.34
  -1  -8   5   53.72    3.14
  -1  -8   5   47.99    2.44
  -1  -8   4   72.96    3.60
  -1  -8   4   69.89    3.02
   1   8  -4   83.63    4.35
   1   8  -3  108.69    5.01
   1   8  -3   98.11    4.60
  -1  -8   3   98.80    4.19
  -1  -8   3  102.49    3.65
  -1  -8   2  178.06    5.96
  -1  -8   2  182.93    6.83
   1   8  -2  177.18    6.54
   1   8  -2  185.20    6.90
  -1  -8   1    3.00    0.91
   1   8  -1    4.11    1.10
   1   8  -1    2.75    0.89
  -1  -8   1    3.72    0.78
  -1  -8   1    3.22    1.01
  -1  -8   0   14.46    1.72
   1   8   0   13.47    1.61
   1   8   0   16.90    1.85
  -1  -8   0   14.42    1.41
   1   8   0   14.59    1.32
   1   8   1  276.75    8.74
  -1  -8  -1  267.85    8.55
  -1  -8  -1  263.90    7.68
  -1  -8  -1  277.81    8.54
   1   8   1  273.05    7.61
  -1  -8  -2   27.94    2.19
  -1  -8  -2   27.18    2.17
  -1  -8  -2   28.30    1.83
   1   8   2   26.46    1.75
  -1  -8  -2   25.95    2.39
   1   8   2   26.30    2.17
  -1  -8  -3  137.17    4.76
   1   8   3  135.53    4.70
  -1  -8  -3  143.21    5.40
   1   8   3  130.66    5.36
  -1  -8  -3  146.89    6.17
  -1  -8  -3  144.16    5.50
  -1  -8  -4  193.60    6.18
  -1  -8  -4  198.43    7.29
  -1  -8  -4  200.42    6.61
   1   8   4  195.58    7.59
  -1  -8  -4  211.55    7.87
  -1  -8  -4  186.90    6.87
   1   8   4  193.08    6.11
  -1  -8  -5   27.13    2.53
  -1  -8  -5   25.79    2.30
   1   8   5   28.97    1.94
  -1  -8  -5   31.47    2.19
  -1  -8  -5   32.33    2.60
   1   8   5   24.91    2.58
  -1  -8  -5   29.39    2.04
   1   8   6   32.98    3.06
  -1  -8  -6   33.63    2.21
   1   8   6   33.65    2.25
  -1  -8  -6   30.97    2.54
  -1  -8  -6   32.30    2.66
  -1  -8  -6   32.01    2.30
  -1  -8  -6   34.76    2.95
  -1  -8  -7  134.27    5.70
   1   8   7  143.94    5.45
  -1  -8  -7  135.23    6.37
   1   8   7  126.39    6.57
  -1  -8  -7  137.81    5.45
  -1  -8  -8    1.63    1.21
  -1  -8  -8    1.08    0.73
   1   8   8   -0.83    1.14
   1   8   8    1.68    0.68
  -1  -8  -9    0.51    1.07
   1   8   9    1.54    1.39
  -1  -8  -9    0.06    0.59
   1   8   9   -0.26    0.68
  -1  -8 -10    8.02    1.62
  -1  -8 -10    7.39    1.18
   1   8  10    6.58    1.77
   1   8  10    8.32    1.44
  -1  -8 -11   -0.53    1.17
   1   8  11   -0.80    1.32
   1   8  12   93.39    6.60
  -1  -8 -12  101.58    6.62
   1   8  13   35.89    4.19
  -1  -8 -13   39.88    4.36
   1   8  14   -0.22    1.41
  -1  -8 -14    3.07    2.04
   1   9 -19   15.20    2.71
   1   9 -18    8.12    2.00
   1   9 -17    0.56    1.03
   1   9 -16   34.33    3.50
  -1  -9  16   28.02    3.11
  -1  -9  15   18.63    2.58
   1   9 -15   18.99    2.55
   1   9 -14    2.40    1.05
  -1  -9  14    5.06    1.57
  -1  -9  13    4.59    1.41
   1   9 -13    4.39    1.31
  -1  -9  12   59.35    4.30
  -1  -9  12   58.75    3.69
   1   9 -12   68.40    4.09
  -1  -9  11    5.11    1.06
  -1  -9  11    6.27    1.23
  -1  -9  11    8.51    1.82
   1   9 -11    7.59    1.39
  -1  -9  10    9.84    1.53
  -1  -9  10    8.98    1.47
   1   9 -10   10.11    1.42
  -1  -9  10    7.98    1.70
  -1  -9   9   11.75    1.69
  -1  -9   9   15.04    2.17
  -1  -9   9   14.17    1.70
  -1  -9   8   43.28    3.39
  -1  -9   8   47.18    3.57
  -1  -9   8   48.59    2.90
  -1  -9   7  206.31    7.77
  -1  -9   7  207.42    6.74
  -1  -9   7  210.55    8.18
  -1  -9   6   38.61    2.92
  -1  -9   6   37.55    3.12
  -1  -9   6   40.06    2.37
   1   9  -5    0.51    0.81
  -1  -9   5    0.62    0.55
  -1  -9   5   -0.29    0.77
   1   9  -4  138.06    6.15
  -1  -9   4  128.32    4.55
   1   9  -4  119.17    5.55
  -1  -9   4  129.81    5.30
  -1  -9   3    1.38    0.95
  -1  -9   3    0.88    0.62
   1   9  -3    0.89    0.78
  -1  -9   3   -0.48    0.59
   1   9  -3    2.51    1.07
  -1  -9   2   27.21    2.52
   1   9  -2   30.35    2.62
  -1  -9   2   25.27    2.06
   1   9  -2   29.14    2.45
   1   9  -1    3.75    1.06
   1   9  -1    4.15    1.10
  -1  -9   1    3.85    1.14
  -1  -9   1    3.12    0.84
   1   9   0    4.47    1.09
  -1  -9   0    3.16    0.79
   1   9   0    4.69    1.09
   1   9   0    3.83    0.84
  -1  -9   0    4.00    1.08
   1   9   1   22.59    1.73
  -1  -9  -1   26.03    2.37
  -1  -9  -1   24.42    2.25
   1   9   1   23.15    2.21
  -1  -9  -1   25.21    1.86
  -1  -9  -2  222.60    6.95
   1   9   2  222.43    7.89
  -1  -9  -2  238.55    7.86
   1   9   2  227.16    6.93
  -1  -9  -2  218.95    7.75
  -1  -9  -2  239.35    8.37
   1   9   3   20.64    2.02
  -1  -9  -3   20.77    1.75
   1   9   3   20.99    1.69
  -1  -9  -3   19.98    2.03
  -1  -9  -3   22.81    2.34
  -1  -9  -3   21.61    2.05
   1   9   4    0.71    0.69
  -1  -9  -4    0.47    0.56
  -1  -9  -4   -0.10    0.77
  -1  -9  -4    0.39    0.61
  -1  -9  -5   72.44    4.19
  -1  -9  -5   67.41    4.18
  -1  -9  -5   72.13    3.66
  -1  -9  -5   63.59    3.31
  -1  -9  -5   69.98    3.86
   1   9   5   63.68    4.31
   1   9   5   69.55    3.35
  -1  -9  -6   92.30    4.74
  -1  -9  -6   99.23    4.26
   1   9   6   95.41    5.57
  -1  -9  -6  103.26    5.08
   1   9   6   98.03    4.24
  -1  -9  -6   94.10    4.33
  -1  -9  -6  103.99    5.36
  -1  -9  -7   19.07    2.39
   1   9   7   16.01    1.70
  -1  -9  -7   18.69    2.10
   1   9   7   18.66    2.48
  -1  -9  -7   21.27    1.99
   1   9   8    0.54    0.64
   1   9   8   -0.23    1.27
  -1  -9  -8    0.03    0.93
  -1  -9  -8   -0.10    0.66
  -1  -9  -9    0.72    1.03
  -1  -9  -9   -0.04    0.75
   1   9   9    0.69    0.78
   1   9   9   -1.54    1.40
  -1  -9 -10   12.99    2.30
   1   9  10    8.43    1.97
   1   9  11   43.16    4.34
  -1  -9 -11   48.72    4.51
  -1  -9 -12    2.23    1.50
   1   9  12   -1.39    1.68
   1   9  13   26.45    3.81
  -1  -9 -13   34.85    4.08
  -1  -9 -14   44.31    4.84
   1  10 -18   15.87    2.55
   1  10 -17    8.96    2.04
  -1 -10  17    8.94    2.11
   1  10 -16   11.72    2.17
  -1 -10  16    8.48    1.88
  -1 -10  15   21.51    2.80
   1  10 -15   22.75    2.79
   1  10 -14    9.78    1.88
  -1 -10  14   10.86    2.15
  -1 -10  13   10.21    2.00
   1  10 -13   11.01    1.82
  -1 -10  12   13.18    2.22
   1  10 -12   14.47    1.95
  -1 -10  11   10.86    1.71
  -1 -10  11   15.75    2.33
   1  10 -11   14.07    1.73
  -1 -10  10    1.93    1.16
  -1 -10  10    1.54    1.10
  -1 -10  10    1.56    0.76
  -1 -10   9   98.50    4.61
  -1 -10   9   97.94    5.58
  -1 -10   9   92.66    5.39
  -1 -10   8   -0.03    0.96
  -1 -10   8    0.44    0.65
  -1 -10   8    0.08    1.02
  -1 -10   7   23.85    2.48
  -1 -10   7   26.40    2.84
  -1 -10   7   24.97    1.96
  -1 -10   6   28.83    2.82
  -1 -10   6   25.85    2.44
  -1 -10   6   27.48    2.03
  -1 -10   5   43.06    2.55
  -1 -10   5   41.58    3.39
  -1 -10   5   37.70    2.94
   1  10  -4   26.18    2.58
  -1 -10   4   23.50    2.50
  -1 -10   4   26.28    1.87
  -1 -10   4   21.11    2.08
   1  10  -3   16.01    1.96
  -1 -10   3   14.86    2.10
  -1 -10   3   15.18    1.42
  -1 -10   3   12.84    1.62
  -1 -10   2    0.06    0.64
   1  10  -2   -0.13    0.83
  -1 -10   2    1.29    1.03
   1  10  -2    0.55    0.69
  -1 -10   1  201.58    6.76
   1  10  -1  224.53    8.08
  -1 -10   1  201.51    7.75
   1  10  -1  214.84    7.74
   1  10   0  306.50   10.09
  -1 -10   0  305.00   10.26
   1  10   0  306.34   10.41
  -1 -10   0  306.48    9.15
  -1 -10   0  335.68   10.26
   1  10   0  318.48    9.17
  -1 -10  -1  212.27    7.01
  -1 -10  -1  219.92    8.08
   1  10   1  212.61    8.04
  -1 -10  -1  229.17    8.26
   1  10   1  216.42    6.94
  -1 -10  -2   14.90    1.95
  -1 -10  -2    9.56    1.65
   1  10   2   10.54    1.29
  -1 -10  -2   10.64    1.35
   1  10   2   10.21    1.68
  -1 -10  -3  245.07    8.45
  -1 -10  -3  236.57    7.51
  -1 -10  -3  241.33    8.31
   1  10   3  239.87    8.52
   1  10   3  231.26    7.40
  -1 -10  -4   10.57    1.61
  -1 -10  -4    9.80    1.33
  -1 -10  -4    9.17    1.30
   1  10   4   11.41    1.30
  -1 -10  -5   18.73    2.28
  -1 -10  -5   16.82    1.82
   1  10   5   17.71    1.69
  -1 -10  -5   14.25    1.80
  -1 -10  -5   15.99    1.71
   1  10   6   20.41    1.91
  -1 -10  -6   23.02    2.57
  -1 -10  -6   23.81    2.07
  -1 -10  -6   24.96    2.20
  -1 -10  -7   12.75    1.69
  -1 -10  -7   15.12    2.19
   1  10   7   12.66    2.17
   1  10   7   13.84    1.61
   1  10   8   64.06    5.02
  -1 -10  -8   76.68    4.15
   1  10   8   69.76    3.90
  -1 -10  -8   66.30    4.78
   1  10   9   75.27    5.58
  -1 -10  -9   79.53    5.46
  -1 -10 -10    3.57    1.69
   1  10  10    2.07    1.49
   1  10  11   64.79    5.59
  -1 -10 -11   79.61    5.88
  -1 -10 -12   23.95    3.46
   1  10  12   21.77    3.40
  -1 -10 -13   16.15    2.86
  -1 -11  17   24.79    3.20
   1  11 -16   13.41    2.39
  -1 -11  16   12.46    2.37
   1  11 -15    4.69    1.45
  -1 -11  15    4.38    1.77
  -1 -11  14    2.95    1.63
  -1 -11  14    6.12    1.96
   1  11 -14    3.04    1.14
  -1 -11  13    4.39    1.72
  -1 -11  13    3.09    1.44
  -1 -11  12   16.85    2.49
  -1 -11  12   19.66    2.79
  -1 -11  11   36.88    3.65
  -1 -11  11   33.68    3.45
  -1 -11  11   35.41    3.05
  -1 -11  10    9.73    1.96
  -1 -11  10    8.76    1.89
  -1 -11  10    7.60    1.36
  -1 -11   9   22.37    2.77
  -1 -11   9   21.92    2.67
  -1 -11   9   29.12    2.40
  -1 -11   8   38.91    3.60
  -1 -11   8   37.30    2.61
  -1 -11   8   34.64    3.11
  -1 -11   7   34.19    2.97
  -1 -11   7   32.76    2.42
  -1 -11   7   31.62    3.14
  -1 -11   6   51.46    2.88
  -1 -11   6   47.84    3.89
  -1 -11   6   47.60    3.54
   1  11  -5   15.58    2.13
  -1 -11   5   20.92    1.78
  -1 -11   5   22.60    2.24
  -1 -11   5   19.60    2.52
   1  11  -4   10.20    1.72
  -1 -11   4   12.25    2.04
  -1 -11   4   11.11    1.33
  -1 -11   4   11.37    1.64
  -1 -11   3   99.56    4.67
   1  11  -3  101.45    5.13
  -1 -11   3  104.44    4.11
  -1 -11   3   99.36    5.35
  -1 -11   2  188.05    6.87
   1  11  -2  187.06    7.54
  -1 -11   2  182.07    7.77
  -1 -11   2  196.60    7.26
   1  11  -1   63.42    4.02
  -1 -11   1   61.14    4.12
  -1 -11   1   60.84    3.82
  -1 -11   1   55.56    3.34
  -1 -11   0  110.23    5.36
  -1 -11   0  103.26    4.64
  -1 -11   0   98.88    5.34
   1  11   0  110.78    4.65
   1  11   1  221.91    7.39
  -1 -11  -1  227.80    7.52
  -1 -11  -1  241.94    8.77
  -1 -11  -1  217.49    8.41
   1  11   2   41.77    2.63
  -1 -11  -2   39.33    2.63
  -1 -11  -2   44.36    3.34
  -1 -11  -3   53.51    3.15
  -1 -11  -3   59.57    3.74
   1  11   3   53.27    3.05
   1  11   3   52.63    3.73
  -1 -11  -4    4.55    1.05
   1  11   4    4.58    1.04
  -1 -11  -4    5.44    1.28
  -1 -11  -5    2.38    1.27
  -1 -11  -5    2.75    0.84
  -1 -11  -5    1.65    0.77
   1  11   5    1.06    0.49
  -1 -11  -6   27.88    2.45
   1  11   6   26.77    2.23
  -1 -11  -6   30.63    2.49
  -1 -11  -6   33.01    3.12
   1  11   7   33.46    2.56
  -1 -11  -7   35.73    2.81
  -1 -11  -7   39.02    3.56
  -1 -11  -8   12.39    2.27
   1  11   8   11.76    2.30
  -1 -11  -8    9.17    1.48
   1  11   9   80.61    5.90
  -1 -11  -9   89.04    5.90
  -1 -11 -10  105.23    6.64
   1  11  10   83.50    6.35
  -1 -11 -11   10.68    2.38
   1  11  11   11.09    2.56
  -1 -11 -12    9.60    2.53
   1  11  12   11.23    2.53
  -1 -12  17   -0.51    1.35
  -1 -12  16    9.82    2.39
  -1 -12  15    4.92    1.67
  -1 -12  15    2.25    1.50
  -1 -12  14    4.07    1.65
  -1 -12  14    4.10    1.79
  -1 -12  13    7.17    1.94
  -1 -12  13    7.34    2.12
  -1 -12  12   27.60    3.39
  -1 -12  12   28.82    3.55
  -1 -12  11   26.49    3.24
  -1 -12  11   26.30    3.13
  -1 -12  10   46.92    3.34
  -1 -12  10   41.92    3.94
  -1 -12  10   45.41    4.13
  -1 -12   9   -1.73    1.50
  -1 -12   9    0.36    1.06
  -1 -12   9    1.01    0.69
  -1 -12   8    1.23    1.46
  -1 -12   8    1.33    0.99
  -1 -12   8    1.11    0.75
  -1 -12   7    4.84    1.54
  -1 -12   7    2.50    1.15
  -1 -12   7    3.59    0.97
  -1 -12   6   67.39    3.52
   1  12  -6   69.20    4.64
  -1 -12   6   59.96    4.55
  -1 -12   6   63.36    4.21
  -1 -12   5   64.38    4.08
   1  12  -5   60.17    4.26
  -1 -12   5   64.25    4.66
  -1 -12   5   65.57    3.42
   1  12  -4   30.23    2.87
  -1 -12   4   32.36    3.21
  -1 -12   4   32.20    2.61
  -1 -12   4   31.61    2.73
  -1 -12   4   28.58    2.19
  -1 -12   3    9.85    1.56
  -1 -12   3    9.87    1.60
  -1 -12   3    9.97    1.30
   1  12  -3    8.06    1.61
  -1 -12   3   10.45    1.98
   1  12  -2  524.95   15.48
  -1 -12   2  491.29   15.52
  -1 -12   2  538.72   14.87
  -1 -12   2  496.68   14.35
  -1 -12   1  562.03   17.01
  -1 -12   1  573.95   15.75
   1  12  -1  597.64   17.07
  -1 -12   1  607.08   16.58
  -1 -12   0   26.10    2.84
  -1 -12   0   25.21    2.42
   1  12   1   -0.13    0.56
  -1 -12  -1    1.76    1.37
  -1 -12  -1    0.17    0.75
   1  12   2    2.61    0.89
  -1 -12  -2    2.12    0.72
  -1 -12  -3   14.68    2.04
  -1 -12  -3   12.33    1.55
   1  12   3   10.51    1.44
   1  12   4    0.51    0.61
  -1 -12  -4    0.49    0.73
  -1 -12  -4    2.37    1.18
  -1 -12  -5   -1.01    1.19
  -1 -12  -5    0.48    0.66
   1  12   5   -0.04    0.53
  -1 -12  -6    4.70    1.58
  -1 -12  -6    3.14    0.96
  -1 -12  -7  117.23    6.67
  -1 -12  -7  116.18    5.44
  -1 -12  -8  117.52    6.87
  -1 -12  -8  104.74    5.32
  -1 -12  -9    3.19    1.55
  -1 -12 -10    0.18    1.19
  -1 -12 -11    3.56    1.64
  -1 -12 -12   10.37    2.44
  -1 -13  16    3.48    1.69
  -1 -13  15    6.48    2.02
  -1 -13  14    0.53    1.19
  -1 -13  14    3.94    1.76
  -1 -13  13    3.03    1.50
  -1 -13  13    1.53    1.25
  -1 -13  12   -0.06    1.13
  -1 -13  12    0.53    1.15
  -1 -13  11    3.59    1.38
  -1 -13  11    3.50    1.59
  -1 -13  10   24.70    3.18
  -1 -13  10   22.26    3.00
  -1 -13   9   27.44    3.27
  -1 -13   9   31.36    3.28
  -1 -13   8  115.84    6.85
  -1 -13   8  121.18    5.29
  -1 -13   8  121.33    6.46
  -1 -13   7   94.06    4.52
  -1 -13   7   91.01    5.88
   1  13  -7   93.44    5.78
  -1 -13   7   94.77    5.47
  -1 -13   6   18.63    2.05
  -1 -13   6   18.67    2.58
  -1 -13   6   19.25    1.86
   1  13  -6   16.80    2.44
  -1 -13   6   18.79    2.37
  -1 -13   5    5.50    1.10
  -1 -13   5    6.45    1.58
  -1 -13   5    5.03    1.19
  -1 -13   5    6.66    1.49
   1  13  -5    5.93    1.53
  -1 -13   4    2.79    0.96
   1  13  -4    4.37    1.41
  -1 -13   4    4.93    1.07
  -1 -13   4    4.33    1.36
  -1 -13   4    3.86    1.46
   1  13  -3  135.39    6.64
  -1 -13   3  130.73    5.98
  -1 -13   3  135.33    5.40
  -1 -13   3  130.35    5.97
  -1 -13   3  122.75    6.83
  -1 -13   2   10.26    1.86
  -1 -13   2   13.19    2.22
  -1 -13   2   10.73    1.76
   1  13  -2    7.45    1.56
  -1 -13   1   18.48    2.47
   1  13  -1   17.30    2.32
  -1 -13   1   20.17    2.21
  -1 -13   0    4.95    1.15
  -1 -13   0    6.61    1.65
  -1 -13  -1   34.75    2.73
  -1 -13  -1   34.49    3.28
   1  13   1   34.89    2.68
  -1 -13  -2    4.53    1.07
   1  13   2    5.96    1.24
  -1 -13  -2    5.90    1.53
   1  13   3    6.28    1.19
  -1 -13  -3    8.35    1.71
  -1 -13  -3    7.40    1.45
  -1 -13  -4    8.02    1.69
  -1 -13  -4    3.28    0.99
  -1 -13  -5   80.03    5.14
  -1 -13  -5   78.94    4.78
  -1 -13  -5   71.29    4.14
  -1 -13  -6  127.61    5.81
  -1 -13  -6  143.33    7.20
  -1 -13  -7   10.47    1.63
  -1 -13  -7   12.84    2.39
  -1 -13  -8   15.35    2.67
  -1 -13  -8   11.32    1.70
  -1 -13  -9    5.83    1.91
  -1 -13 -10    1.72    1.42
  -1 -13 -11   11.57    2.70
  -1 -14  15   12.80    2.68
  -1 -14  14    4.67    1.92
  -1 -14  13   -0.62    1.63
  -1 -14  13   -0.04    1.25
  -1 -14  12    2.28    1.33
  -1 -14  12    3.36    1.74
  -1 -14  11    1.27    1.31
  -1 -14  11   -0.03    1.45
  -1 -14  10   35.50    3.97
  -1 -14  10   39.10    3.94
  -1 -14   9   11.41    2.27
  -1 -14   9   13.76    2.62
   1  14  -8    9.76    1.97
  -1 -14   8    8.89    1.91
  -1 -14   8    5.20    1.61
  -1 -14   7    6.28    1.82
   1  14  -7    3.40    1.23
  -1 -14   7    6.84    1.65
  -1 -14   6   69.94    4.72
   1  14  -6   72.73    5.16
  -1 -14   6   71.86    5.25
   1  14  -5   39.69    3.71
  -1 -14   5   37.39    3.28
  -1 -14   5   35.49    2.71
  -1 -14   5   39.31    3.90
  -1 -14   4    1.34    1.02
  -1 -14   4   -2.16    1.46
   1  14  -4    0.00    0.94
  -1 -14   4   -1.17    0.93
  -1 -14   3    4.05    1.08
   1  14  -3    4.55    1.36
  -1 -14   3    4.87    1.03
  -1 -14   3    3.85    1.72
   1  14  -2   26.53    3.02
  -1 -14   2   22.83    2.40
  -1 -14   2   17.60    2.70
  -1 -14   1    1.54    1.44
   1  14  -1    2.20    1.10
  -1 -14   1    2.11    1.16
  -1 -14   0    4.58    1.12
  -1 -14   0    6.27    1.76
  -1 -14  -1    3.68    1.39
  -1 -14  -1    3.74    1.25
  -1 -14  -2    0.73    1.00
  -1 -14  -2    2.28    1.28
  -1 -14  -3  125.42    6.51
  -1 -14  -3  126.38    5.80
  -1 -14  -4  148.23    7.11
  -1 -14  -4  148.09    6.41
  -1 -14  -5    0.75    1.07
  -1 -14  -5   -1.46    1.06
  -1 -14  -6   11.01    2.22
  -1 -14  -6   12.56    1.83
  -1 -14  -7    2.22    1.36
  -1 -14  -8    3.24    1.59
  -1 -14  -9    8.84    2.24
  -1 -14 -10    5.59    2.20
  -1 -15  13    2.38    1.71
  -1 -15  13   -0.79    1.48
  -1 -15  12   -1.81    1.48
  -1 -15  12    1.05    1.35
  -1 -15  11   11.22    2.62
  -1 -15  11   16.82    2.69
   1  15 -10    8.20    2.09
  -1 -15  10    5.67    1.88
  -1 -15  10    8.38    2.26
  -1 -15   9    9.97    2.05
   1  15  -9   10.45    2.20
  -1 -15   9    9.75    2.30
  -1 -15   8   47.94    4.30
  -1 -15   8   42.76    4.35
   1  15  -8   39.10    4.03
  -1 -15   7   59.02    4.56
  -1 -15   7   62.35    5.15
   1  15  -7   57.03    4.77
   1  15  -6   -0.74    1.23
  -1 -15   6   -0.15    1.04
  -1 -15   6    2.95    1.58
  -1 -15   5   34.26    3.30
  -1 -15   5   25.78    3.33
   1  15  -5   32.37    3.43
   1  15  -4    4.16    1.47
  -1 -15   4    3.99    1.52
  -1 -15   4    4.29    1.77
  -1 -15   3    2.18    1.07
   1  15  -3    2.10    1.32
  -1 -15   3    4.71    1.63
  -1 -15   2   15.89    2.10
  -1 -15   2   13.26    2.40
   1  15  -2   14.44    2.29
  -1 -15   1    7.49    1.86
  -1 -15   1    8.04    1.55
  -1 -15   0   10.38    2.15
  -1 -15   0    6.43    1.52
  -1 -15  -1   63.68    4.11
  -1 -15  -1   65.29    4.91
  -1 -15  -2   58.02    3.89
  -1 -15  -2   58.03    4.51
  -1 -15  -3    6.16    1.63
  -1 -15  -3    5.62    1.36
  -1 -15  -4   29.02    2.74
  -1 -15  -5   13.76    2.34
  -1 -15  -6   -1.19    1.16
  -1 -15  -7   10.49    2.17
  -1 -15  -8   22.89    3.17
  -1 -15  -9    2.04    1.53
  -1 -16  11   -1.08    1.29
   1  16 -10   68.30    5.75
  -1 -16  10   70.72    5.87
  -1 -16  10   70.48    5.52
  -1 -16   9   43.08    4.76
  -1 -16   9   48.42    4.46
   1  16  -9   42.71    4.41
  -1 -16   8    3.92    1.89
   1  16  -8    0.39    1.21
  -1 -16   8    5.12    1.81
   1  16  -7   36.33    3.92
  -1 -16   7   34.74    3.55
  -1 -16   7   36.57    4.13
  -1 -16   6   46.98    3.99
  -1 -16   6   47.44    4.61
   1  16  -6   48.82    4.41
   1  16  -5   22.91    3.10
  -1 -16   5   24.80    3.41
  -1 -16   5   25.11    2.93
   1  16  -4   -1.01    1.11
  -1 -16   4   -2.44    1.64
  -1 -16   4    1.30    1.04
  -1 -16   3   12.74    2.48
   1  16  -3   16.71    2.57
  -1 -16   3   19.20    2.48
   1  16  -2    4.74    1.52
  -1 -16   2    3.76    1.45
  -1 -16   2    8.66    2.13
  -1 -16   1   35.07    3.85
  -1 -16   1   36.69    3.29
  -1 -16   0   27.72    2.78
  -1 -16   0   28.15    3.39
  -1 -16  -1    0.90    0.99
  -1 -16  -1   -0.05    1.24
  -1 -16  -2   11.43    2.42
  -1 -16  -2   11.85    1.85
  -1 -16  -3   12.24    2.52
  -1 -16  -4    8.28    1.73
  -1 -16  -5    0.39    1.23
  -1 -16  -6    9.85    2.12
  -1 -16  -7    1.84    1.62
  -1 -16  -8   48.76    4.75
  -1 -17  10    2.46    1.56
  -1 -17   9   37.79    3.99
  -1 -17   8   28.08    3.34
   1  17  -8   28.51    3.60
  -1 -17   7    3.08    1.67
  -1 -17   7    1.11    1.60
   1  17  -7    1.37    1.20
  -1 -17   6   -1.21    1.65
   1  17  -6    3.87    1.59
  -1 -17   6    2.24    1.32
   1  17  -5    0.79    1.36
  -1 -17   5   -1.69    1.36
  -1 -17   5    1.77    1.60
  -1 -17   4    4.44    1.95
   1  17  -4    3.09    1.72
  -1 -17   4    1.32    1.00
  -1 -17   3   20.00    3.06
   1  17  -3   19.15    2.84
  -1 -17   3   19.45    2.63
  -1 -17   2   23.02    3.29
  -1 -17   2   30.44    3.16
  -1 -17   1   -0.11    1.31
  -1 -17   1   -0.09    1.00
  -1 -17   0   10.13    2.27
  -1 -17   0    6.58    1.51
  -1 -17  -1   17.03    2.87
  -1 -17  -2    0.10    1.47
  -1 -17  -4   -1.99    1.43
  -1 -17  -5   16.11    2.52
  -1 -17  -6   43.10    4.17
  -1 -18   9    3.00    1.40
  -1 -18   8    1.36    1.51
  -1 -18   7    3.61    1.63
  -1 -18   6    8.99    2.11
  -1 -18   5   22.42    2.95
   1  18  -5   24.35    3.41
  -1 -18   4    5.18    1.72
   1  18  -4    5.28    1.81
  -1 -18   3    0.15    1.12
  -1 -18   2   10.35    2.05
  -1 -18   2    9.06    2.24
  -1 -18   1   37.09    4.22
  -1 -18   0    7.77    2.51
  -1 -18  -1    3.34    1.89
  -1 -19   7   12.56    2.41
  -1 -19   6   12.66    2.57
  -2  19  -3    7.15    1.87
  -2  19  -4   14.18    2.50
  -2  19  -5   -0.17    1.25
   2 -18  -5   10.77    2.38
   2 -18  -4   34.56    4.01
   2 -18  -3   11.19    2.63
   2 -18  -2    5.37    1.98
   2 -18  -1    5.17    1.70
   2 -18   0    2.28    1.46
   2 -18   1    7.16    1.81
  -2  18  -1    5.58    1.61
   2 -18   2    5.25    1.95
  -2  18  -2    4.49    1.47
   2 -18   3   12.16    2.50
  -2  18  -3    7.32    1.92
  -2  18  -4   70.63    5.21
   2 -18   4   80.93    6.23
  -2  18  -5   24.20    3.25
  -2  18  -6    6.05    1.90
  -2  18  -7    6.78    2.00
   2 -17  -7    8.55    2.15
   2 -17  -6   20.74    3.06
   2 -17  -5   -0.47    1.28
   2 -17  -4   11.89    2.55
   2 -17  -3   15.39    2.64
   2 -17  -2   54.16    4.81
   2 -17  -1   28.52    3.61
  -2  17   0    0.76    0.89
   2 -17   0    1.76    1.50
   2 -17   1    7.34    2.17
  -2  17  -1    5.45    1.54
   2 -17   2   44.36    4.39
  -2  17  -2   36.96    3.51
   2 -17   3   17.30    2.85
  -2  17  -3   15.20    2.42
   2 -17   4    6.67    2.12
  -2  17  -4    4.98    1.51
   2 -17   5   30.88    3.77
  -2  17  -5   23.14    3.08
   2 -17   6   21.71    3.31
   2 -17   7    3.06    1.73
   2 -16  -9   11.78    2.42
   2 -16  -8   13.98    2.66
   2 -16  -7    2.12    1.33
   2 -16  -6    8.38    1.96
   2 -16  -5    8.67    2.05
   2 -16  -4    1.61    1.46
   2 -16  -3    4.59    1.80
   2 -16  -2    6.42    1.87
   2 -16  -1   32.11    3.70
  -2  16   0   86.42    5.18
   2 -16   0   93.50    6.20
  -2  16  -1   24.65    2.74
   2 -16   1   32.88    3.71
  -2  16  -2    5.17    1.51
   2 -16   2    4.11    1.72
   2 -16   3   22.48    3.01
  -2  16  -3   20.75    2.64
  -2  16  -4    3.25    1.39
   2 -16   4    4.08    1.67
   2 -16   5    3.30    1.59
   2 -16   6   -0.39    1.25
   2 -16   7   -0.70    1.71
   2 -16   8   16.33    2.94
   2 -15 -11   14.74    2.77
  -2  15  10    7.10    2.20
   2 -15 -10    9.95    2.49
  -2  15   9   -0.23    1.70
   2 -15  -9    0.05    1.26
   2 -15  -8   15.20    2.59
  -2  15   8   11.43    2.43
  -2  15   7    4.46    1.50
   2 -15  -7    2.50    1.40
   2 -15  -6    0.19    1.01
   2 -15  -5    1.06    1.09
   2 -15  -4   -0.11    1.07
   2 -15  -3    0.39    1.25
   2 -15  -2  104.37    6.34
  -2  15   1   33.13    2.93
   2 -15  -1   30.91    3.38
   2 -15   0   19.57    2.84
  -2  15   0   18.74    2.28
   2 -15   1   76.79    5.46
  -2  15  -1   70.65    4.50
  -2  15  -2   45.79    3.64
   2 -15   2   40.04    3.95
   2 -15   3    0.66    1.14
  -2  15  -3    0.92    0.97
   2 -15   4   -0.99    1.13
   2 -15   5    5.02    1.76
   2 -15   6    8.16    2.05
   2 -15   7   26.06    3.44
   2 -15   8    3.77    1.73
   2 -15   9   18.23    3.01
   2 -15  10   45.42    4.62
   2 -14 -12    1.26    1.59
  -2  14  11    2.75    1.64
   2 -14 -11   -0.01    1.34
   2 -14 -10   10.77    2.44
  -2  14  10    8.30    2.27
   2 -14  -9   10.95    2.19
  -2  14   9    7.47    2.09
  -2  14   8   -2.07    1.64
   2 -14  -8    0.57    1.59
  -2  14   7   -1.99    1.52
   2 -14  -7   -1.53    1.09
  -2  14   6    1.57    1.22
   2 -14  -6    2.83    1.46
   2 -14  -5    4.52    1.58
  -2  14   5    4.18    1.43
   2 -14  -4   21.62    2.85
   2 -14  -3   14.45    2.37
   2 -14  -2    7.69    1.94
   2 -14  -1  102.78    6.23
  -2  14   1  107.20    5.27
   2 -14   0   19.19    2.52
  -2  14   0   19.00    2.21
   2 -14   1   -1.79    1.48
  -2  14  -1   -0.08    0.86
  -2  14  -2    1.83    0.97
   2 -14   2    4.49    1.68
   2 -14   3    2.07    1.16
   2 -14   4    4.99    1.86
   2 -14   5   20.24    2.98
   2 -14   6    9.10    2.17
   2 -14   7   29.60    3.68
   2 -14   8   31.68    3.77
   2 -14   9    2.72    1.59
   2 -14  10    1.33    1.36
   2 -14  11    1.29    1.35
   2 -13 -13    4.19    1.60
   2 -13 -12   12.01    2.57
  -2  13  11    6.28    2.22
   2 -13 -11    6.32    1.84
   2 -13 -10    3.06    1.71
  -2  13  10   -0.04    1.32
  -2  13   9    0.86    1.34
   2 -13  -9    0.27    1.06
  -2  13   8   -0.42    1.43
   2 -13  -8   -1.36    1.16
   2 -13  -7   12.41    2.16
  -2  13   7   12.78    2.28
   2 -13  -6   75.34    5.08
  -2  13   6   65.40    4.71
   2 -13  -5   22.17    2.89
  -2  13   5   26.13    2.79
  -2  13   4   65.74    4.31
   2 -13  -4   69.68    4.85
   2 -13  -3   49.07    4.03
  -2  13   2    5.57    1.18
   2 -13  -2    6.41    1.69
  -2  13   1    2.93    1.03
   2 -13  -1    3.01    1.16
  -2  13   0   48.91    3.33
   2 -13   0   49.00    4.19
   2 -13   1    7.14    1.64
  -2  13  -1    5.80    1.27
   2 -13   2   23.83    2.84
   2 -13   3   21.84    2.73
   2 -13   4   29.52    3.26
   2 -13   5    8.15    1.97
   2 -13   6   43.08    3.94
   2 -13   7   26.70    3.25
   2 -13   8    2.95    1.46
   2 -13   9    1.02    1.20
   2 -13  10   36.62    4.15
   2 -13  11   23.82    3.35
   2 -13  12    9.38    2.53
   2 -12 -13   14.81    2.64
   2 -12 -12    3.31    1.60
  -2  12  12    2.56    1.67
   2 -12 -12    3.03    1.73
   2 -12 -11    2.38    1.30
  -2  12  11    3.13    1.67
  -2  12  10    0.02    1.19
   2 -12 -10    0.88    1.09
   2 -12  -9   14.16    2.19
  -2  12   9    9.48    2.03
  -2  12   8   27.44    3.25
   2 -12  -8   23.10    2.92
   2 -12  -7    0.20    1.03
  -2  12   7   -0.25    1.18
   2 -12  -6   31.88    3.16
  -2  12   6   36.40    3.35
   2 -12  -5   91.33    5.43
  -2  12   5   91.55    5.23
  -2  12   4    8.14    1.77
   2 -12  -4    7.17    1.77
  -2  12   3  256.81    9.15
   2 -12  -3  283.42   10.24
  -2  12   2   24.21    2.14
   2 -12  -2   16.67    2.41
   2 -12  -1    9.54    1.53
  -2  12   1    4.95    1.05
   2 -12   0   42.49    3.56
  -2  12   0   40.34    2.89
  -2  12  -1   47.52    3.20
   2 -12   1   46.13    3.72
   2 -12   2    0.45    1.08
   2 -12   3    2.05    1.14
   2 -12   4   26.41    2.92
   2 -12   5    2.10    1.35
   2 -12   6    1.01    1.09
   2 -12   7    4.14    1.65
   2 -12   8   26.27    3.17
   2 -12   9   55.82    4.73
   2 -12  10   23.80    3.18
   2 -12  11    8.52    2.21
   2 -12  12   19.20    3.09
   2 -12  13   18.97    3.05
   2 -11 -13    4.52    1.93
  -2  11  13    0.97    1.31
   2 -11 -13    4.34    1.42
   2 -11 -12    1.70    1.22
   2 -11 -12    2.46    1.55
  -2  11  12   -0.42    1.20
   2 -11 -11    4.98    1.56
  -2  11  11    3.74    1.93
  -2  11  10   -0.54    1.24
   2 -11 -10   -0.19    1.13
   2 -11  -9   12.86    2.25
  -2  11   9   16.43    2.61
  -2  11   8   76.04    5.23
   2 -11  -8   76.42    5.08
  -2  11   7  163.07    7.66
   2 -11  -7  165.18    7.59
   2 -11  -6  140.18    6.72
  -2  11   6  132.17    6.54
  -2  11   5    1.76    1.15
   2 -11  -5   -0.26    1.13
  -2  11   4   89.47    4.78
   2 -11  -4   92.85    5.28
  -2  11   3   56.46    3.50
   2 -11  -3   51.28    3.76
  -2  11   2    6.75    1.12
  -2  11   2    8.83    1.29
   2 -11  -2    9.67    1.80
   2 -11  -1   24.61    2.70
  -2  11   1   20.72    1.88
   2 -11   0    9.35    1.80
  -2  11   0    9.76    1.33
   2 -11   1    1.25    1.03
   2 -11   2   79.59    4.83
   2 -11   3   56.85    4.20
   2 -11   4  152.31    7.19
   2 -11   5  159.72    7.40
   2 -11   6    7.18    1.49
   2 -11   7   50.22    4.15
   2 -11   8   24.88    2.95
   2 -11   9    0.68    1.13
   2 -11  10   68.55    5.25
   2 -11  11   53.23    4.85
   2 -11  12    0.74    1.24
   2 -11  13    3.10    1.65
   2 -11  14    3.02    1.84
   2 -10 -14    3.16    2.00
  -2  10  14    2.13    1.39
   2 -10 -13   10.30    2.44
  -2  10  13   12.02    2.50
   2 -10 -13    6.08    1.82
   2 -10 -12   10.63    2.39
  -2  10  12   11.90    2.43
   2 -10 -12   10.25    2.09
   2 -10 -11    9.71    1.98
  -2  10  11   10.59    2.41
   2 -10 -10   23.23    3.00
  -2  10  10   25.54    3.12
  -2  10   9   17.70    1.94
   2 -10  -9   18.97    2.39
  -2  10   9   24.91    3.00
  -2  10   8   22.11    2.68
   2 -10  -8   18.77    2.55
  -2  10   8   21.85    2.17
  -2  10   7   27.73    2.86
  -2  10   7   27.12    2.47
   2 -10  -7   25.13    2.87
   2 -10  -6   45.89    3.67
  -2  10   6   47.21    3.30
  -2  10   6   49.46    3.71
  -2  10   5   42.75    3.34
  -2  10   5   41.82    3.13
   2 -10  -5   43.87    3.48
  -2  10   4   50.11    3.45
  -2  10   4   49.76    3.39
   2 -10  -4   51.00    3.80
  -2  10   3    1.50    0.88
   2 -10  -3    1.34    0.91
  -2  10   3    4.09    1.30
  -2  10   2   34.10    2.22
  -2  10   2   34.81    2.48
   2 -10  -2   35.72    2.99
  -2  10   1   14.63    1.49
   2 -10  -1   13.31    2.04
  -2  10   1   13.68    1.49
   2 -10   0  164.15    6.92
   2 -10   1   17.44    2.19
   2 -10   2  172.16    7.25
   2 -10   3  162.48    6.71
   2 -10   3  153.02    6.79
   2 -10   4   17.70    2.24
   2 -10   5    4.16    1.33
   2 -10   6    8.13    1.72
   2 -10   7    6.67    1.51
   2 -10   8  162.39    7.69
   2 -10   9   96.76    5.97
   2 -10  10    1.29    1.12
   2 -10  11   46.81    4.20
  -2  10 -12   16.49    2.53
   2 -10  12   15.69    2.63
   2 -10  13    1.29    1.35
  -2  10 -13   -1.49    1.21
  -2  10 -14    0.72    1.24
   2 -10  14    2.23    1.50
   2 -10  15    2.79    1.82
  -2  10 -15    3.46    1.76
  -2  10 -16    4.83    1.91
   2  -9 -14    6.97    2.31
  -2   9  14    8.20    2.16
   2  -9 -13    0.20    1.43
  -2   9  13   -0.53    1.43
   2  -9 -12   90.58    6.38
  -2   9  12   74.81    5.68
   2  -9 -12   77.60    5.46
   2  -9 -11   37.95    3.67
  -2   9  11   37.07    3.94
   2  -9 -10    1.43    1.32
  -2   9  10    3.13    1.49
  -2   9   9   35.87    2.63
  -2   9   9   38.96    3.63
   2  -9  -9   38.94    3.43
  -2   9   8  150.16    7.15
  -2   9   8  140.95    5.77
   2  -9  -8  148.26    6.95
  -2   9   7   27.17    2.90
  -2   9   7   25.44    2.28
   2  -9  -7   22.92    2.63
   2  -9  -6   26.28    2.66
  -2   9   6   27.17    2.39
  -2   9   6   25.53    2.71
   2  -9  -5   26.02    2.63
  -2   9   5   23.89    2.25
  -2   9   5   24.66    2.41
  -2   9   4   10.79    1.56
  -2   9   4   12.62    1.83
   2  -9  -4    9.87    1.71
  -2   9   4   10.53    1.64
  -2   9   3  376.40   11.54
   2  -9  -3  382.72   11.75
  -2   9   3  369.82   10.89
  -2   9   3  386.77   11.72
   2  -9  -2    1.05    0.78
  -2   9   2    0.28    0.68
  -2   9   2    1.35    0.86
  -2   9   2    0.80    0.66
  -2   9   2    0.46    0.45
  -2   9   1   92.20    3.88
  -2   9   1   89.57    3.82
  -2   9   1  107.53    5.08
   2  -9  -1   99.45    5.06
  -2   9   1  103.78    4.99
  -2   9   0  108.90    5.21
  -2   9   0  107.62    5.07
   2  -9   0  100.76    5.05
  -2   9  -1  329.03   10.56
  -2   9  -1  340.66   10.53
   2  -9   2  245.55    8.92
  -2   9  -2  264.31    9.14
  -2   9  -2  266.12    9.21
   2  -9   3    5.90    1.44
   2  -9   3    3.27    1.01
  -2   9  -3    6.18    1.34
   2  -9   4   56.81    3.63
   2  -9   4   46.63    3.63
   2  -9   5   55.76    3.71
   2  -9   5   51.42    3.78
   2  -9   6  229.35    8.82
   2  -9   7   12.85    2.06
   2  -9   8   25.18    2.87
   2  -9   9   34.80    3.33
   2  -9   9   16.38    0.83
   2  -9  10   35.82    3.61
   2  -9  10   27.88    1.46
  -2   9 -10   38.30    3.47
  -2   9 -11   21.18    2.73
   2  -9  11   17.52    1.32
   2  -9  11   19.06    2.84
   2  -9  12    4.37    1.59
  -2   9 -12    1.75    1.04
   2  -9  13   -0.02    1.41
  -2   9 -13    3.16    1.57
   2  -9  14   -1.49    1.57
  -2   9 -14    0.98    1.33
   2  -9  15   12.73    2.73
  -2   9 -15   14.80    2.71
  -2   9 -16   15.74    2.87
   2  -8 -15    4.82    2.01
  -2   8  15   -1.70    1.58
  -2   8  14   41.76    4.51
   2  -8 -14   58.49    5.32
   2  -8 -13   30.15    3.81
  -2   8  13   19.27    2.96
   2  -8 -12   18.61    3.02
  -2   8  12   19.69    2.91
   2  -8 -12   18.41    2.81
   2  -8 -11   34.44    3.43
  -2   8  11   30.77    3.50
  -2   8  10  102.06    6.01
   2  -8 -10   84.39    3.36
  -2   8  10   96.34    4.18
   2  -8 -10  110.35    5.90
  -2   8   9   16.54    2.59
   2  -8  -9   19.27    2.52
   2  -8  -9   16.59    1.25
  -2   8   9   15.52    1.68
  -2   8   8   -0.36    1.02
   2  -8  -8    0.70    1.12
  -2   8   8    1.81    0.81
  -2   8   7   53.13    3.11
   2  -8  -7   48.68    3.59
  -2   8   7   51.88    3.78
  -2   8   6    5.08    1.05
  -2   8   6    4.62    1.12
   2  -8  -6    4.49    1.29
  -2   8   6    6.26    1.38
   2  -8  -5  104.45    5.10
  -2   8   5  116.40    5.25
  -2   8   5  103.91    5.02
  -2   8   5  107.26    4.79
   2  -8  -4   31.48    2.67
  -2   8   4   28.65    2.34
  -2   8   4   32.02    2.55
  -2   8   4   28.89    2.42
  -2   8   3   12.50    1.09
  -2   8   3   13.33    1.57
  -2   8   3   13.98    1.66
   2  -8  -3   13.23    1.75
  -2   8   3   13.06    1.63
  -2   8   2  343.59    9.16
   2  -8  -2  346.67   10.78
  -2   8   2  390.57   11.06
  -2   8   2  367.50   10.86
  -2   8   2  353.58    9.87
  -2   8   1   87.98    3.56
  -2   8   1   98.01    4.58
  -2   8   1   95.47    4.57
   2  -8  -1   93.49    4.62
  -2   8   0  146.75    4.63
  -2   8   0  160.45    6.15
   2  -8   0  137.80    6.08
  -2   8   0  172.00    6.43
  -2   8  -1   63.03    3.63
  -2   8  -1   59.71    3.59
   2  -8   1   50.28    3.47
  -2   8  -2    1.10    0.84
   2  -8   2   -0.47    0.95
   2  -8   3  238.21    8.34
  -2   8  -3  237.85    8.49
  -2   8  -3  265.62    8.77
  -2   8  -4  759.97   20.03
   2  -8   4  763.43   20.15
   2  -8   4  799.41   20.06
   2  -8   5  401.02   12.49
   2  -8   5  426.03   12.44
  -2   8  -5  394.09   12.29
  -2   8  -6  119.70    5.60
   2  -8   6  125.85    5.76
   2  -8   6  113.60    5.69
   2  -8   7  143.51    6.60
   2  -8   8   25.04    2.82
   2  -8   8   18.69    0.95
  -2   8  -8   25.82    2.65
   2  -8   9   58.97    2.34
  -2   8  -9   73.47    4.58
   2  -8   9   75.00    4.83
  -2   8 -10  108.64    5.88
   2  -8  10   90.61    3.45
   2  -8  10  105.12    5.91
   2  -8  11   32.10    3.51
  -2   8 -11   31.59    3.24
   2  -8  11   29.95    1.97
   2  -8  12   36.86    2.40
   2  -8  12   39.86    3.90
  -2   8 -12   37.64    3.64
   2  -8  13   62.01    5.08
  -2   8 -13   69.94    5.18
  -2   8 -14   46.61    4.38
   2  -8  14   41.30    4.34
   2  -8  15    2.12    1.49
  -2   8 -15    1.88    1.34
   2  -8  16   -0.42    1.20
  -2   8 -16    1.04    1.32
   2  -7 -16   25.85    3.77
  -2   7  16   18.78    3.29
   2  -7 -15   22.19    3.45
  -2   7  15   27.10    3.64
   2  -7 -14   -1.23    1.28
  -2   7  14    0.46    1.35
  -2   7  13   68.75    5.42
   2  -7 -13   86.00    6.11
   2  -7 -12    7.64    1.99
  -2   7  12    7.77    1.99
   2  -7 -12    6.06    1.75
   2  -7 -11    6.43    1.60
  -2   7  11    1.99    1.20
  -2   7  11    4.36    0.80
   2  -7 -11    4.83    1.44
   2  -7 -10   -0.08    1.06
  -2   7  10    0.00    0.49
   2  -7 -10   -0.30    0.46
  -2   7  10    0.81    1.20
   2  -7  -9   19.35    1.30
  -2   7   9   21.43    1.77
  -2   7   9   26.35    2.99
   2  -7  -9   23.64    2.55
   2  -7  -8    0.60    0.81
  -2   7   8    0.15    0.52
   2  -7  -8    1.02    0.34
  -2   7   7   82.22    4.65
  -2   7   7   89.34    4.61
  -2   7   7   74.84    3.66
   2  -7  -7   77.29    4.43
  -2   7   6   43.97    3.16
  -2   7   6   36.01    2.48
  -2   7   6   39.96    3.02
   2  -7  -6   38.87    3.01
   2  -7  -5   87.74    4.50
  -2   7   5   92.75    4.57
  -2   7   5   90.69    4.53
  -2   7   5   89.01    4.06
  -2   7   4   20.45    1.86
   2  -7  -4   20.17    2.05
  -2   7   4   21.45    2.00
  -2   7   4   21.49    2.06
  -2   7   3  275.29    8.47
  -2   7   3  258.50    6.81
   2  -7  -3  261.12    8.62
  -2   7   3  268.54    8.15
  -2   7   3  290.87    8.80
  -2   7   2  432.13   11.12
   2  -7  -2  404.86   11.96
  -2   7   2  403.98   10.26
  -2   7   2  439.88   12.00
  -2   7   1  162.47    6.12
  -2   7   1  173.91    6.22
  -2   7   1  159.05    5.03
  -2   7   0   13.05    1.53
  -2   7   0   12.26    1.03
  -2   7   0   13.17    1.64
  -2   7  -1    3.63    0.92
  -2   7  -1    4.32    1.07
  -2   7  -2  580.55   15.34
   2  -7   2  582.36   15.23
  -2   7  -2  566.38   15.30
   2  -7   3  170.13    6.40
  -2   7  -3  170.21    6.50
  -2   7  -3  180.56    6.70
   2  -7   4  269.27    8.83
  -2   7  -4  261.02    8.70
  -2   7  -5  830.20   21.28
   2  -7   5  864.49   21.44
   2  -7   6  523.67   14.35
  -2   7  -6  499.59   14.09
  -2   7  -7    6.63    1.45
  -2   7  -7    8.75    1.50
   2  -7   7    6.61    0.55
   2  -7   7    8.56    1.46
   2  -7   7    9.57    1.62
   2  -7   8    5.58    1.41
   2  -7   8    5.36    0.69
  -2   7  -8    7.09    1.37
  -2   7  -8    4.90    1.38
   2  -7   9   83.66    3.25
   2  -7   9   94.97    5.51
  -2   7  -9  101.04    5.36
  -2   7  -9   94.58    4.82
   2  -7  10   82.73    5.07
  -2   7 -10   75.75    4.35
  -2   7 -10   80.96    4.97
   2  -7  10   69.20    3.17
   2  -7  11   46.47    2.72
  -2   7 -11   52.77    4.16
   2  -7  11   49.51    4.12
   2  -7  12   46.95    4.15
  -2   7 -12   58.97    4.54
   2  -7  12   47.98    2.93
  -2   7 -13    5.59    1.77
   2  -7  13    5.37    1.78
   2  -7  13    6.51    1.25
  -2   7 -14   26.16    3.32
   2  -7  14   23.10    2.27
   2  -7  14   25.72    3.30
   2  -7  15   17.63    3.01
  -2   7 -15   19.33    2.92
  -2   7 -16    9.30    2.31
   2  -7  16   10.06    2.38
   2  -6 -16    5.91    2.12
  -2   6  16    4.66    1.83
  -2   6  15   38.63    4.36
   2  -6 -15   43.32    4.50
   2  -6 -14   18.94    2.92
  -2   6  14   22.90    3.24
   2  -6 -13    3.89    1.68
  -2   6  13    3.88    1.70
   2  -6 -12   -1.11    1.19
  -2   6  12   -0.41    1.11
  -2   6  11    1.59    0.54
   2  -6 -11    0.41    1.18
  -2   6  11    3.58    1.54
   2  -6 -11    1.07    1.01
   2  -6 -10    5.24    1.44
  -2   6  10    8.22    1.95
  -2   6  10    6.03    0.95
   2  -6  -9   46.08    3.50
  -2   6   9   48.78    2.60
  -2   6   9   48.76    3.86
  -2   6   8  105.45    5.52
   2  -6  -8   96.95    3.21
  -2   6   8  100.99    4.11
  -2   6   8  111.88    5.45
   2  -6  -8  108.23    5.38
  -2   6   7   67.38    3.20
  -2   6   7   72.41    4.18
  -2   6   7   75.09    4.10
   2  -6  -7   58.72    2.15
   2  -6  -7   65.26    3.87
  -2   6   6  337.77   10.21
  -2   6   6  319.25    9.25
   2  -6  -6  321.38   10.15
   2  -6  -5  183.74    6.89
  -2   6   5  195.58    6.51
  -2   6   5  202.95    7.05
   2  -6  -4  102.90    4.68
  -2   6   4  110.28    4.46
  -2   6   4  104.87    4.65
  -2   6   3   99.00    3.05
  -2   6   3  111.41    4.32
  -2   6   3  111.13    4.46
  -2   6   3  114.91    4.67
  -2   6   2  304.80    8.91
  -2   6   2  299.23    8.19
  -2   6   2  288.21    8.92
  -2   6   1  436.11   11.57
  -2   6   1  407.85   10.29
  -2   6   1  419.17   11.59
  -2   6   0  284.38    8.57
  -2   6   0  279.20    6.92
  -2   6   0  272.20    8.43
  -2   6  -1  232.21    7.19
  -2   6  -1  253.15    7.35
   2  -6   2   93.46    4.30
  -2   6  -2  104.73    4.54
  -2   6  -2   96.39    4.33
  -2   6  -3  485.31   13.10
   2  -6   3  479.75   13.13
  -2   6  -3  488.84   13.30
  -2   6  -4  485.48   13.24
   2  -6   4  492.83   13.44
  -2   6  -5   42.89    2.83
   2  -6   5   42.05    2.96
  -2   6  -6  116.67    5.09
  -2   6  -6  123.93    5.04
   2  -6   6  125.63    5.32
   2  -6   7    1.49    0.43
   2  -6   7    2.09    1.08
   2  -6   7    1.73    0.97
  -2   6  -7    1.55    0.85
  -2   6  -7    0.83    0.72
  -2   6  -8    2.80    1.03
   2  -6   8    4.24    0.75
   2  -6   8    3.44    1.14
  -2   6  -8    4.83    1.07
   2  -6   9   19.25    2.40
   2  -6   9   18.46    1.55
  -2   6  -9   21.35    2.53
  -2   6  -9   19.32    2.03
  -2   6 -10   18.08    2.01
   2  -6  10   19.97    1.73
   2  -6  10   20.45    2.51
  -2   6 -10   18.70    2.53
   2  -6  11   -0.14    0.64
   2  -6  11    0.55    1.18
  -2   6 -11   -0.42    0.84
  -2   6 -11    2.65    1.18
  -2   6 -12  111.45    5.30
   2  -6  12  113.77    6.37
   2  -6  12  103.34    4.79
  -2   6 -12  117.62    6.52
   2  -6  13   40.79    3.03
  -2   6 -13   48.86    4.32
   2  -6  13   40.75    3.97
   2  -6  14   -0.32    1.30
   2  -6  14    1.84    1.05
  -2   6 -14    0.61    1.14
   2  -6  15    4.07    1.34
  -2   6 -15    3.75    1.64
   2  -6  15    2.09    1.40
   2  -6  16    2.38    1.49
  -2   6 -16    1.10    1.44
   2  -6  17   15.51    2.83
  -2   6 -17    8.33    2.12
   2  -5 -17   29.62    4.01
  -2   5  17   30.12    4.11
   2  -5 -16    9.13    2.23
  -2   5  16    9.78    2.51
   2  -5 -15    0.74    1.44
  -2   5  15    5.24    2.09
   2  -5 -14    0.86    1.25
  -2   5  14    2.14    1.54
   2  -5 -13   12.41    2.37
  -2   5  13   12.16    2.50
  -2   5  12   29.24    1.67
  -2   5  12   36.82    3.71
   2  -5 -12   39.38    3.68
   2  -5 -11  175.96    7.88
  -2   5  11  146.42    4.83
  -2   5  11  153.93    7.52
   2  -5 -11  159.48    7.22
  -2   5  10  187.50    5.87
   2  -5 -10  201.29    7.98
   2  -5  -9    2.85    1.16
  -2   5   8  270.77    8.98
   2  -5  -8  243.23    8.75
  -2   5   7   99.40    4.69
   2  -5  -7   96.34    4.68
   2  -5  -6   16.75    0.88
  -2   5   6   25.54    2.21
   2  -5  -6   22.97    2.07
   2  -5  -5    8.87    1.40
  -2   5   5    8.48    1.30
  -2   5   4   36.03    2.43
  -2   5   3  303.13    8.85
  -2   5   2  649.00   16.02
  -2   5   1   89.26    3.84
  -2   5   0   16.97    1.60
  -2   5  -1  241.74    7.10
  -2   5  -1  241.87    7.07
  -2   5  -2  319.98    9.04
  -2   5  -2  302.71    8.87
   2  -5   2  293.78    8.80
  -2   5  -3    3.74    0.84
  -2   5  -3    4.42    0.95
   2  -5   3    4.84    0.99
  -2   5  -4  124.59    4.87
   2  -5   4  118.48    4.94
  -2   5  -5   45.33    2.75
   2  -5   5   39.95    2.72
   2  -5   6  121.46    3.70
  -2   5  -6  137.81    5.23
   2  -5   6  144.37    5.71
  -2   5  -7  301.49    8.92
   2  -5   7  303.28    9.69
   2  -5   7  309.33    9.82
  -2   5  -8   21.44    1.92
  -2   5  -8   19.67    2.23
   2  -5   8   18.00    1.48
   2  -5   8   18.25    2.17
   2  -5   8   17.52    2.23
   2  -5   9    1.22    0.65
  -2   5  -9    0.52    0.79
   2  -5   9    2.33    1.01
  -2   5  -9    1.10    0.68
  -2   5 -10   59.13    4.16
   2  -5  10   52.65    3.00
  -2   5 -10   56.71    3.30
  -2   5 -11  150.51    5.94
   2  -5  11  148.55    5.82
  -2   5 -11  156.10    7.36
   2  -5  12    5.73    1.23
  -2   5 -12    5.21    1.16
  -2   5 -12    5.31    1.52
  -2   5 -13   36.04    2.80
   2  -5  13   42.61    3.17
  -2   5 -13   46.91    4.11
  -2   5 -14   10.55    2.23
   2  -5  14    9.89    1.70
  -2   5 -15    9.44    2.22
   2  -5  15    9.38    1.67
   2  -5  16    8.28    1.80
  -2   5 -16   14.74    2.70
  -2   5 -17    0.80    1.28
   2  -4 -17   -0.49    1.37
  -2   4  17    4.88    2.10
   2  -4 -16   -0.77    1.94
  -2   4  16    1.20    1.50
   2  -4 -15    4.30    1.64
  -2   4  15    8.28    2.01
   2  -4 -14   14.07    2.47
  -2   4  14   23.01    3.19
   2  -4 -13   37.19    1.64
   2  -4 -13   69.16    4.88
   2  -4 -12   22.47    2.83
   2  -4 -11    3.13    1.20
   2  -4 -10  151.21    6.94
   2  -4 -10  143.37    6.59
  -2   4   9  135.80    5.95
   2  -4  -9  126.57    5.88
   2  -4  -8    3.96    1.08
  -2   4   8    5.31    1.14
  -2   4   7   96.86    4.64
   2  -4  -7   87.68    4.34
  -2   4   6   87.04    4.05
  -2   4   5  233.47    7.42
  -2   4   4  729.28   17.74
  -2   4   3    0.50    0.50
  -2   4   2   31.66    2.07
  -2   4   1 1090.60   24.77
  -2   4   0  283.27    8.14
  -2   4  -1    8.46    1.13
  -2   4  -2   22.44    1.78
   2  -4   2   23.44    1.85
  -2   4  -3  148.44    5.48
  -2   4  -3  155.42    5.39
   2  -4   3  161.23    5.60
  -2   4  -4  244.07    7.40
   2  -4   4  245.03    7.71
   2  -4   5   45.51    2.84
   2  -4   5   38.40    1.67
  -2   4  -5   44.35    2.56
   2  -4   6   74.84    2.85
  -2   4  -6   86.48    3.74
   2  -4   6   80.84    4.05
   2  -4   7  190.14    7.17
  -2   4  -7  206.00    6.62
   2  -4   7  187.00    5.80
   2  -4   7  215.57    7.61
  -2   4  -8  167.11    5.90
   2  -4   8  159.54    5.46
  -2   4  -8  174.35    6.98
   2  -4   8  176.48    6.98
  -2   4  -9   34.61    2.39
   2  -4   9   32.89    2.29
  -2   4  -9   37.00    3.13
   2  -4  10    4.49    1.08
  -2   4 -10    3.53    0.84
  -2   4 -10    3.20    1.22
   2  -4  11    1.08    0.83
  -2   4 -11   -0.04    0.97
  -2   4 -11    0.48    0.62
   2  -4  12   10.96    1.69
  -2   4 -12    9.72    1.32
  -2   4 -12    7.69    1.78
   2  -4  13   36.57    3.04
  -2   4 -13   36.22    2.53
  -2   4 -13   42.75    3.92
   2  -4  14   12.83    1.91
  -2   4 -14   10.88    2.23
  -2   4 -15    1.13    1.26
   2  -4  15   -0.02    1.03
  -2   4 -16   26.99    3.58
   2  -4  16   23.76    2.84
   2  -4  17   18.42    2.69
  -2   4 -17   16.55    2.97
  -2   3  18    0.64    1.79
   2  -3 -18    2.79    1.91
   2  -3 -17   -1.56    1.49
  -2   3  17    0.06    1.84
   2  -3 -16    3.91    1.65
  -2   3  16    8.75    2.20
   2  -3 -15    6.82    1.89
  -2   3  15   11.32    2.45
   2  -3 -14    3.07    1.47
   2  -3 -13   60.42    4.53
   2  -3 -12  279.46    9.67
   2  -3 -12  173.37    4.93
   2  -3 -11   64.48    4.41
   2  -3 -10   23.47    2.54
  -2   3   9   46.72    3.22
   2  -3  -9   48.33    3.36
  -2   3   8   29.24    2.51
   2  -3  -8   29.23    2.52
  -2   3   7  119.11    5.11
  -2   3   6  238.34    7.63
  -2   3   5   51.61    2.81
  -2   3   4  809.70   19.15
  -2   3   3  931.92   21.44
  -2   3   2 1210.36   27.03
  -2   3   1   10.36    1.13
  -2   3   0  885.96   20.26
  -2   3  -1   28.52    1.84
   2  -3   1   26.21    1.94
  -2   3  -2   52.68    1.71
  -2   3  -2   61.16    2.79
   2  -3   2   63.18    2.89
  -2   3  -3   40.45    1.53
   2  -3   3   41.24    2.44
   2  -3   4    1.36    0.73
   2  -3   5   72.80    2.81
  -2   3  -5   81.84    3.40
   2  -3   5   80.52    3.77
   2  -3   5   82.03    3.90
   2  -3   6  176.97    5.58
  -2   3  -6  202.61    6.10
   2  -3   6  196.71    7.05
   2  -3   7  117.28    4.43
  -2   3  -7  130.29    4.63
   2  -3   7  129.94    5.73
   2  -3   8    8.88    1.25
  -2   3  -8    9.91    1.18
   2  -3   8   10.23    1.60
   2  -3   9   73.10    3.69
  -2   3  -9   73.21    4.48
  -2   3  -9   76.13    3.41
   2  -3  10   11.90    1.56
  -2   3 -10   11.05    1.28
  -2   3 -10   14.60    2.06
   2  -3  11    0.64    0.83
  -2   3 -11   -0.05    0.54
  -2   3 -11   -0.38    0.99
   2  -3  12   28.37    2.68
  -2   3 -12   26.11    1.94
   2  -3  12   22.34    1.31
  -2   3 -12   27.90    3.08
  -2   3 -13    0.58    0.63
   2  -3  13    2.09    1.23
  -2   3 -13   -0.05    1.32
   2  -3  14   73.11    4.81
  -2   3 -14   83.37    5.71
  -2   3 -15   48.10    4.52
   2  -3  15   46.36    3.96
   2  -3  16    7.81    1.69
  -2   3 -16   15.39    2.92
   2  -3  17   15.01    2.47
  -2   3 -17   18.19    3.14
   2  -3  18   12.21    2.45
  -2   2  18   -1.14    1.38
   2  -2 -18   -0.24    1.43
   2  -2 -17    7.02    2.11
  -2   2  17   13.17    3.04
   2  -2 -16    0.89    1.29
   2  -2 -15   63.55    4.99
   2  -2 -14   16.44    2.40
  -2   2  14   15.15    1.09
  -2   2  13   68.28    2.83
   2  -2 -13   74.53    4.89
   2  -2 -12    2.66    0.37
   2  -2 -12    7.98    1.76
   2  -2 -11    7.98    1.65
   2  -2 -11    5.94    0.67
   2  -2 -10    9.95    1.66
  -2   2  10    8.71    1.57
   2  -2  -9  225.60    8.22
  -2   2   9  244.28    8.44
  -2   2   8  492.51   13.64
  -2   2   7   75.15    3.91
  -2   2   6  366.02   10.27
  -2   2   5  291.57    8.40
  -2   2   4  101.52    3.92
  -2   2   3  125.39    4.28
  -2   2   2 1355.60   29.71
  -2   2   1 1144.26   25.20
  -2   2   0  611.08   14.27
  -2   2  -1  176.01    5.16
   2  -2   1  171.20    5.25
  -2   2  -2   77.90    2.60
  -2   2  -2   93.58    3.35
   2  -2   2   91.67    3.48
  -2   2  -3   74.31    2.58
   2  -2   3   80.33    3.41
  -2   2  -4    9.85    0.98
   2  -2   4    6.41    0.95
   2  -2   4    7.84    0.83
   2  -2   4    6.45    1.07
   2  -2   5   16.54    1.56
   2  -2   5   22.31    1.93
   2  -2   5   13.79    1.26
   2  -2   6  214.49    7.36
   2  -2   6  199.57    6.19
  -2   2  -6  202.81    6.02
  -2   2  -7  289.63    7.96
   2  -2   7  283.11    8.43
   2  -2   8  148.61    5.70
  -2   2  -8  160.46    5.13
   2  -2   8  178.24    6.86
  -2   2  -9   30.85    1.93
   2  -2   9   27.92    2.39
  -2   2  -9   29.32    2.74
  -2   2 -10    0.75    0.52
   2  -2  10    0.63    0.95
  -2   2 -10   -0.87    1.08
   2  -2  11    1.01    1.14
  -2   2 -11    0.17    0.49
   2  -2  11    0.67    0.31
  -2   2 -11    0.07    0.91
   2  -2  12  104.27    5.14
  -2   2 -12  116.61    6.09
  -2   2 -12  100.17    3.27
   2  -2  13  172.25    7.71
  -2   2 -13  190.61    8.75
   2  -2  14   -0.61    0.98
  -2   2 -14    1.97    1.48
   2  -2  15   57.97    4.56
  -2   2 -15   71.79    5.50
   2  -2  16    0.61    1.21
  -2   2 -16    0.05    1.20
   2  -2  17    2.66    1.70
  -2   2 -17    0.60    1.48
   2  -2  18    0.33    1.28
  -2   1  18    7.31    2.34
   2  -1 -18    4.96    1.90
   2  -1 -17   21.18    3.12
   2  -1 -16   50.73    4.49
   2  -1 -15   10.32    2.20
  -2   1  14   27.41    1.65
   2  -1 -14   29.00    3.15
   2  -1 -13   22.67    2.67
  -2   1  13   22.04    1.57
  -2   1  12   27.66    1.84
   2  -1 -12   31.92    2.99
   2  -1 -11    0.04    0.84
   2  -1 -11    0.47    0.26
  -2   1  10  118.92    5.47
   2  -1 -10   97.85    3.27
   2  -1 -10  121.41    5.45
   2  -1  -9   14.39    1.79
  -2   1   9   11.47    1.63
   2  -1  -9   13.08    1.03
  -2   1   8    0.30    0.58
  -2   1   7  446.11   12.28
  -2   1   6    2.38    0.85
  -2   1   5 1485.33   32.99
  -2   1   4  570.52   13.89
   2  -1  -4  570.96   12.45
  -2   1   3 1179.64   26.08
  -2   1   2  581.58   13.54
  -2   1   1  220.75    5.94
  -2   1   0   58.02    2.27
   2  -1   0   57.43    2.36
   2  -1   1   29.79    1.69
  -2   1  -1   25.89    1.51
  -2   1  -2 1085.22   24.29
   2  -1   2 1137.21   24.54
   2  -1   2 1162.98   25.00
  -2   1  -2 1107.58   24.56
  -2   1  -3  390.35    9.78
   2  -1   3  401.29   10.00
   2  -1   3  414.34   10.49
   2  -1   4    1.19    0.54
   2  -1   4    0.36    0.56
  -2   1  -4    1.11    0.52
   2  -1   4    1.24    0.67
  -2   1  -5    5.74    0.97
   2  -1   5    2.67    0.75
   2  -1   5    5.14    1.04
   2  -1   6   42.10    2.54
   2  -1   6   50.56    3.04
   2  -1   7   12.62    1.46
  -2   1  -7   14.19    1.14
   2  -1   7   17.96    1.97
  -2   1  -8   40.87    1.97
   2  -1   8   37.69    1.92
   2  -1   8   38.17    2.68
   2  -1   8   40.21    3.07
   2  -1   9  193.07    5.50
   2  -1   9  192.78    7.23
  -2   1  -9  206.57    7.88
  -2   1  -9  200.98    5.63
  -2   1 -10  130.93    4.09
   2  -1  10  135.71    5.89
   2  -1  10  123.91    3.87
  -2   1 -10  152.35    6.71
  -2   1 -11   36.83    3.34
   2  -1  11   23.17    1.16
  -2   1 -11   27.87    1.48
   2  -1  11   34.79    2.96
   2  -1  12    1.64    1.02
  -2   1 -12    2.35    1.27
  -2   1 -13   20.72    2.86
   2  -1  13   16.38    2.41
   2  -1  14   18.36    2.50
  -2   1 -14   25.31    3.26
   2  -1  15   20.04    2.72
  -2   1 -15   24.27    3.40
   2  -1  16    4.46    1.61
  -2   1 -16    2.42    1.51
   2  -1  17   -1.39    1.39
   2  -1  18    0.70    1.60
  -2   0  19   18.40    3.35
   2   0 -19   16.58    3.02
   2   0 -18   68.50    5.63
   2   0 -17   42.48    4.29
   2   0 -16    0.09    1.10
  -2   0  15   17.46    1.39
   2   0 -15   17.59    2.61
   2   0 -14    5.93    1.56
  -2   0  14    3.88    0.77
   2   0 -13    5.36    1.49
  -2   0  13    7.93    1.06
   2   0 -12   16.62    2.19
  -2   0  12   17.69    1.55
   2   0 -11    5.18    1.28
   2   0 -11    4.45    0.54
  -2   0  10   31.82    2.72
   2   0 -10   25.87    1.39
   2   0 -10   28.07    2.50
   2   0  -9   60.11    2.39
  -2   0   9   69.66    3.88
  -2   0   8   10.10    1.44
   2   0  -8    9.93    0.94
   2   0  -7 1045.79   24.52
   2   0  -7 1020.56   23.31
   2   0  -6  235.08    6.45
  -2   0   6  241.91    7.41
  -2   0   5   35.93    2.17
   2   0  -4 3655.14   77.17
  -2   0   4 3725.86   78.17
  -2   0   3 2016.08   42.39
   2   0  -3 1966.98   41.69
  -2   0   2    2.46    0.45
  -2   0   2    3.27    0.61
  -2   0   1    3.05    0.53
  -2   0   0    2.61    0.50
   2   0   0    1.64    0.45
   2   0   0    2.18    0.50
   2   0   1  861.30   18.70
  -2   0  -1  854.68   19.23
   2   0   1  857.11   19.19
  -2   0  -1  868.56   18.73
   2   0   2 2012.10   42.84
  -2   0  -2 2009.06   42.80
  -2   0  -2 1969.50   42.90
   2   0   2 2002.39   42.15
  -2   0  -3  635.87   14.78
   2   0   3  607.59   14.22
   2   0   3  626.50   15.06
  -2   0  -4   51.72    2.65
   2   0   4   50.75    2.55
   2   0   4   50.81    2.77
   2   0   5    8.32    1.18
  -2   0  -5   10.90    1.32
   2   0   5    9.03    0.97
   2   0   5   10.66    1.37
   2   0   6  230.67    7.49
   2   0   6  255.18    7.93
   2   0   6  226.15    6.44
   2   0   7  209.62    7.18
  -2   0  -7  216.02    5.65
   2   0   7  203.64    5.89
   2   0   7  228.42    7.87
  -2   0  -8  234.54    6.05
   2   0   8  261.18    8.79
   2   0   8  230.20    6.33
   2   0   8  235.18    8.04
  -2   0  -8  227.60    8.33
   2   0   9  140.61    5.92
   2   0   9  130.62    4.01
  -2   0  -9  146.98    6.36
  -2   0  -9  130.72    3.79
  -2   0 -10    1.07    0.33
   2   0  10    0.25    0.26
   2   0  10    1.80    1.19
  -2   0 -10    1.01    1.03
   2   0  11   79.61    4.76
  -2   0 -11   83.99    5.18
   2   0  12    9.16    1.80
  -2   0 -12    9.89    1.84
  -2   0 -13   10.99    2.17
   2   0  13   11.15    2.09
  -2   0 -14   26.77    3.31
   2   0  14   25.11    3.09
   2   0  15    1.20    1.17
  -2   0 -15    1.24    1.28
   2   0  16    3.46    1.51
  -2   0 -16    9.20    2.25
   2   0  17   19.29    3.06
   2   0  18   23.54    3.47
   2   1 -19    2.75    1.56
   2   1 -18   23.32    3.33
   2   1 -17   33.37    3.65
   2   1 -16    6.81    1.82
  -2  -1  15   -0.44    0.69
   2   1 -15   -1.10    1.14
  -2  -1  14   11.54    1.34
   2   1 -14   12.28    2.04
   2   1 -13   15.35    2.19
  -2  -1  13   12.81    1.42
   2   1 -12    4.39    1.35
  -2  -1  12    2.96    0.86
  -2  -1  11   65.04    3.25
   2   1 -11   68.89    4.03
  -2  -1  10   22.20    2.31
   2   1 -10   22.43    2.19
   2   1  -9  125.28    4.04
  -2  -1   9  153.62    6.04
  -2  -1   8   65.34    3.54
   2   1  -8   57.39    2.42
   2   1  -8   58.82    3.15
   2   1  -7   49.90    2.28
   2   1  -7   58.87    2.93
  -2  -1   7   59.80    3.24
   2   1  -6   15.53    1.33
   2   1  -6   13.62    1.16
  -2  -1   6   14.47    1.50
   2   1  -5  104.38    3.74
  -2  -1   5  111.66    4.16
  -2  -1   4  288.39    7.81
   2   1  -4  295.45    7.48
   2   1  -4  290.08    7.74
  -2  -1   3 1677.86   35.95
  -2  -1   2   90.29    2.93
  -2  -1   2   92.25    3.05
  -2  -1   1  330.57    7.66
   2   1  -1  328.31    7.67
   2   1  -1  330.10    7.61
   2   1   0   10.64    0.66
  -2  -1   0   10.38    0.65
  -2  -1   0   10.51    0.82
   2   1   0    9.70    0.79
  -2  -1  -1 1853.64   38.78
  -2  -1  -1 1848.91   39.57
   2   1   1 1888.61   39.55
   2   1   1 1877.22   38.75
  -2  -1  -2  423.18   10.80
  -2  -1  -2  461.81   11.22
   2   1   2  445.40   10.86
   2   1   2  444.40    9.96
  -2  -1  -3   56.18    2.76
  -2  -1  -3   51.03    2.60
   2   1   3   58.83    2.70
   2   1   3   56.30    2.53
   2   1   4  275.84    8.10
   2   1   4  266.94    7.44
  -2  -1  -4  308.44    8.33
  -2  -1  -4  267.25    8.07
   2   1   4  284.51    8.23
  -2  -1  -5  531.79   13.47
   2   1   5  506.02   12.28
   2   1   5  510.10   13.29
  -2  -1  -5  472.85   13.32
   2   1   5  532.81   13.51
  -2  -1  -6   60.45    3.34
   2   1   6   56.62    3.22
   2   1   6   55.26    2.45
  -2  -1  -6   48.94    3.28
   2   1   6   59.44    3.38
   2   1   7  319.41    8.40
  -2  -1  -7  328.38   10.27
   2   1   7  323.57   10.09
   2   1   7  356.23   10.50
   2   1   8   11.85    1.75
   2   1   8   10.41    1.55
  -2  -1  -8    8.80    0.65
   2   1   8    8.58    0.88
  -2  -1  -8   10.37    1.67
   2   1   9  200.46    7.71
  -2  -1  -9  197.93    7.93
   2   1  10  320.54   11.02
  -2  -1 -10  348.01   11.66
   2   1  11    8.90    1.73
  -2  -1 -11    6.64    1.78
   2   1  11    6.13    1.39
   2   1  12   36.44    3.43
  -2  -1 -12   41.89    3.79
   2   1  13    0.00    1.18
  -2  -1 -13    1.11    1.01
   2   1  14    0.26    1.32
  -2  -1 -14    2.99    1.51
  -2  -1 -15   32.55    3.85
   2   1  15   33.70    3.80
   2   1  16    4.35    1.61
  -2  -1 -16    8.16    2.24
   2   1  17    2.17    1.70
   2   2 -19   31.13    3.85
   2   2 -18    8.00    2.01
   2   2 -17    2.57    1.40
   2   2 -16   -1.10    1.15
  -2  -2  15   -1.37    0.76
   2   2 -15   -0.96    1.06
  -2  -2  14   62.41    3.37
   2   2 -14   68.27    4.54
  -2  -2  13    0.95    0.80
   2   2 -13    0.95    1.00
  -2  -2  12   78.31    3.83
   2   2 -12   80.71    4.52
  -2  -2  11  220.56    7.24
   2   2 -11  217.75    7.90
  -2  -2  10  226.28    7.41
  -2  -2  10  247.71    8.66
  -2  -2   9    9.75    1.30
  -2  -2   9    4.92    1.20
  -2  -2   8   39.89    2.74
   2   2  -8   35.65    1.95
   2   2  -8   36.34    2.33
   2   2  -7   23.88    1.58
  -2  -2   7   23.82    2.04
   2   2  -7   23.81    1.72
   2   2  -6  251.30    7.15
  -2  -2   6  272.35    7.29
  -2  -2   6  268.71    8.05
   2   2  -6  253.16    7.07
  -2  -2   5  260.30    7.06
  -2  -2   5  263.61    7.41
   2   2  -5  244.02    6.94
   2   2  -5  240.66    6.52
  -2  -2   4  204.47    6.02
   2   2  -4  200.93    5.98
  -2  -2   4  216.06    6.12
  -2  -2   3  188.17    5.49
  -2  -2   3  167.90    4.98
  -2  -2   2  225.29    6.29
  -2  -2   2  251.03    6.70
  -2  -2   2  222.95    5.77
  -2  -2   1  162.24    4.87
   2   2  -1  156.35    3.87
  -2  -2   1  165.15    5.08
  -2  -2   1  162.13    3.99
  -2  -2   0  580.41   12.75
   2   2   0  564.25   12.76
  -2  -2   0  586.13   13.87
   2   2   1  449.50   10.39
  -2  -2  -1  448.51   11.01
  -2  -2  -1  422.75   10.32
   2   2   2   92.55    2.46
   2   2   2   98.47    3.60
  -2  -2  -2   94.96    3.54
   2   2   2   96.86    3.43
  -2  -2  -2   89.56    3.37
   2   2   3  565.14   13.76
  -2  -2  -3  551.31   13.99
  -2  -2  -3  576.46   13.78
   2   2   3  599.76   14.06
  -2  -2  -4 1302.56   28.31
   2   2   4 1255.39   28.16
  -2  -2  -4 1219.27   27.88
   2   2   4 1254.23   27.85
   2   2   5  140.72    5.41
  -2  -2  -5  153.37    5.64
   2   2   5  134.03    4.55
  -2  -2  -5  138.35    5.35
   2   2   5  137.73    5.33
   2   2   6   28.13    2.35
  -2  -2  -6   26.70    2.38
   2   2   6   25.42    1.63
  -2  -2  -6   22.87    2.24
   2   2   6   27.53    2.31
   2   2   7  201.55    6.21
   2   2   7  237.18    8.10
   2   2   7  238.39    7.00
   2   2   7  222.51    7.88
  -2  -2  -7  222.37    7.97
   2   2   8  269.97    8.35
  -2  -2  -8  281.27    8.67
   2   2   8  301.98    7.54
   2   2   8  308.25    8.89
   2   2   9   30.11    2.80
  -2  -2  -9   27.91    2.80
   2   2   9   24.51    2.16
   2   2  10   52.90    3.92
  -2  -2 -10   57.04    4.17
   2   2  10   56.10    3.50
   2   2  11   32.87    3.16
   2   2  11   31.97    2.77
  -2  -2 -11   29.82    3.18
   2   2  12    5.97    1.70
  -2  -2 -12    6.70    1.65
  -2  -2 -13   16.75    2.62
   2   2  13   15.58    2.52
   2   2  14   25.16    3.19
  -2  -2 -14   22.31    3.16
   2   2  15    1.49    1.31
  -2  -2 -15    1.48    1.67
   2   2  16   24.80    3.53
  -2  -2 -16   27.09    3.75
   2   2  17   16.10    2.98
   2   3 -19    0.03    1.22
   2   3 -18   -1.02    1.58
   2   3 -17   -1.55    1.35
   2   3 -16   32.53    3.37
   2   3 -15   53.89    4.23
   2   3 -14    2.03    1.17
   2   3 -13   91.42    5.08
   2   3 -12  100.32    5.14
   2   3 -11   24.55    2.31
  -2  -3  10  397.39   12.30
  -2  -3   9  211.42    7.60
  -2  -3   9  208.08    6.17
  -2  -3   9  189.35    6.74
   2   3  -9  197.52    6.70
  -2  -3   8   80.21    3.84
  -2  -3   8   86.15    3.49
   2   3  -8   85.46    3.64
   2   3  -7   73.43    3.22
  -2  -3   7   79.70    3.32
   2   3  -7   74.02    3.11
   2   3  -6  153.10    4.67
   2   3  -6  148.86    5.03
  -2  -3   6  166.17    5.22
   2   3  -5   36.96    2.15
  -2  -3   5   43.07    2.29
   2   3  -5   37.95    1.68
   2   3  -4   11.59    1.21
  -2  -3   4   10.15    1.16
   2   3  -4   11.42    0.72
  -2  -3   3   18.93    1.48
  -2  -3   2  108.09    3.88
  -2  -3   2  107.11    3.22
  -2  -3   2  109.04    3.99
  -2  -3   1  143.62    3.57
  -2  -3   1  140.90    4.63
  -2  -3   1  150.15    4.87
   2   3  -1  136.83    3.35
  -2  -3   1  141.76    3.37
  -2  -3   0  432.13   10.77
  -2  -3   0  435.43   10.92
  -2  -3   0  418.43    9.57
   2   3   0  415.85    9.58
  -2  -3  -1  529.12   12.82
  -2  -3  -1  509.53   11.94
   2   3   1  507.32   11.91
   2   3   2 2165.55   46.54
  -2  -3  -2 2191.45   46.65
  -2  -3  -2 2139.55   46.11
   2   3   2 2149.88   46.15
  -2  -3  -3  138.91    4.66
   2   3   3  129.34    4.55
  -2  -3  -3  129.06    4.66
   2   3   3  127.69    3.41
   2   3   3  138.40    4.70
   2   3   4  508.50   12.95
  -2  -3  -4  523.39   13.05
   2   3   4  540.21   14.02
  -2  -3  -4  517.01   13.46
   2   3   4  541.75   12.09
   2   3   4  528.59   13.58
   2   3   5  363.56    9.85
  -2  -3  -5  371.34    9.90
   2   3   5  359.47   11.12
  -2  -3  -5  406.73   11.38
  -2  -3  -5  379.75   10.77
   2   3   5  394.30    9.49
   2   3   5  384.81   10.83
  -2  -3  -6  286.38    9.16
   2   3   6  260.95    8.83
  -2  -3  -6  252.56    8.59
   2   3   6  268.95    7.49
   2   3   6  274.97    8.78
   2   3   7    0.15    0.40
   2   3   7   -0.48    0.66
  -2  -3  -7    1.89    1.28
   2   3   7    0.42    0.99
  -2  -3  -7    0.53    0.25
  -2  -3  -7    0.00    0.76
   2   3   8  171.11    6.91
  -2  -3  -8  155.19    6.75
   2   3   8  149.51    6.77
   2   3   8  160.76    5.77
   2   3   9  129.50    6.48
  -2  -3  -9  141.56    6.60
   2   3   9  144.88    5.63
   2   3  10   23.11    2.72
  -2  -3 -10   30.51    3.12
   2   3  10   27.24    2.33
   2   3  11   30.64    3.24
  -2  -3 -11   34.13    3.39
   2   3  11   28.94    2.54
   2   3  12    3.78    1.58
  -2  -3 -12    3.62    1.54
   2   3  13   18.99    2.77
  -2  -3 -13   19.84    2.95
   2   3  14   69.87    5.41
  -2  -3 -14   78.45    5.93
  -2  -3 -15   58.66    5.27
   2   3  15   54.40    4.91
   2   3  16    1.44    1.35
  -2  -3 -16   -1.52    1.60
   2   4 -20   -0.57    1.47
   2   4 -19   -3.52    1.67
   2   4 -18    5.32    1.55
   2   4 -17    0.57    1.11
  -2  -4  16    7.03    1.42
   2   4 -16    4.61    1.49
  -2  -4  15  120.58    5.43
   2   4 -15  108.68    6.03
  -2  -4  14  134.88    5.76
   2   4 -14  130.23    6.38
   2   4 -13    6.48    1.37
  -2  -4  13    8.18    1.43
   2   4 -12   22.65    2.27
  -2  -4  11   -0.72    0.61
   2   4 -11    1.13    0.85
  -2  -4  10   31.43    2.08
  -2  -4   9   59.02    2.92
   2   4  -9   55.11    3.02
  -2  -4   8    3.76    0.83
   2   4  -8    3.65    0.76
  -2  -4   7  150.08    5.36
   2   4  -7  150.68    4.79
  -2  -4   6 1103.44   24.66
   2   4  -6 1051.05   23.42
  -2  -4   5   73.82    3.33
   2   4  -5   69.07    2.29
   2   4  -4   19.40    1.60
  -2  -4   4   19.65    1.65
   2   4  -4   17.51    0.78
  -2  -4   3    1.63    0.58
  -2  -4   2   21.39    1.65
  -2  -4   2   20.50    1.59
  -2  -4   1   51.68    2.62
  -2  -4   1   54.14    2.75
  -2  -4   1   50.29    1.53
  -2  -4   0  134.48    4.83
  -2  -4   0  139.82    4.83
  -2  -4   0  126.77    3.62
  -2  -4  -1   50.17    2.66
  -2  -4  -1   45.58    2.06
   2   4   2  417.20   11.09
  -2  -4  -2  431.25   11.15
  -2  -4  -2  412.44   10.50
   2   4   3  652.02   14.20
  -2  -4  -3  701.37   16.25
  -2  -4  -3  660.75   15.91
  -2  -4  -3  640.23   15.44
   2   4   4  248.68    5.99
  -2  -4  -4  234.58    7.20
  -2  -4  -4  216.24    6.45
  -2  -4  -4  227.56    7.33
   2   4   5    0.29    0.34
  -2  -4  -5    0.43    0.45
   2   4   5   -0.53    1.03
  -2  -4  -5    0.04    0.50
  -2  -4  -5    0.67    0.82
  -2  -4  -6  154.72    5.35
   2   4   6  149.05    6.42
  -2  -4  -6  154.86    4.51
  -2  -4  -6  152.16    6.14
   2   4   6  155.21    4.94
  -2  -4  -6  170.95    6.78
   2   4   7    2.81    0.66
  -2  -4  -7    3.33    1.34
   2   4   7    1.70    1.14
  -2  -4  -7    3.92    0.89
  -2  -4  -7    2.15    0.41
  -2  -4  -7    2.21    0.93
   2   4   8   34.50    3.04
  -2  -4  -8   35.20    3.02
   2   4   8   34.97    2.29
   2   4   9   73.42    4.75
  -2  -4  -9   79.64    4.77
   2   4   9   74.16    3.76
   2   4  10  161.17    7.85
   2   4  10  180.34    6.64
  -2  -4 -10  175.50    7.92
   2   4  11    7.20    1.82
   2   4  11    7.32    1.32
  -2  -4 -11    7.27    1.74
   2   4  12  104.45    6.45
  -2  -4 -12  121.18    6.88
   2   4  13   59.17    5.06
  -2  -4 -13   68.81    5.40
   2   4  14   -0.59    1.53
  -2  -4 -14    1.72    1.47
   2   4  15   16.96    2.91
  -2  -4 -15   17.21    3.20
   2   4  16   10.87    2.61
   2   5 -20   -0.99    1.53
   2   5 -19    2.31    1.31
   2   5 -18    0.35    1.12
   2   5 -17    9.63    2.16
  -2  -5  16    9.94    1.69
   2   5 -16    9.97    1.94
  -2  -5  15    6.02    1.38
   2   5 -15    3.25    1.22
   2   5 -14    4.72    1.13
  -2  -5  14    4.35    1.22
  -2  -5  13  219.52    8.04
   2   5 -13  210.55    8.16
  -2  -5  12    2.24    0.69
   2   5 -12    2.33    0.77
  -2  -5  12    1.03    0.93
  -2  -5  11   46.42    3.29
  -2  -5  11   47.87    2.74
  -2  -5  10  176.82    6.06
  -2  -5  10  163.40    6.55
  -2  -5   9   45.92    2.66
  -2  -5   9   46.28    2.70
   2   5  -9   41.61    2.55
  -2  -5   8  319.49    9.07
   2   5  -8  290.79    8.36
  -2  -5   8  302.85    8.44
  -2  -5   7   18.05    1.67
   2   5  -7   17.46    1.30
  -2  -5   7   15.48    1.31
  -2  -5   6   27.59    2.10
   2   5  -6   26.70    1.43
  -2  -5   6   25.57    1.45
  -2  -5   5  907.88   20.87
   2   5  -5  861.11   18.66
  -2  -5   5  855.22   18.71
  -2  -5   4  608.05   14.53
  -2  -5   4  547.53   11.92
  -2  -5   3  120.36    4.72
  -2  -5   2  134.89    5.06
  -2  -5   1   51.43    2.74
  -2  -5   1   49.86    2.78
  -2  -5   1   51.02    2.84
  -2  -5   1   47.21    1.61
  -2  -5   1   49.67    1.83
  -2  -5   0 1065.92   23.69
  -2  -5   0 1051.24   23.90
  -2  -5   0 1013.17   23.58
  -2  -5   0 1004.48   21.48
  -2  -5   0  994.77   21.98
  -2  -5  -1 1146.90   24.17
  -2  -5  -1 1199.44   24.72
  -2  -5  -1 1205.96   24.64
  -2  -5  -1 1124.86   23.10
  -2  -5  -2   42.55    2.38
  -2  -5  -2   39.92    2.52
   2   5   2   37.70    1.26
  -2  -5  -2   34.58    1.25
  -2  -5  -2   41.81    2.24
  -2  -5  -3    9.41    1.18
   2   5   3    8.33    0.60
  -2  -5  -3    7.17    1.11
  -2  -5  -3    9.70    1.17
   2   5   4   74.53    2.51
  -2  -5  -4   73.00    3.17
  -2  -5  -4   76.01    3.60
  -2  -5  -4   70.37    3.53
  -2  -5  -5    3.26    0.93
  -2  -5  -5    2.44    0.70
  -2  -5  -5    2.94    0.70
   2   5   5    2.56    0.51
   2   5   5    2.78    1.02
  -2  -5  -6    7.13    1.37
  -2  -5  -6    7.67    1.55
   2   5   6    4.04    1.05
  -2  -5  -6    5.70    0.76
   2   5   6    7.60    0.92
  -2  -5  -6    6.42    1.12
  -2  -5  -7    1.39    0.93
   2   5   7    3.06    0.72
  -2  -5  -7    2.62    0.51
  -2  -5  -7    1.85    0.67
   2   5   7    1.62    0.98
   2   5   8   54.59    2.95
  -2  -5  -8   52.43    1.81
  -2  -5  -8   55.80    3.02
   2   5   8   56.31    4.09
  -2  -5  -8   58.58    3.93
   2   5   9    2.93    1.43
   2   5   9    0.40    0.62
  -2  -5  -9    1.42    1.28
   2   5  10   96.58    6.01
  -2  -5 -10  107.37    6.00
   2   5  10  107.56    4.86
  -2  -5 -11   95.52    5.96
   2   5  11   90.16    5.81
   2   5  11   96.96    4.81
   2   5  12   17.39    2.76
  -2  -5 -12   13.02    2.44
   2   5  13   87.66    6.14
  -2  -5 -13   85.70    6.21
   2   5  14   32.24    3.95
  -2  -5 -14   32.28    4.12
   2   5  15    2.04    1.37
  -2  -5 -15    2.35    1.42
   2   6 -20    2.43    1.45
   2   6 -19    1.40    1.17
   2   6 -18    0.25    0.98
   2   6 -17    2.09    1.36
  -2  -6  16    2.37    1.15
   2   6 -16    2.55    1.39
   2   6 -15    2.39    1.18
  -2  -6  15    1.72    1.01
   2   6 -14    7.34    1.51
  -2  -6  14    9.35    1.66
  -2  -6  13   52.18    3.07
   2   6 -13   52.99    3.64
  -2  -6  13   54.65    3.72
  -2  -6  12   -0.25    1.09
  -2  -6  12    1.56    0.57
   2   6 -12    1.69    0.77
  -2  -6  11    0.11    0.72
  -2  -6  11   -0.19    0.96
  -2  -6  11   -0.15    0.52
  -2  -6  10  674.10   18.51
  -2  -6  10  712.67   17.78
  -2  -6  10  704.30   17.57
  -2  -6   9  247.96    8.71
  -2  -6   9  264.90    8.29
   2   6  -9  250.07    7.59
  -2  -6   9  254.80    7.70
  -2  -6   8    1.48    0.68
  -2  -6   8    2.07    0.81
  -2  -6   8    1.65    1.11
   2   6  -8    1.67    0.63
  -2  -6   7   74.22    3.72
  -2  -6   7   68.72    3.96
   2   6  -7   67.75    2.73
  -2  -6   7   64.94    2.75
  -2  -6   6  127.55    5.28
   2   6  -6  133.16    3.87
  -2  -6   6  127.23    3.89
  -2  -6   5  488.93   12.87
  -2  -6   5  456.20   10.51
  -2  -6   4   42.34    2.71
  -2  -6   4   38.19    1.34
  -2  -6   3    0.19    0.16
  -2  -6   3    1.48    0.72
  -2  -6   2   85.56    3.11
  -2  -6   2   91.26    4.18
  -2  -6   1  204.52    6.87
  -2  -6   1  205.88    6.83
  -2  -6   1  201.29    6.66
  -2  -6   1  193.27    5.24
  -2  -6   1  189.57    4.98
  -2  -6   0  204.86    6.75
  -2  -6   0  199.84    6.72
  -2  -6   0  199.91    6.88
  -2  -6   0  195.34    5.06
  -2  -6   0  194.23    5.40
  -2  -6  -1  115.11    4.86
  -2  -6  -1  116.39    4.71
  -2  -6  -1  109.33    3.08
  -2  -6  -1  116.67    4.66
  -2  -6  -1  106.97    3.80
  -2  -6  -2  220.90    6.77
  -2  -6  -2  217.16    7.12
   2   6   2  198.08    4.96
  -2  -6  -2  192.29    4.94
  -2  -6  -2  200.61    6.22
  -2  -6  -2  218.38    7.16
  -2  -6  -3   80.23    3.64
  -2  -6  -3   86.59    4.06
  -2  -6  -3   79.51    2.60
  -2  -6  -3   79.33    3.65
   2   6   3   82.94    2.57
  -2  -6  -4   40.42    2.33
  -2  -6  -4   40.39    2.76
   2   6   4   41.54    1.79
  -2  -6  -4   40.69    2.70
   2   6   5  143.97    4.38
  -2  -6  -5  136.67    4.81
  -2  -6  -5  146.27    5.70
  -2  -6  -5  142.94    5.81
  -2  -6  -6    0.42    0.85
  -2  -6  -6   -0.71    0.60
   2   6   6   -1.29    1.15
  -2  -6  -6   -0.74    0.56
   2   6   6    0.51    0.37
  -2  -6  -7    2.10    0.87
  -2  -6  -7    2.68    0.63
   2   6   7    1.89    1.18
   2   6   7    0.71    0.44
  -2  -6  -7    2.46    0.75
  -2  -6  -8   84.78    4.02
   2   6   8   81.68    5.15
   2   6   8   90.92    3.91
  -2  -6  -8   83.05    2.84
  -2  -6  -8   86.88    5.12
  -2  -6  -9  203.28    6.88
   2   6   9  205.06    8.94
   2   6   9  206.00    7.00
  -2  -6  -9  192.21    8.59
   2   6  10    0.13    1.15
   2   6  10    1.70    0.80
  -2  -6 -10    1.00    1.09
   2   6  11   54.36    4.60
  -2  -6 -11   59.88    4.74
   2   6  12   62.95    5.12
  -2  -6 -12   63.87    5.01
   2   6  13   12.74    2.44
  -2  -6 -13   13.20    2.57
  -2  -6 -14    1.11    1.60
   2   6  14   -0.66    1.34
   2   6  15    1.38    1.39
  -2  -6 -15   -0.24    1.64
   2   7 -19    1.46    1.13
   2   7 -18    3.69    1.59
  -2  -7  17   11.96    2.06
   2   7 -17   11.38    2.12
  -2  -7  16    1.97    1.20
   2   7 -16    4.32    1.23
  -2  -7  15   22.60    2.65
   2   7 -15   18.66    2.36
  -2  -7  14   18.09    2.36
   2   7 -14   15.52    2.11
  -2  -7  13    3.39    1.00
  -2  -7  13    3.07    1.10
   2   7 -13    2.12    0.84
  -2  -7  12   99.00    4.83
  -2  -7  12   95.26    5.23
   2   7 -12   97.70    4.74
  -2  -7  12   87.38    4.37
  -2  -7  11   24.38    2.21
  -2  -7  11   23.08    2.41
  -2  -7  11   24.41    2.20
  -2  -7  10    2.69    0.87
  -2  -7  10    2.53    0.86
  -2  -7  10    2.08    1.11
  -2  -7   9  197.30    7.68
  -2  -7   9  204.84    7.25
   2   7  -9  191.11    6.28
  -2  -7   9  193.90    6.35
  -2  -7   8  142.48    5.77
   2   7  -8  134.29    4.58
  -2  -7   8  136.69    6.07
  -2  -7   8  134.52    4.68
  -2  -7   7    6.85    0.88
  -2  -7   7    8.72    1.53
  -2  -7   7    8.16    1.33
   2   7  -7    8.02    0.90
  -2  -7   6  106.64    4.86
  -2  -7   6   99.80    3.31
  -2  -7   5   37.33    2.72
  -2  -7   5   32.60    1.48
  -2  -7   4   94.94    4.47
  -2  -7   4   86.94    2.59
  -2  -7   3  842.74   20.45
  -2  -7   3  803.01   17.44
  -2  -7   3  806.13   18.82
  -2  -7   2  337.64   10.46
  -2  -7   2  367.58   10.62
  -2  -7   2  338.71    8.89
  -2  -7   1  450.76   12.37
  -2  -7   1  455.86   12.65
  -2  -7   1  432.03   10.64
  -2  -7   1  438.88   12.46
  -2  -7   0  159.42    6.18
  -2  -7   0  154.15    5.90
  -2  -7   0  165.64    6.04
  -2  -7   0  154.35    4.45
  -2  -7   0  149.77    4.71
  -2  -7  -1   81.66    2.75
  -2  -7  -1   90.26    4.35
  -2  -7  -1   85.69    4.06
  -2  -7  -1   87.07    4.17
  -2  -7  -1   81.93    3.41
   2   7   2    7.84    0.70
  -2  -7  -2    6.26    1.03
  -2  -7  -2    7.27    1.18
  -2  -7  -2    8.11    1.20
  -2  -7  -2    7.10    1.30
  -2  -7  -2    7.27    0.71
  -2  -7  -3   32.98    2.59
  -2  -7  -3   31.02    2.31
   2   7   3   31.38    1.50
  -2  -7  -3   34.84    2.67
  -2  -7  -3   32.75    1.58
  -2  -7  -3   32.17    2.30
  -2  -7  -4    5.72    1.22
  -2  -7  -4    6.24    1.25
   2   7   4    3.79    0.55
  -2  -7  -4    7.19    1.61
  -2  -7  -4    3.45    0.92
  -2  -7  -4    3.99    0.65
  -2  -7  -4    3.48    0.75
  -2  -7  -5   79.96    3.59
  -2  -7  -5   82.53    4.20
   2   7   5   79.22    3.02
  -2  -7  -5   81.85    4.24
  -2  -7  -6  278.20    8.02
  -2  -7  -6  267.62    8.94
  -2  -7  -6  274.17    9.45
   2   7   6  287.05    7.78
  -2  -7  -7  169.97    5.28
   2   7   7  163.43    5.45
  -2  -7  -7  159.19    6.38
   2   7   7  159.05    7.44
  -2  -7  -7  163.79    7.03
   2   7   8   26.90    1.98
  -2  -7  -8   27.50    1.60
   2   7   8   25.24    2.90
  -2  -7  -8   25.37    2.27
  -2  -7  -8   29.32    2.91
  -2  -7  -9    1.82    1.26
   2   7   9    2.22    1.39
  -2  -7  -9    1.07    0.76
   2   7   9    1.74    0.66
   2   7  10   -1.89    1.56
  -2  -7 -10   -0.76    0.58
   2   7  10    0.12    0.59
  -2  -7 -10    0.71    1.06
   2   7  11    1.78    1.57
  -2  -7 -11   -1.41    1.34
   2   7  12    0.06    1.42
  -2  -7 -12    0.91    1.29
   2   7  13    8.23    2.13
  -2  -7 -13    5.94    2.02
   2   7  14   15.68    2.87
  -2  -7 -14   26.22    3.62
   2   8 -18   -0.77    1.20
  -2  -8  17    0.86    1.08
   2   8 -17   -1.45    1.21
  -2  -8  16    1.14    1.24
   2   8 -16    1.11    1.22
  -2  -8  15    1.32    1.04
   2   8 -15    1.83    0.98
   2   8 -14   36.26    3.14
  -2  -8  14   36.26    3.39
  -2  -8  13   83.01    5.14
  -2  -8  13   80.28    4.32
   2   8 -13   82.87    4.59
  -2  -8  12    4.33    1.18
  -2  -8  12    5.75    1.56
  -2  -8  12    5.16    1.10
   2   8 -12    6.00    1.28
  -2  -8  11  132.21    6.41
  -2  -8  11  130.50    5.77
  -2  -8  11  125.71    5.32
  -2  -8  10   55.63    3.61
  -2  -8  10   56.10    3.97
  -2  -8  10   56.91    3.13
   2   8  -9   57.25    2.91
  -2  -8   9   61.07    3.77
  -2  -8   9   58.36    3.99
  -2  -8   9   58.61    2.96
  -2  -8   8   98.14    4.89
  -2  -8   8   91.53    5.00
  -2  -8   8   93.18    3.68
  -2  -8   7   19.92    2.09
  -2  -8   7   19.10    2.25
  -2  -8   7   20.41    1.43
  -2  -8   6   69.90    4.02
  -2  -8   6   68.30    4.13
  -2  -8   6   64.85    2.57
  -2  -8   5  667.26   17.54
  -2  -8   5  645.15   14.64
  -2  -8   4   80.23    4.26
  -2  -8   4   79.90    3.61
  -2  -8   4   73.19    2.49
  -2  -8   3  301.76    9.68
  -2  -8   3  276.32    9.35
  -2  -8   3  286.59    7.01
  -2  -8   3  281.21    8.15
   2   8  -2  353.32   10.99
  -2  -8   2  374.17   11.23
  -2  -8   2  345.42   10.87
  -2  -8   2  349.87    9.33
  -2  -8   1  184.99    5.52
   2   8  -1  176.98    6.94
  -2  -8   1  184.83    6.93
  -2  -8   1  182.52    7.06
  -2  -8   0  170.04    6.41
  -2  -8   0  174.49    6.68
  -2  -8   0  163.04    6.61
  -2  -8   0  161.13    6.32
  -2  -8   0  157.46    4.88
  -2  -8  -1   31.29    2.71
  -2  -8  -1   27.17    1.54
  -2  -8  -1   30.91    2.41
  -2  -8  -1   28.27    2.43
  -2  -8  -1   31.22    2.60
  -2  -8  -1   27.55    1.91
  -2  -8  -2   26.63    2.32
   2   8   2   23.38    1.39
  -2  -8  -2   28.12    2.28
  -2  -8  -2   22.59    1.43
  -2  -8  -2   32.07    2.83
  -2  -8  -2   24.28    2.42
  -2  -8  -2   26.35    2.12
  -2  -8  -3    2.10    0.84
   2   8   3    2.22    0.46
  -2  -8  -3    2.26    0.53
  -2  -8  -3    5.43    1.31
  -2  -8  -3    1.20    0.70
  -2  -8  -3    3.38    1.01
  -2  -8  -3    3.00    1.08
  -2  -8  -4  115.84    5.50
  -2  -8  -4  113.00    5.35
  -2  -8  -4  114.67    4.83
   2   8   4  111.30    3.71
  -2  -8  -4  110.95    4.99
  -2  -8  -4  108.86    3.74
  -2  -8  -5    2.56    1.03
  -2  -8  -5    0.95    0.73
  -2  -8  -5    1.96    0.91
   2   8   5    1.32    0.50
  -2  -8  -6    4.56    1.19
  -2  -8  -6    3.36    1.02
  -2  -8  -6    3.64    0.91
   2   8   6    4.54    0.71
  -2  -8  -7   16.19    2.26
  -2  -8  -7   16.86    1.50
  -2  -8  -7   16.98    1.98
   2   8   7   14.54    1.44
  -2  -8  -8   21.70    2.56
  -2  -8  -8   22.02    1.60
   2   8   8   22.25    2.91
  -2  -8  -8   20.87    2.21
   2   8   8   21.45    1.79
   2   8   9   27.90    2.21
   2   8   9   27.43    3.31
  -2  -8  -9   25.80    2.36
  -2  -8  -9   31.30    3.17
  -2  -8 -10    6.94    1.79
   2   8  10    6.56    2.05
   2   8  11   -1.50    1.64
  -2  -8 -11    1.19    1.35
   2   8  12   15.61    2.88
  -2  -8 -12   18.45    2.97
   2   8  13   16.57    2.88
  -2  -8 -13   23.12    3.46
  -2  -8 -14    0.96    1.52
   2   9 -17   12.58    2.22
  -2  -9  17    8.79    2.02
  -2  -9  16    8.00    1.85
   2   9 -16    8.61    1.76
  -2  -9  15    4.87    1.76
   2   9 -15    4.25    1.33
  -2  -9  14    7.83    1.68
   2   9 -14    7.87    1.47
  -2  -9  13   25.39    2.96
   2   9 -13   28.56    2.59
  -2  -9  12  140.19    6.93
   2   9 -12  130.18    5.64
  -2  -9  12  131.30    5.77
  -2  -9  11    7.13    1.16
  -2  -9  11    7.56    1.84
  -2  -9  10   66.60    4.54
  -2  -9  10   65.16    3.38
  -2  -9   9   48.34    3.70
  -2  -9   9   46.49    2.65
  -2  -9   8   37.90    3.27
  -2  -9   8   40.66    2.28
  -2  -9   7  136.81    6.48
  -2  -9   7  144.98    4.66
  -2  -9   6    1.69    0.92
   2   9  -6    0.16    1.05
  -2  -9   6    0.99    0.99
  -2  -9   6    0.56    0.63
  -2  -9   6    1.80    0.54
  -2  -9   5   56.46    3.74
  -2  -9   5   55.52    3.24
   2   9  -5   58.87    3.81
  -2  -9   5   57.92    3.89
  -2  -9   5   55.70    2.28
  -2  -9   4  822.85   20.26
  -2  -9   4  881.58   22.02
   2   9  -4  853.41   21.72
  -2  -9   4  800.40   21.69
  -2  -9   4  833.62   18.59
   2   9  -3  279.75    9.56
  -2  -9   3  281.94    9.73
  -2  -9   3  281.48    9.65
  -2  -9   3  280.10    7.13
  -2  -9   3  269.03    8.21
   2   9  -2   10.65    1.74
  -2  -9   2   11.63    1.32
  -2  -9   2   10.30    1.64
  -2  -9   2   14.52    1.94
  -2  -9   1   -1.41    1.18
  -2  -9   1   -0.43    1.04
  -2  -9   1   -0.48    0.83
  -2  -9   1    0.08    0.54
  -2  -9   0    0.89    0.49
  -2  -9   0   -0.60    0.99
  -2  -9   0   -0.42    0.96
  -2  -9   0    0.41    0.71
  -2  -9  -1   32.76    2.20
  -2  -9  -1   38.84    3.14
  -2  -9  -1   37.02    2.83
  -2  -9  -1   32.81    2.62
  -2  -9  -1   36.86    2.98
  -2  -9  -1   33.81    1.89
  -2  -9  -2  184.74    5.51
  -2  -9  -2  188.91    7.10
  -2  -9  -2  188.60    7.55
   2   9   2  182.76    5.44
  -2  -9  -2  195.77    7.31
  -2  -9  -2  186.81    6.47
  -2  -9  -3   17.96    2.16
   2   9   3   18.46    1.30
  -2  -9  -3   17.20    1.92
  -2  -9  -3   18.84    1.39
  -2  -9  -3   19.36    1.95
  -2  -9  -4    3.84    1.18
  -2  -9  -4    1.78    0.54
  -2  -9  -4    5.77    1.22
   2   9   4    2.56    0.53
  -2  -9  -5   35.97    2.61
   2   9   5   33.07    1.97
  -2  -9  -5   33.05    2.01
  -2  -9  -5   34.93    2.94
  -2  -9  -6   78.90    3.82
  -2  -9  -6   77.50    4.70
   2   9   6   73.07    3.23
  -2  -9  -7   17.51    2.30
   2   9   7   15.37    1.46
  -2  -9  -7   17.04    1.64
  -2  -9  -8   82.00    3.58
  -2  -9  -8   87.07    5.35
  -2  -9  -9   41.42    3.83
   2   9  10   91.19    6.33
  -2  -9 -10   92.53    6.02
   2   9  11   41.29    4.49
  -2  -9 -11   49.64    4.58
   2   9  12    0.44    1.27
  -2  -9 -12   -1.75    1.55
  -2  -9 -13   18.74    3.23
  -2 -10  17    1.80    1.34
  -2 -10  16    2.97    1.38
   2  10 -16    2.25    1.22
  -2 -10  15   14.89    2.46
   2  10 -15   15.58    2.28
  -2 -10  14   15.19    2.50
   2  10 -14   13.38    1.96
  -2 -10  13    8.14    1.99
   2  10 -13    7.16    1.50
  -2 -10  12    3.00    0.96
   2  10 -12    2.00    0.86
  -2 -10  12    2.64    1.26
  -2 -10  11   66.86    4.81
  -2 -10  11   62.46    3.51
  -2 -10  10   20.73    2.67
  -2 -10  10   21.31    1.90
  -2 -10   9   33.75    3.30
  -2 -10   9   30.70    2.13
  -2 -10   8    0.37    1.13
  -2 -10   8    1.24    1.05
  -2 -10   8    1.50    0.72
   2  10  -7   35.78    3.24
  -2 -10   7   35.53    3.25
  -2 -10   7   37.97    2.98
  -2 -10   7   38.74    2.13
  -2 -10   6   42.55    3.08
   2  10  -6   38.96    3.32
  -2 -10   6   43.25    3.61
  -2 -10   6   43.89    2.17
  -2 -10   5    0.77    1.04
   2  10  -5    3.06    1.12
  -2 -10   5    1.70    0.49
  -2 -10   5    3.68    1.08
   2  10  -4    0.24    0.75
  -2 -10   4   -0.07    0.70
  -2 -10   4   -1.41    1.28
  -2 -10   4    0.48    0.42
  -2 -10   3   71.28    4.40
  -2 -10   3   73.97    3.63
  -2 -10   3   77.29    2.96
   2  10  -3   83.49    4.70
  -2 -10   2    3.07    0.92
  -2 -10   2    2.58    0.98
  -2 -10   2    3.11    1.19
   2  10  -2    3.31    1.12
  -2 -10   1   26.83    2.56
  -2 -10   1   27.44    2.68
  -2 -10   1   24.66    1.92
  -2 -10   0  302.72   10.17
  -2 -10   0  274.24    9.74
  -2 -10   0  283.63    8.18
  -2 -10  -1  132.18    4.60
  -2 -10  -1  132.55    6.01
  -2 -10  -2  101.95    3.84
  -2 -10  -2  105.90    5.13
   2  10   2   98.97    3.74
  -2 -10  -2   99.16    4.56
   2  10   3  110.96    4.01
  -2 -10  -3  114.35    5.35
  -2 -10  -3  114.44    4.15
  -2 -10  -3  117.00    5.21
  -2 -10  -4    7.42    1.41
  -2 -10  -4    9.38    1.12
  -2 -10  -4   10.02    1.54
   2  10   4    8.76    1.00
  -2 -10  -5    0.25    0.82
  -2 -10  -5    0.82    0.80
   2  10   5    0.28    0.43
  -2 -10  -5    1.10    0.56
  -2 -10  -6   20.12    1.99
   2  10   6   21.58    1.66
  -2 -10  -6   23.20    2.62
  -2 -10  -7  113.67    4.90
  -2 -10  -7  118.95    6.22
  -2 -10  -8   46.57    3.93
  -2 -10  -9   20.01    2.77
  -2 -10 -10    4.83    1.78
  -2 -10 -11   44.57    4.45
  -2 -10 -12    6.73    2.14
  -2 -10 -13    3.93    1.70
  -2 -11  17   25.16    3.28
  -2 -11  16   12.49    2.35
  -2 -11  15    1.89    1.62
  -2 -11  14   -0.97    1.26
  -2 -11  13    2.38    1.54
  -2 -11  12    1.86    1.23
  -2 -11  11   20.93    2.95
  -2 -11  11   20.30    1.97
  -2 -11  10    0.32    0.60
  -2 -11  10    1.08    1.19
  -2 -11  10    0.11    0.96
  -2 -11   9  118.80    6.55
  -2 -11   9  115.39    6.09
  -2 -11   9  116.94    4.62
  -2 -11   8  153.40    6.84
   2  11  -8  148.27    7.26
  -2 -11   8  144.78    7.35
  -2 -11   8  154.49    5.28
  -2 -11   7   -0.44    0.87
   2  11  -7   -0.28    0.89
  -2 -11   7   -0.33    1.07
  -2 -11   7   -0.02    0.53
  -2 -11   6   30.96    2.68
  -2 -11   6   27.73    3.01
   2  11  -6   32.14    3.20
  -2 -11   6   30.85    1.85
  -2 -11   5   -0.07    0.69
   2  11  -5    0.14    0.84
  -2 -11   5   -1.10    1.12
  -2 -11   5   -0.40    0.52
  -2 -11   4   15.50    2.24
   2  11  -4   11.38    1.83
  -2 -11   4   14.79    1.27
  -2 -11   4   11.83    1.61
   2  11  -3  104.76    5.63
  -2 -11   3  102.06    5.10
  -2 -11   3   98.94    4.46
  -2 -11   3   96.37    5.60
  -2 -11   3   97.20    3.69
  -2 -11   2  284.37    8.68
   2  11  -2  289.45   10.38
  -2 -11   2  275.34   10.26
  -2 -11   2  290.74   10.05
  -2 -11   1   54.47    3.95
  -2 -11   1   52.69    2.92
  -2 -11   0  174.77    5.92
  -2 -11   0  169.59    7.37
  -2 -11  -1   34.17    2.19
  -2 -11  -1   35.26    3.09
  -2 -11  -2    3.45    1.15
  -2 -11  -2    1.87    0.91
  -2 -11  -2    1.35    0.69
  -2 -11  -3   22.49    2.40
   2  11   3   22.32    1.69
  -2 -11  -3   22.75    1.77
  -2 -11  -3   24.35    2.39
  -2 -11  -4   55.60    3.66
  -2 -11  -4   52.69    2.78
  -2 -11  -4   58.16    3.80
   2  11   4   49.95    2.63
  -2 -11  -5   55.58    3.62
   2  11   5   51.30    2.69
  -2 -11  -5   54.16    2.88
  -2 -11  -5   53.15    3.83
  -2 -11  -6   28.52    2.50
  -2 -11  -6   29.06    2.09
  -2 -11  -6   31.20    3.06
  -2 -11  -7    2.55    1.59
  -2 -11  -7    0.17    0.73
  -2 -11  -8   52.08    4.36
  -2 -11  -9   45.68    4.28
  -2 -11 -10   26.59    3.35
  -2 -11 -11    3.40    1.71
  -2 -11 -12   11.58    2.83
  -2 -12  17    3.14    1.76
  -2 -12  16    3.27    1.61
  -2 -12  15    3.93    1.63
  -2 -12  15   -0.30    1.25
  -2 -12  14   -1.70    1.40
  -2 -12  14    1.84    1.53
  -2 -12  13    8.58    2.20
  -2 -12  13    5.56    1.87
  -2 -12  12   -2.50    1.55
  -2 -12  12    0.80    1.27
  -2 -12  11   53.74    4.60
  -2 -12  11   53.02    4.30
  -2 -12  10   34.25    3.72
  -2 -12  10   37.38    3.51
   2  12  -9    1.59    1.16
  -2 -12   9    2.84    1.24
  -2 -12   9    0.84    1.13
  -2 -12   9    2.53    0.76
  -2 -12   8    0.62    0.97
   2  12  -8    0.21    0.90
  -2 -12   8    2.44    1.17
  -2 -12   8    1.49    0.72
   2  12  -7    2.06    0.98
  -2 -12   7    0.28    1.28
  -2 -12   7    0.94    0.94
  -2 -12   7    0.15    0.50
   2  12  -6    4.47    1.40
  -2 -12   6    2.57    0.99
  -2 -12   6    3.27    1.36
  -2 -12   6    3.80    0.70
  -2 -12   5    9.00    1.58
   2  12  -5    5.52    1.42
  -2 -12   5    5.31    1.49
  -2 -12   5    5.53    0.80
   2  12  -4   90.08    5.38
  -2 -12   4   91.23    5.56
  -2 -12   4   97.62    3.76
  -2 -12   4   90.72    4.57
  -2 -12   3    0.52    1.06
  -2 -12   3    0.95    0.72
   2  12  -3    1.38    1.19
  -2 -12   3    0.70    0.50
   2  12  -2  184.82    7.92
  -2 -12   2  177.90    7.94
  -2 -12   2  173.99    6.44
  -2 -12   1   48.02    3.88
  -2 -12   1   51.99    3.03
  -2 -12   0   16.21    1.69
  -2 -12   0   15.37    2.23
  -2 -12  -1    3.36    1.25
  -2 -12  -1    3.23    0.76
  -2 -12  -2   18.00    1.71
  -2 -12  -2   17.43    2.28
  -2 -12  -2   19.54    2.10
  -2 -12  -3   44.30    3.51
   2  12   3   40.34    2.41
  -2 -12  -3   38.92    2.47
  -2 -12  -3   49.15    3.49
  -2 -12  -4   10.43    1.89
  -2 -12  -4   11.83    1.90
  -2 -12  -4   11.09    1.36
  -2 -12  -5    9.13    1.20
  -2 -12  -5   12.23    1.92
  -2 -12  -5    9.21    1.56
  -2 -12  -6    0.39    0.82
  -2 -12  -6    1.16    0.61
  -2 -12  -7   66.63    3.91
  -2 -12  -7   70.86    4.91
  -2 -12  -8   40.26    3.92
  -2 -12  -9    6.87    1.94
  -2 -12 -10   23.08    3.26
  -2 -12 -11   19.32    3.16
  -2 -13  16    2.83    1.58
  -2 -13  15    6.87    2.01
  -2 -13  15    5.11    2.23
  -2 -13  14    5.31    1.87
  -2 -13  14    5.28    1.82
  -2 -13  13    3.26    1.67
  -2 -13  13    1.79    1.50
  -2 -13  12    6.78    2.01
  -2 -13  12    8.91    2.06
  -2 -13  11   14.79    2.63
  -2 -13  11   10.34    2.10
   2  13 -10   26.47    3.30
  -2 -13  10   27.35    3.13
  -2 -13  10   24.73    3.29
  -2 -13   9   79.45    5.11
   2  13  -9   72.40    5.28
  -2 -13   9   72.85    5.40
  -2 -13   8   14.32    2.68
   2  13  -8   13.35    2.37
  -2 -13   8   15.42    2.26
   2  13  -7    4.88    1.52
  -2 -13   7    2.70    1.12
  -2 -13   7    2.79    1.27
  -2 -13   6   16.19    2.07
  -2 -13   6   17.37    2.58
  -2 -13   6   16.02    1.44
   2  13  -6   15.66    2.30
   2  13  -5    0.27    1.20
  -2 -13   5   -0.18    1.17
  -2 -13   5   -0.99    0.85
  -2 -13   5    0.24    0.54
   2  13  -4    9.15    1.98
  -2 -13   4    9.92    2.08
  -2 -13   4    8.36    1.49
  -2 -13   4    8.56    1.09
  -2 -13   3   67.20    3.92
   2  13  -3   67.50    4.83
  -2 -13   3   61.68    4.69
  -2 -13   3   67.97    3.24
   2  13  -2    6.03    1.64
  -2 -13   2    4.54    1.23
  -2 -13   2    7.09    1.78
  -2 -13   1  107.57    6.13
  -2 -13   1   98.26    4.64
  -2 -13   0   61.25    4.57
  -2 -13   0   62.12    3.49
  -2 -13  -1    4.06    1.53
  -2 -13  -1    0.40    0.65
  -2 -13  -2   11.77    1.82
  -2 -13  -2   12.41    2.16
  -2 -13  -2    9.50    1.38
  -2 -13  -3   24.18    2.72
  -2 -13  -3   24.72    2.06
  -2 -13  -3   30.26    2.76
  -2 -13  -4    7.05    1.57
  -2 -13  -4    4.82    1.02
  -2 -13  -4    4.65    1.24
  -2 -13  -5   61.11    4.14
  -2 -13  -5   60.25    3.32
  -2 -13  -5   65.02    4.49
  -2 -13  -6   44.30    3.36
  -2 -13  -6   45.33    3.98
  -2 -13  -7   -1.66    1.14
  -2 -13  -8   58.51    4.75
  -2 -13  -9    6.15    1.81
  -2 -13 -10    0.55    1.22
  -2 -13 -11    8.56    2.21
  -2 -14  14    5.21    1.75
  -2 -14  14    4.86    2.06
  -2 -14  13   -1.21    1.32
  -2 -14  13    0.92    1.33
  -2 -14  12   11.56    2.40
   2  14 -12   13.59    2.66
  -2 -14  12   12.20    2.60
   2  14 -11   14.36    2.70
  -2 -14  11   14.57    2.65
  -2 -14  11    9.19    2.05
   2  14 -10    7.86    1.73
  -2 -14  10    7.54    2.07
  -2 -14  10   10.16    2.04
   2  14  -9    5.51    1.65
  -2 -14   9    3.28    1.34
  -2 -14   9    5.83    1.62
  -2 -14   8    3.63    1.81
  -2 -14   8    1.94    1.01
   2  14  -8    0.51    1.13
  -2 -14   7    7.66    1.67
   2  14  -7    7.91    1.85
  -2 -14   7   10.65    2.23
   2  14  -6   44.68    4.09
  -2 -14   6   44.92    4.27
  -2 -14   6   44.80    3.57
   2  14  -5   66.49    4.96
  -2 -14   5   64.78    4.17
  -2 -14   5   59.74    5.00
  -2 -14   4   47.94    3.58
   2  14  -4   58.22    4.53
  -2 -14   4   53.78    4.56
   2  14  -3   -0.03    1.18
  -2 -14   3   -0.15    1.21
  -2 -14   3    1.25    0.96
  -2 -14   2   14.94    1.86
  -2 -14   2   18.27    2.67
  -2 -14   1   12.14    2.24
  -2 -14   1   11.02    1.62
  -2 -14   0   -0.43    1.06
  -2 -14   0    0.25    0.65
  -2 -14  -1    1.54    1.24
  -2 -14  -1    2.09    0.86
  -2 -14  -2   76.05    3.94
  -2 -14  -2   78.69    5.24
  -2 -14  -2   78.84    4.58
  -2 -14  -3  183.18    8.24
  -2 -14  -3  174.43    6.50
  -2 -14  -3  189.28    7.82
  -2 -14  -4   84.53    5.23
  -2 -14  -4   90.76    5.35
  -2 -14  -5    0.51    1.05
  -2 -14  -5   -1.26    1.13
  -2 -14  -6   13.14    2.26
  -2 -14  -6   11.92    1.87
  -2 -14  -7    5.66    1.71
  -2 -14  -8    0.09    1.17
  -2 -14  -9    1.93    1.20
  -2 -14 -10   -3.50    1.87
  -2 -15  13   11.04    2.51
  -2 -15  12   -0.66    1.50
  -2 -15  12   -1.16    1.39
   2  15 -11    1.33    1.40
  -2 -15  11    2.39    1.52
  -2 -15  11    0.46    1.26
   2  15 -10    3.25    1.85
  -2 -15  10    1.69    1.33
  -2 -15  10    1.97    1.40
  -2 -15   9    2.61    1.40
   2  15  -9   -1.02    1.50
  -2 -15   9    0.62    1.38
  -2 -15   8   39.33    3.70
  -2 -15   8   35.34    3.99
   2  15  -8   38.08    4.01
  -2 -15   7   22.02    3.24
   2  15  -7   23.38    3.19
  -2 -15   7   22.83    2.75
   2  15  -6    0.79    1.03
  -2 -15   6   -0.39    0.96
  -2 -15   5   22.15    2.49
   2  15  -5   23.21    3.12
  -2 -15   5   23.25    3.26
  -2 -15   4   37.81    4.02
   2  15  -4   43.45    4.17
  -2 -15   4   36.43    3.15
   2  15  -3   19.37    2.82
  -2 -15   3   17.40    2.74
  -2 -15   3   21.46    2.25
  -2 -15   2    8.12    1.53
  -2 -15   2    9.30    2.20
  -2 -15   1    0.04    0.78
  -2 -15   1   -0.03    1.32
  -2 -15   0   64.03    4.98
  -2 -15   0   64.83    3.84
  -2 -15  -1   81.26    4.55
  -2 -15  -1   73.66    4.07
  -2 -15  -1   75.16    5.41
  -2 -15  -2    3.10    1.22
  -2 -15  -2    9.45    2.10
  -2 -15  -3    8.57    1.79
  -2 -15  -3    7.37    1.98
  -2 -15  -4   59.98    4.54
  -2 -15  -4   59.17    4.45
  -2 -15  -5   24.76    2.98
  -2 -15  -5   27.94    3.13
  -2 -15  -6    0.64    1.34
  -2 -15  -7    3.75    1.64
  -2 -15  -8    1.09    1.30
  -2 -15  -9   13.27    2.60
  -2 -16  12    0.15    1.36
  -2 -16  11   -0.96    1.52
  -2 -16  10    6.66    1.99
   2  16  -9    3.91    1.44
  -2 -16   9    8.22    2.14
  -2 -16   9    6.00    1.84
  -2 -16   8    1.59    1.56
   2  16  -8   -0.15    1.14
  -2 -16   8    3.85    1.56
   2  16  -7   48.27    4.57
  -2 -16   7   51.26    4.13
  -2 -16   7   45.61    4.68
  -2 -16   6   59.88    4.40
   2  16  -6   59.29    4.98
  -2 -16   6   57.54    5.20
   2  16  -5   -0.76    1.60
  -2 -16   5   -1.89    1.38
  -2 -16   5    1.50    1.09
  -2 -16   4    0.98    1.35
  -2 -16   4    1.61    1.20
   2  16  -4    2.65    1.38
  -2 -16   3    0.63    0.87
  -2 -16   3   -0.87    1.22
  -2 -16   2   43.78    4.29
  -2 -16   2   47.39    3.56
  -2 -16   1  103.43    5.23
  -2 -16   1  101.71    6.52
  -2 -16   0    8.26    2.18
  -2 -16  -1   28.87    3.40
  -2 -16  -2   38.13    3.87
  -2 -16  -3    7.34    1.85
  -2 -16  -4    4.78    1.91
  -2 -16  -5    4.96    1.91
  -2 -17  11    0.48    1.23
  -2 -17  10    6.98    1.98
  -2 -17   9   12.39    2.31
  -2 -17   8   12.92    2.26
   2  17  -7    2.07    1.33
  -2 -17   7    2.17    1.30
   2  17  -6    0.06    1.29
  -2 -17   6    0.10    1.61
  -2 -17   6    0.76    1.10
   2  17  -5    3.23    1.69
  -2 -17   5    3.41    1.88
  -2 -17   5    6.20    1.61
   2  17  -4   10.13    2.53
  -2 -17   4    9.89    1.79
  -2 -17   4   13.25    2.57
  -2 -17   3   25.90    3.49
  -2 -17   2   19.53    3.41
  -2 -17   1    3.20    1.64
  -2 -17   0   44.64    4.38
  -2 -17  -1    4.48    1.93
  -2 -17  -2    1.68    1.59
  -2 -17  -3    0.03    1.34
  -2 -17  -4    7.13    2.03
  -2 -18  10    1.50    1.41
  -2 -18   9   -0.91    1.26
  -2 -18   8    0.12    1.11
  -2 -18   7    4.48    1.49
  -2 -18   0   -0.13    1.56
  -2 -18  -1    8.42    2.13
  -2 -18  -2    8.73    2.37
  -2 -18  -3    7.28    2.10
  -3  18  -4   10.26    1.97
  -3  18  -5    0.47    1.09
   3 -17  -5   12.97    2.55
   3 -17  -4   27.25    3.65
   3 -17  -3    9.43    2.31
   3 -17  -2    5.17    1.97
   3 -17  -1   -1.76    1.49
   3 -17   0    2.12    1.69
   3 -17   1   13.29    2.80
  -3  17  -1    9.45    1.62
  -3  17  -2    8.97    1.77
   3 -17   2   17.57    3.11
   3 -17   3    4.38    1.80
  -3  17  -3    1.46    1.16
  -3  17  -4    9.55    1.90
   3 -17   4   10.73    2.60
  -3  16   9   16.25    2.98
  -3  16   8   12.93    2.46
   3 -16  -8   12.93    2.55
  -3  16   7    2.35    1.36
   3 -16  -7   -0.05    1.35
   3 -16  -6   61.93    5.30
   3 -16  -5   31.90    3.79
   3 -16  -4    8.64    2.16
   3 -16  -3   -0.33    1.21
   3 -16  -2    0.60    1.28
   3 -16  -1   67.83    5.49
  -3  16   0   33.78    3.04
   3 -16   0   37.70    4.06
   3 -16   1    2.02    1.53
  -3  16  -1    1.89    0.98
   3 -16   2   11.37    2.60
  -3  16  -2    9.22    1.68
  -3  16  -3   25.17    2.81
   3 -16   3   35.06    3.94
   3 -16   4    2.42    1.56
   3 -16   5    3.15    1.77
   3 -16   6    0.31    1.38
  -3  15  10    7.81    2.16
  -3  15   9   -3.39    1.87
   3 -15  -9    0.39    1.33
  -3  15   8   14.32    2.56
   3 -15  -8   17.00    2.93
   3 -15  -7   19.84    3.06
  -3  15   7   22.19    2.79
  -3  15   6    0.47    1.20
   3 -15  -6    2.41    1.49
  -3  15   5    2.68    1.23
   3 -15  -5    3.62    1.59
   3 -15  -4    2.90    1.44
   3 -15  -3    2.94    1.52
   3 -15  -2   57.58    4.82
  -3  15   1    5.12    1.34
   3 -15  -1    4.26    1.81
  -3  15   0   50.68    3.60
   3 -15   0   53.84    4.77
  -3  15  -1   77.66    4.65
   3 -15   1   89.47    6.12
  -3  15  -2   21.02    2.44
   3 -15   2   22.51    3.29
   3 -15   3    8.20    2.08
   3 -15   4    5.80    1.85
   3 -15   5    1.34    1.40
   3 -15   6    2.58    1.91
   3 -15   7   15.53    2.89
   3 -15   8    4.52    1.84
   3 -14 -11    1.62    1.30
  -3  14  11    0.39    1.51
   3 -14 -10    4.13    1.66
  -3  14  10    2.89    1.43
  -3  14   9   30.41    3.63
   3 -14  -9   28.64    3.51
  -3  14   8    1.30    1.12
   3 -14  -8    1.19    1.13
  -3  14   7   -2.28    1.61
   3 -14  -7    0.07    1.12
  -3  14   6   -0.73    1.08
   3 -14  -6    0.84    1.42
   3 -14  -5   50.17    4.44
  -3  14   5   44.43    3.65
  -3  14   4   27.38    2.81
   3 -14  -4   30.54    3.55
   3 -14  -3    4.21    1.59
  -3  14   2   17.94    1.97
   3 -14  -2   17.41    2.74
  -3  14   1  127.42    5.67
   3 -14  -1  151.70    7.74
  -3  14   0   40.70    3.05
   3 -14   0   46.28    4.17
   3 -14   1   -0.12    1.46
  -3  14  -1    0.03    0.76
   3 -14   2   16.31    2.64
   3 -14   3   20.73    2.93
   3 -14   4   12.40    2.36
   3 -14   5    3.67    1.51
   3 -14   6    0.58    1.54
   3 -14   7   17.39    2.91
   3 -14   8   25.00    3.61
   3 -14   9    5.59    1.86
   3 -14  10    1.05    1.21
   3 -13 -12    2.95    1.75
  -3  13  12    3.39    1.77
   3 -13 -11   -0.20    1.25
  -3  13  11   -0.32    1.32
  -3  13  10    0.88    1.41
   3 -13 -10    1.12    1.23
  -3  13   9    1.13    1.47
   3 -13  -9    2.88    1.44
  -3  13   8    1.57    1.36
   3 -13  -8    1.27    1.32
   3 -13  -7   50.87    4.56
  -3  13   7   46.35    4.03
   3 -13  -6   70.04    5.19
  -3  13   6   64.90    4.68
  -3  13   5    2.91    1.34
   3 -13  -5    2.56    1.54
  -3  13   4  102.16    5.32
   3 -13  -4  107.18    6.42
  -3  13   3  186.38    7.31
   3 -13  -3  202.53    8.98
  -3  13   2   26.54    2.28
   3 -13  -2   32.54    3.43
   3 -13  -1    3.66    1.39
  -3  13   1    5.83    1.23
  -3  13   0    0.18    0.70
   3 -13   0    1.91    1.31
   3 -13   1    2.51    1.35
   3 -13   2    7.01    1.74
   3 -13   3    2.76    1.25
   3 -13   4   25.60    3.14
   3 -13   5   41.48    4.00
   3 -13   6   44.59    4.21
   3 -13   7    9.93    2.18
   3 -13   8    0.11    1.20
   3 -13   9    4.79    1.61
   3 -13  10    9.33    2.26
   3 -13  11    1.04    1.19
   3 -12 -13   -0.10    1.21
   3 -12 -12   -1.21    1.58
  -3  12  12    0.81    1.39
  -3  12  11    8.16    2.32
   3 -12 -11    8.66    2.19
   3 -12 -10   18.34    2.74
  -3  12  10   19.05    2.92
   3 -12  -9   28.94    3.37
  -3  12   9   29.27    3.51
  -3  12   8   46.57    4.11
   3 -12  -8   43.04    4.14
   3 -12  -7    2.89    1.72
  -3  12   7    2.84    1.19
   3 -12  -6   52.45    4.31
  -3  12   6   52.79    4.05
  -3  12   5  139.11    6.60
   3 -12  -5  154.77    7.66
  -3  12   4   16.22    2.03
   3 -12  -4   19.20    2.58
  -3  12   3   36.51    2.77
   3 -12  -3   34.59    3.50
  -3  12   2   11.28    1.35
  -3  12   2    7.19    1.25
   3 -12  -2   14.15    2.35
   3 -12  -1    3.81    1.44
  -3  12   1    2.86    0.85
   3 -12   0   60.68    4.53
   3 -12   1    8.70    1.88
   3 -12   2    7.19    1.77
   3 -12   3   39.35    3.85
   3 -12   4  146.71    7.40
   3 -12   5    4.32    1.73
   3 -12   6   53.02    4.45
   3 -12   7   31.20    3.53
   3 -12   8   20.57    2.88
   3 -12   9   47.31    4.40
   3 -12  10    4.22    1.72
   3 -12  11   14.56    2.88
   3 -12  12    4.02    1.61
   3 -11 -14    0.66    1.42
   3 -11 -13   -1.06    1.56
  -3  11  13    1.85    1.59
   3 -11 -12    9.61    2.38
  -3  11  12   12.19    2.49
   3 -11 -11    6.55    1.97
  -3  11  11    9.31    2.42
   3 -11 -10   -1.31    1.38
  -3  11  10    1.99    1.63
  -3  11   9    0.77    1.48
   3 -11  -9   -2.84    1.76
  -3  11   8   41.49    3.77
   3 -11  -8   39.45    3.78
   3 -11  -7   46.04    4.01
  -3  11   7   44.76    3.86
  -3  11   6    1.15    1.16
   3 -11  -6    0.31    1.11
   3 -11  -5   35.48    3.48
  -3  11   5   43.33    3.35
  -3  11   4   62.32    3.84
   3 -11  -4   65.41    4.67
  -3  11   3   10.36    1.24
  -3  11   3   10.04    1.52
   3 -11  -3    9.09    1.96
   3 -11  -2   82.71    5.07
  -3  11   2   77.14    3.54
  -3  11   2   81.50    3.94
  -3  11   1   47.20    2.62
  -3  11   1   45.44    2.71
   3 -11  -1   50.28    3.97
   3 -11   0   38.43    3.51
   3 -11   1  201.62    8.51
   3 -11   2  281.25   10.63
   3 -11   3   52.16    4.03
   3 -11   4   51.82    4.15
   3 -11   5  130.87    6.87
   3 -11   6   10.94    2.09
   3 -11   7    0.76    1.15
   3 -11   8    0.23    1.13
   3 -11   9   22.38    3.18
   3 -11  10   92.84    6.24
   3 -11  11    6.74    1.84
   3 -11  12    6.49    2.00
   3 -11  13   13.94    2.78
  -3  10  14    0.00    1.38
   3 -10 -14   -0.93    1.84
   3 -10 -13    1.05    1.46
  -3  10  13   -1.67    1.57
   3 -10 -13   -1.18    1.36
   3 -10 -12    0.56    1.15
  -3  10  12   -2.44    1.68
   3 -10 -11   17.44    2.77
  -3  10  11   14.35    2.53
  -3  10  10  103.30    6.46
   3 -10 -10  104.24    6.40
  -3  10   9   45.56    4.17
   3 -10  -9   46.03    4.05
   3 -10  -8    4.63    1.44
  -3  10   8    3.84    1.59
  -3  10   7   41.52    3.52
   3 -10  -7   45.68    3.86
   3 -10  -6   37.21    3.45
  -3  10   6   41.83    3.35
  -3  10   5    3.11    1.18
   3 -10  -5    2.06    1.12
   3 -10  -4   -0.43    1.12
  -3  10   4    2.26    1.19
  -3  10   3   28.49    1.80
  -3  10   3   31.12    2.47
   3 -10  -3   28.92    2.82
  -3  10   2    2.47    0.89
  -3  10   2    1.92    0.67
   3 -10  -2    2.94    1.35
   3 -10  -1   30.06    3.01
  -3  10   1   30.04    2.03
  -3  10   0   24.44    1.56
   3 -10   0   28.71    2.92
   3 -10   1    6.04    1.51
   3 -10   2   87.36    5.16
   3 -10   3  139.61    6.83
   3 -10   4   55.96    4.10
   3 -10   5    2.39    1.24
   3 -10   6   36.79    3.48
   3 -10   7    3.93    1.59
   3 -10   8   12.80    2.22
   3 -10   9    2.12    1.14
   3 -10  10    3.20    1.66
   3 -10  11   76.38    5.68
   3 -10  12   44.60    4.38
   3 -10  13    0.34    1.32
  -3  10 -14   -1.13    1.40
   3 -10  14   -0.30    1.27
   3  -9 -14    0.91    1.32
  -3   9  14   -1.07    1.48
   3  -9 -14    0.59    1.51
   3  -9 -13    3.52    1.85
  -3   9  13    3.00    1.81
   3  -9 -13    2.95    1.59
  -3   9  12   58.82    5.17
   3  -9 -12   60.12    4.84
  -3   9  11   63.24    5.04
   3  -9 -11   59.92    4.81
  -3   9  10    2.57    1.49
   3  -9 -10    4.92    1.62
  -3   9   9   39.77    3.72
  -3   9   9   36.45    2.88
   3  -9  -9   39.40    3.66
  -3   9   8   57.75    3.66
  -3   9   8   59.57    4.41
   3  -9  -8   60.93    4.50
  -3   9   7   11.90    2.01
   3  -9  -7   12.21    1.99
  -3   9   7   11.48    1.73
   3  -9  -6   64.45    4.45
  -3   9   6   65.61    4.24
  -3   9   6   60.27    3.87
  -3   9   5    0.50    0.96
  -3   9   5    1.16    0.85
   3  -9  -5    0.91    0.92
  -3   9   4    3.35    1.18
   3  -9  -4    2.55    1.00
  -3   9   3   21.35    1.95
  -3   9   3   17.98    1.29
   3  -9  -3   20.42    2.48
  -3   9   2    1.71    0.74
  -3   9   2    0.89    0.50
   3  -9  -2    1.00    0.97
   3  -9  -1    2.78    1.08
  -3   9   1    1.67    0.53
   3  -9   0   57.24    3.87
  -3   9   0   56.48    2.40
   3  -9   1   66.88    4.17
   3  -9   2   17.19    2.30
   3  -9   3    2.00    0.93
   3  -9   4    6.38    1.50
   3  -9   5   46.97    3.79
   3  -9   6   86.54    5.27
   3  -9   7    3.57    1.30
   3  -9   8    5.11    1.47
   3  -9   9   50.16    4.16
   3  -9  10  123.04    7.04
  -3   9 -11   16.77    2.64
   3  -9  11   17.97    2.88
  -3   9 -12   27.93    3.55
   3  -9  12   30.80    3.61
  -3   9 -13   15.99    2.81
   3  -9  13   18.47    2.85
  -3   9 -14    6.13    2.03
   3  -9  14    2.78    1.72
  -3   9 -15    5.56    1.93
   3  -9  15    6.77    2.19
   3  -8 -15   -0.97    1.44
  -3   8  15    3.46    1.73
  -3   8  14   44.32    4.60
   3  -8 -14   49.85    4.95
   3  -8 -13   17.02    2.96
  -3   8  13   14.60    2.78
   3  -8 -13   15.64    2.75
   3  -8 -12    2.04    1.37
  -3   8  12    0.39    1.31
  -3   8  11   66.95    5.21
   3  -8 -11   70.45    5.19
  -3   8  10   35.81    3.64
  -3   8  10   30.30    2.46
   3  -8 -10   31.63    3.35
  -3   8   9   39.58    2.85
  -3   8   9   44.03    3.84
   3  -8  -9   45.07    3.73
  -3   8   8   34.39    3.29
  -3   8   8   31.02    2.57
   3  -8  -8   33.60    3.23
  -3   8   7   17.13    1.99
   3  -8  -7   19.59    2.50
  -3   8   7   20.42    2.53
  -3   8   6    1.40    0.87
   3  -8  -6    3.89    1.23
  -3   8   6    1.28    1.06
  -3   8   5    0.31    0.82
   3  -8  -5   -0.53    0.88
  -3   8   4   -0.42    0.80
   3  -8  -4   -0.02    0.73
  -3   8   3   17.16    2.09
  -3   8   3   17.67    1.79
  -3   8   3   14.78    1.04
  -3   8   3   18.79    2.02
   3  -8  -3   17.50    2.21
  -3   8   2  128.44    5.70
   3  -8  -2  122.63    5.68
  -3   8   2  119.60    4.59
  -3   8   2  130.30    5.74
  -3   8   1   26.70    2.46
  -3   8   1   22.84    1.60
  -3   8   1   22.65    2.35
   3  -8  -1   23.96    2.44
  -3   8   0    0.43    0.80
  -3   8   0    0.38    0.47
   3  -8   0   -0.07    0.87
  -3   8   0   -0.13    0.92
  -3   8  -1   15.60    1.95
  -3   8  -1   12.41    1.81
   3  -8   1   13.39    1.80
  -3   8  -1   10.32    0.69
  -3   8  -2    3.88    0.97
   3  -8   2    3.66    0.93
  -3   8  -2    3.87    1.08
   3  -8   2    4.42    1.20
   3  -8   3   33.47    2.89
   3  -8   3   36.42    2.96
   3  -8   4  178.33    7.33
   3  -8   5  319.41   10.98
   3  -8   6    3.50    1.17
   3  -8   7   59.13    4.21
   3  -8   8    0.55    1.02
   3  -8   9   10.11    1.90
  -3   8  -9    7.91    1.73
  -3   8 -10    0.57    1.07
   3  -8  10   -3.68    1.41
  -3   8 -11   22.74    3.02
   3  -8  11   26.56    3.28
   3  -8  12   47.21    4.44
  -3   8 -12   48.69    4.42
   3  -8  13   16.52    2.81
  -3   8 -13   18.84    2.87
   3  -8  14    1.89    1.24
  -3   8 -14    6.23    1.93
  -3   8 -15    3.93    2.19
   3  -8  15    1.07    1.59
   3  -7 -16   14.00    2.81
  -3   7  16   13.81    2.97
   3  -7 -15   31.90    4.02
  -3   7  15   33.73    4.09
   3  -7 -14   11.31    2.49
  -3   7  14   10.96    2.45
   3  -7 -13   86.44    6.14
   3  -7 -13   84.47    5.92
  -3   7  13   73.27    5.71
  -3   7  12   22.42    3.08
   3  -7 -12   14.47    2.43
   3  -7 -11    0.67    1.03
  -3   7  11    1.43    0.69
  -3   7  11    1.75    1.41
   3  -7 -10    0.94    1.09
  -3   7  10   -0.48    0.65
  -3   7  10    0.40    1.11
  -3   7   9  123.32    5.29
   3  -7  -9  121.66    6.40
   3  -7  -8   11.82    1.99
   3  -7  -7    0.20    0.83
   3  -7  -6   42.78    3.29
  -3   7   5   16.12    1.92
   3  -7  -5   11.72    1.78
   3  -7  -4  273.44    9.52
  -3   7   4  297.67    9.61
  -3   7   3  336.40    8.28
  -3   7   3  422.97   11.43
  -3   7   2   35.17    2.74
  -3   7   1    0.39    0.65
  -3   7   0   51.02    2.15
  -3   7   0   58.38    3.56
  -3   7   0   57.06    3.53
  -3   7  -1   95.54    2.75
  -3   7  -1  118.98    5.18
  -3   7  -1  115.45    5.14
  -3   7  -2  128.43    5.61
  -3   7  -2  115.06    5.39
   3  -7   2  118.26    5.45
  -3   7  -3    0.56    0.77
   3  -7   3    1.01    0.61
  -3   7  -3    1.55    0.94
  -3   7  -4  102.67    4.98
   3  -7   4   98.38    5.06
   3  -7   4  107.04    5.24
  -3   7  -5  521.88   14.50
   3  -7   5  479.72   14.46
  -3   7  -6   35.06    2.87
   3  -7   6   30.48    2.96
   3  -7   7   88.80    5.16
  -3   7  -8   29.38    3.00
   3  -7   8   23.22    2.81
  -3   7  -9   -0.62    1.13
   3  -7   9    1.33    0.97
   3  -7  10   29.92    3.25
  -3   7 -10   30.00    3.31
   3  -7  11   71.49    5.05
  -3   7 -11   60.18    4.78
   3  -7  12    2.07    1.19
  -3   7 -12    0.92    1.20
   3  -7  13   32.11    3.72
  -3   7 -13   30.57    3.72
   3  -7  14   61.39    5.16
  -3   7 -14   67.79    5.50
   3  -7  15   18.45    3.07
  -3   7 -15   15.46    2.85
   3  -7  16    1.94    1.73
   3  -6 -16   16.68    3.06
  -3   6  16   16.79    3.45
  -3   6  15   40.26    4.32
   3  -6 -15   36.03    4.16
  -3   6  14   35.54    4.25
   3  -6 -14   41.58    4.22
   3  -6 -13    0.18    1.16
   3  -6 -13   -0.25    1.02
  -3   6  12    0.51    0.71
   3  -6 -12   -1.35    1.24
   3  -6 -11   17.13    2.39
   3  -6 -11    5.70    0.52
   3  -6 -10    9.09    1.72
   3  -6  -9    0.95    0.85
   3  -6  -8    4.43    1.33
   3  -6  -7   87.95    4.79
   3  -6  -6  409.96   13.00
  -3   6   6  474.31   13.31
   3  -6  -5  186.21    7.30
  -3   6   5  217.54    7.66
  -3   6   4  143.89    6.04
  -3   6   3   15.17    1.80
  -3   6   2   91.23    4.38
  -3   6   1  184.67    6.72
  -3   6   0   17.31    1.95
   3  -6   1   48.32    3.12
  -3   6  -1   48.91    3.10
  -3   6  -2  267.81    8.82
  -3   6  -2  269.00    8.93
   3  -6   2  280.57    8.99
  -3   6  -3  682.68   18.32
  -3   6  -3  743.10   18.68
   3  -6   3  718.41   18.63
   3  -6   4   19.95    2.16
  -3   6  -4   25.33    2.25
   3  -6   5   10.88    1.63
  -3   6  -5   13.50    1.63
   3  -6   5   13.96    1.88
   3  -6   6    3.55    1.25
  -3   6  -6    4.79    1.12
  -3   6  -6    2.34    0.99
  -3   6  -7   23.39    2.24
  -3   6  -7   21.70    2.44
   3  -6   7   19.57    2.39
  -3   6  -8   92.24    4.68
  -3   6  -8   86.16    5.17
   3  -6   8   91.49    5.12
   3  -6   9   77.41    4.86
  -3   6  -9   77.18    4.30
  -3   6  -9   78.49    4.99
   3  -6  10   79.86    5.07
  -3   6 -10   80.24    4.43
  -3   6 -10   85.34    5.40
   3  -6  11   -0.30    0.71
   3  -6  11    0.78    1.13
  -3   6 -11    0.83    1.24
  -3   6 -11    0.80    0.89
   3  -6  12   94.68    4.47
   3  -6  12  103.77    6.22
  -3   6 -12  114.61    6.72
   3  -6  13    9.17    1.47
   3  -6  13   12.74    2.41
  -3   6 -13   14.61    2.46
  -3   6 -14   15.96    2.89
   3  -6  14   17.78    2.86
  -3   6 -15   30.58    3.89
   3  -6  15   25.67    3.36
   3  -6  16   23.84    3.48
   3  -5 -17   32.49    4.19
  -3   5  17   35.16    4.44
   3  -5 -16    2.66    1.47
  -3   5  16    5.09    2.13
   3  -5 -15   27.64    3.46
  -3   5  15   29.17    3.72
   3  -5 -14    2.12    1.39
   3  -5 -13   48.54    4.33
   3  -5 -12    4.64    1.46
   3  -5 -12    8.23    1.85
   3  -5 -11   38.58    3.64
   3  -5 -10    1.45    1.04
   3  -5  -9    2.47    1.13
   3  -5  -8  244.28    8.81
  -3   5   7   69.11    4.01
   3  -5  -7   60.98    3.80
  -3   5   6   51.84    3.32
  -3   5   5  310.69    9.73
  -3   5   4  513.63   14.05
  -3   5   3  845.20   20.73
  -3   5   2  352.33   10.27
  -3   5   1    0.53    0.61
  -3   5   0  368.32   10.57
   3  -5   1 1636.58   36.98
  -3   5  -1 1629.76   36.89
  -3   5  -2   17.79    1.94
   3  -5   2   22.01    2.07
   3  -5   3  426.06   11.92
  -3   5  -3  379.31   11.48
  -3   5  -4   24.81    2.20
   3  -5   4   16.89    1.85
   3  -5   4   25.20    2.29
  -3   5  -5   27.04    2.21
   3  -5   5   21.99    2.18
   3  -5   5   23.15    2.27
  -3   5  -6   51.46    3.56
   3  -5   6   52.14    3.54
  -3   5  -6   49.74    3.13
   3  -5   6   51.45    3.40
  -3   5  -7   21.16    2.10
  -3   5  -7   22.06    2.47
   3  -5   7   23.21    2.40
   3  -5   8    2.11    1.25
  -3   5  -8    4.58    1.45
  -3   5  -8    1.06    0.87
   3  -5   9  132.48    6.48
  -3   5  -9  135.51    5.67
  -3   5  -9  136.37    6.73
   3  -5  10  107.59    5.81
  -3   5 -10  111.50    5.04
   3  -5  10   97.94    4.38
  -3   5 -10  118.48    6.35
   3  -5  11   33.51    2.50
  -3   5 -11   33.49    2.65
   3  -5  11   32.98    3.30
  -3   5 -11   36.66    3.68
   3  -5  12    4.74    1.62
   3  -5  12    3.73    1.01
  -3   5 -12    4.62    1.19
  -3   5 -12    4.52    1.64
   3  -5  13   34.40    2.85
  -3   5 -13   37.67    3.89
   3  -5  13   39.90    3.81
   3  -5  14    4.47    1.41
   3  -5  14    5.46    1.26
  -3   5 -14    6.77    1.94
   3  -5  15    0.44    1.12
  -3   5 -15    0.03    1.32
   3  -5  16    2.21    1.52
   3  -5  17    1.32    1.35
   3  -4 -17   19.31    3.34
  -3   4  17   25.49    3.81
   3  -4 -16   47.76    4.62
   3  -4 -15    0.65    1.10
   3  -4 -14   13.19    2.51
   3  -4 -14    9.73    1.04
   3  -4 -13   55.36    4.53
   3  -4 -12   -1.17    1.25
   3  -4 -11   42.67    3.62
   3  -4 -10  161.90    7.28
   3  -4  -9  168.70    7.20
   3  -4  -8    1.15    1.04
  -3   4   8   -2.66    0.98
  -3   4   7   13.24    1.73
  -3   4   6   22.95    2.16
  -3   4   5   50.74    3.11
  -3   4   4    3.97    1.04
  -3   4   3   64.10    3.35
  -3   4   2  786.46   19.09
  -3   4   1  982.43   23.10
  -3   4   0  969.51   22.83
   3  -4   1   26.53    2.15
  -3   4  -1   25.37    2.13
  -3   4  -2  155.15    5.77
   3  -4   2  172.89    6.14
  -3   4  -3   17.96    1.02
   3  -4   3   18.52    1.90
  -3   4  -3   16.98    1.74
  -3   4  -4   12.35    0.95
   3  -4   4   10.88    1.55
   3  -4   5    0.27    0.61
  -3   4  -6    0.67    0.72
   3  -4   6    1.52    1.07
   3  -4   6    1.01    0.83
  -3   4  -7  223.02    7.46
  -3   4  -7  228.43    8.59
   3  -4   7  231.58    8.22
   3  -4   8  238.27    8.62
  -3   4  -8  240.99    7.85
  -3   4  -8  238.94    9.06
   3  -4   9    4.07    0.95
  -3   4  -9    5.11    1.14
   3  -4   9    4.34    1.34
  -3   4  -9    5.58    1.49
   3  -4  10   24.80    2.14
   3  -4  10   27.88    2.87
  -3   4 -10   27.79    2.28
  -3   4 -10   26.12    2.97
  -3   4 -11   30.23    2.38
  -3   4 -11   29.01    3.22
   3  -4  11   26.51    2.86
   3  -4  11   28.58    2.49
   3  -4  12   20.36    2.23
  -3   4 -12   20.42    1.90
   3  -4  12   23.07    2.80
  -3   4 -12   22.06    3.03
   3  -4  13    4.01    1.33
  -3   4 -13    4.11    1.72
   3  -4  13    4.18    1.58
  -3   4 -14    1.47    1.28
   3  -4  14    0.41    0.81
   3  -4  14    1.45    1.22
  -3   4 -15    1.13    1.23
   3  -4  15    0.84    0.90
   3  -4  15    1.03    1.48
  -3   4 -16    6.67    2.29
   3  -4  16    8.88    2.08
   3  -4  17   11.80    2.61
   3  -3 -18   22.21    3.40
   3  -3 -17    3.50    1.61
   3  -3 -16    0.51    1.26
   3  -3 -15    0.26    1.08
   3  -3 -14   -0.75    1.01
   3  -3 -14    0.11    0.33
   3  -3 -13   25.96    1.75
   3  -3 -13   32.00    3.32
   3  -3 -12   78.63    5.02
   3  -3 -11    2.90    1.33
   3  -3 -11    2.03    0.84
   3  -3 -10    2.58    1.07
   3  -3  -9   19.60    2.25
  -3   3   8  123.89    5.57
  -3   3   7   36.74    2.71
  -3   3   6   41.49    2.83
  -3   3   5    3.31    0.82
  -3   3   4  418.74   11.61
  -3   3   3 1291.60   29.40
  -3   3   2  424.77   11.28
  -3   3   1  270.37    7.97
  -3   3   0  848.91   20.11
   3  -3   1  221.17    6.83
  -3   3  -1  215.86    6.65
   3  -3   1  194.03    6.42
  -3   3  -2   49.36    2.79
   3  -3   2   46.05    2.67
   3  -3   2   49.85    2.86
  -3   3  -3   12.56    1.01
   3  -3   3   10.63    1.33
   3  -3   3   12.33    1.49
  -3   3  -3   11.97    1.49
  -3   3  -4    7.76    0.88
   3  -3   4   10.89    1.48
   3  -3   5   12.65    1.59
  -3   3  -5   14.87    1.33
   3  -3   6  548.89   15.24
   3  -3   7   44.07    3.05
  -3   3  -7   43.51    2.67
  -3   3  -7   46.82    3.41
   3  -3   7   50.13    3.44
   3  -3   8  124.33    4.93
  -3   3  -8  127.73    4.91
   3  -3   8  118.37    5.57
  -3   3  -8  133.25    6.20
   3  -3   9  127.85    5.42
  -3   3  -9  133.25    5.17
  -3   3  -9  147.74    6.87
   3  -3   9  141.84    6.25
   3  -3  10    7.97    1.28
  -3   3 -10   11.02    1.38
  -3   3 -10    9.69    1.94
   3  -3  10   10.69    1.77
   3  -3  11    3.35    1.03
   3  -3  11    2.10    1.10
  -3   3 -11    1.71    0.74
  -3   3 -11    0.97    0.95
   3  -3  12   32.94    2.08
   3  -3  12   36.41    3.01
  -3   3 -12   35.04    2.35
  -3   3 -12   42.74    3.94
   3  -3  12   40.67    3.54
   3  -3  13    2.64    1.15
   3  -3  13    2.13    1.26
  -3   3 -13    5.99    1.93
   3  -3  14   11.37    2.03
  -3   3 -14   16.21    2.80
   3  -3  14   12.75    2.31
   3  -3  15   25.69    3.03
   3  -3  15   25.05    3.24
  -3   3 -15   27.08    3.59
   3  -3  16   -0.21    1.21
  -3   3 -16    3.57    1.96
   3  -3  16    2.82    1.48
   3  -3  17    0.37    1.47
   3  -2 -18    0.19    1.29
   3  -2 -17    2.41    1.44
   3  -2 -16    2.49    1.51
   3  -2 -15   26.63    3.25
   3  -2 -14    5.52    1.52
   3  -2 -14    2.82    0.49
   3  -2 -13   68.85    2.92
   3  -2 -13   94.70    5.49
   3  -2 -12   14.60    2.21
   3  -2 -12   11.44    1.15
   3  -2 -11   73.43    4.49
   3  -2 -11   59.48    2.90
   3  -2 -10   34.71    3.10
  -3   2   9   88.85    4.78
   3  -2  -9   87.31    4.77
  -3   2   8    2.92    1.06
  -3   2   7  314.75    9.46
   3  -2  -7  289.64    7.05
  -3   2   6   27.07    2.17
  -3   2   5  602.03   15.33
  -3   2   4    7.46    1.07
  -3   2   3  156.85    4.17
  -3   2   3  168.84    5.52
  -3   2   2  396.88   10.44
  -3   2   1  192.72    5.99
  -3   2   0   18.01    1.54
   3  -2   0   19.54    1.59
   3  -2   0   16.31    1.45
   3  -2   1  178.25    5.86
  -3   2  -1  188.25    5.69
   3  -2   1  166.79    5.49
   3  -2   2  171.47    5.64
  -3   2  -2  185.25    5.75
  -3   2  -2  169.81    5.99
   3  -2   2  185.52    6.10
  -3   2  -3   16.39    1.31
   3  -2   3   16.00    1.49
   3  -2   3   16.31    1.68
  -3   2  -4   67.51    2.97
   3  -2   4   79.67    3.83
   3  -2   4   68.00    3.32
  -3   2  -5   11.98    1.30
   3  -2   5    9.50    1.31
   3  -2   5   11.10    1.55
  -3   2  -6   35.73    2.30
  -3   2  -6   35.77    2.82
   3  -2   6   35.76    2.81
  -3   2  -7  132.47    4.88
   3  -2   7  145.94    6.22
   3  -2   8   49.61    3.01
  -3   2  -8   49.32    2.69
  -3   2  -8   58.41    3.91
   3  -2   8   51.61    3.32
  -3   2  -9  121.25    4.65
   3  -2   9  116.02    5.27
  -3   2  -9  133.60    6.47
   3  -2   9  130.22    5.76
   3  -2  10    1.46    0.95
   3  -2  10    1.33    0.85
  -3   2 -10    2.53    0.81
   3  -2  10    1.96    0.58
  -3   2 -10    2.28    1.09
   3  -2  11   -0.18    1.08
  -3   2 -11    0.66    0.53
   3  -2  11    0.11    0.41
  -3   2 -11   -0.17    0.99
   3  -2  12    5.13    1.30
   3  -2  12    2.93    0.53
  -3   2 -12    3.31    0.74
  -3   2 -12    4.05    1.58
   3  -2  13    4.94    1.21
  -3   2 -13    3.92    1.70
   3  -2  14    2.45    1.21
  -3   2 -14    2.23    1.48
   3  -2  15   35.76    3.65
  -3   2 -15   51.95    4.88
   3  -2  16   11.03    2.19
  -3   2 -16   13.84    2.81
   3  -2  17    1.16    1.25
   3  -1 -19    1.59    1.46
   3  -1 -18    7.10    2.03
   3  -1 -17    8.46    2.23
   3  -1 -16   46.19    4.28
   3  -1 -15    4.73    1.58
  -3   1  15    3.39    0.82
   3  -1 -14    4.78    1.60
   3  -1 -14    3.20    0.53
   3  -1 -13    2.40    1.06
   3  -1 -13    0.45    0.45
   3  -1 -12   96.82    3.73
   3  -1 -12  109.33    5.65
   3  -1 -11   17.69    2.24
   3  -1 -11   13.69    1.25
   3  -1 -10   11.51    1.78
   3  -1 -10   11.09    1.21
   3  -1  -9   58.78    2.95
  -3   1   9   73.54    4.13
  -3   1   8  950.67   23.47
  -3   1   7 1623.64   36.97
   3  -1  -7 1622.03   34.71
  -3   1   6   28.40    2.27
   3  -1  -6   32.71    1.53
  -3   1   5  412.37   11.26
  -3   1   4    1.79    0.65
  -3   1   3    9.34    0.83
  -3   1   3    9.72    1.15
   3  -1  -2   13.17    1.23
  -3   1   2   12.87    1.30
   3  -1  -1  161.61    5.17
  -3   1   1  177.60    5.28
  -3   1   0   39.32    2.08
   3  -1   0   41.28    2.13
   3  -1   0   41.64    2.24
   3  -1   1   44.84    2.42
  -3   1  -1   41.85    2.13
   3  -1   1   40.35    2.09
  -3   1  -2  902.66   20.16
  -3   1  -2  858.36   20.70
   3  -1   2  913.76   20.76
   3  -1   2  852.61   20.01
  -3   1  -3  100.51    3.85
   3  -1   3  100.10    3.79
  -3   1  -3  100.29    4.31
   3  -1   3  102.55    4.31
  -3   1  -4  166.74    5.47
  -3   1  -4  160.28    6.00
   3  -1   4  163.71    6.03
   3  -1   4  155.14    5.31
   3  -1   5  111.22    4.46
  -3   1  -5  122.47    4.64
  -3   1  -5  115.52    5.12
   3  -1   5  125.60    5.22
  -3   1  -6  240.28    7.54
   3  -1   6  222.12    7.36
  -3   1  -6  224.99    8.14
   3  -1   6  255.90    8.45
  -3   1  -7   30.42    2.79
   3  -1   7   30.92    2.71
   3  -1   8    9.59    1.54
  -3   1  -8    9.75    1.15
   3  -1   8    7.85    1.08
  -3   1  -8   10.00    1.70
   3  -1   9  123.55    5.62
  -3   1  -9  127.35    4.44
   3  -1   9  120.96    4.62
  -3   1  -9  131.89    6.29
   3  -1  10   70.99    4.28
  -3   1 -10   74.31    3.12
   3  -1  10   68.92    3.17
  -3   1 -10   76.23    4.89
   3  -1  11   26.45    2.71
  -3   1 -11   26.23    1.70
   3  -1  11   26.08    1.72
  -3   1 -11   27.61    3.09
   3  -1  12    1.42    0.42
   3  -1  12    0.80    1.00
  -3   1 -12    3.08    1.46
   3  -1  13   15.40    2.33
  -3   1 -13   19.06    2.76
   3  -1  14   19.38    2.66
  -3   1 -14   20.91    3.04
   3  -1  15    1.90    1.30
  -3   1 -15   -4.16    1.74
   3  -1  16   -0.09    1.41
   3  -1  17   -0.30    1.33
   3   0 -19   10.52    2.34
   3   0 -18   36.49    4.03
   3   0 -17   22.95    3.20
   3   0 -16    7.84    1.93
   3   0 -15   20.42    2.70
   3   0 -14   12.09    2.04
   3   0 -13    7.89    1.75
   3   0 -13    9.42    0.98
   3   0 -12   16.71    2.15
   3   0 -12   13.37    1.23
   3   0 -11   65.24    2.99
   3   0 -11   70.17    4.16
   3   0 -10  244.76    7.30
   3   0 -10  255.24    8.67
   3   0  -9   17.79    1.59
  -3   0   9   19.26    2.17
   3   0  -8   96.22    4.01
  -3   0   8  112.49    4.96
   3   0  -7   52.22    2.82
  -3   0   7   59.52    3.38
   3   0  -6    1.95    0.57
  -3   0   6    1.47    0.76
   3   0  -6    2.96    0.88
   3   0  -5    3.54    0.66
  -3   0   5    4.97    0.93
  -3   0   4  105.13    4.03
   3   0  -4  101.65    3.97
  -3   0   3   31.58    1.68
  -3   0   3   33.55    2.01
   3   0  -3   34.04    1.98
   3   0  -2   55.44    2.50
  -3   0   2   59.80    2.54
   3   0  -1  148.99    4.65
   3   0  -1  157.14    4.79
  -3   0   1  162.07    4.77
  -3   0   0   22.70    1.40
   3   0   0   20.68    1.36
   3   0   0   22.09    1.55
  -3   0  -1  184.40    5.69
   3   0   1  187.52    5.68
   3   0   1  181.66    5.14
  -3   0  -1  179.74    5.21
   3   0   2   36.18    1.84
  -3   0  -2   35.72    2.23
   3   0   2   35.72    2.17
  -3   0  -2   36.18    1.86
  -3   0  -3  885.86   20.55
   3   0   3  855.57   19.71
  -3   0  -3  871.56   20.80
   3   0   3  892.28   20.80
  -3   0  -4   66.62    3.31
  -3   0  -4   68.93    3.55
   3   0   4   77.15    3.69
   3   0   4   65.67    2.92
  -3   0  -5    8.52    1.31
   3   0   5    9.16    1.10
   3   0   5    7.57    1.12
  -3   0  -5    8.93    1.35
   3   0   5    8.19    1.33
  -3   0  -6    9.63    1.49
   3   0   6    7.96    1.12
   3   0   6    8.20    1.11
  -3   0  -6    9.18    1.53
   3   0   6   10.89    1.48
   3   0   7   22.89    1.96
   3   0   7   20.91    1.76
  -3   0  -7   28.14    2.45
  -3   0  -7   22.45    2.37
   3   0   7   26.21    2.46
   3   0   8   75.75    3.40
   3   0   8   73.44    4.21
  -3   0  -8   78.65    4.53
   3   0   9   56.52    3.70
  -3   0  -9   58.48    2.54
   3   0   9   49.91    2.66
  -3   0  -9   61.90    4.29
   3   0  10    7.75    1.56
   3   0  10    9.54    1.10
  -3   0 -10    9.75    1.83
  -3   0 -10    9.43    0.96
   3   0  11  102.28    3.73
   3   0  11  108.17    5.69
  -3   0 -11   93.54    3.20
   3   0  12   13.56    2.18
  -3   0 -12   20.77    2.87
   3   0  13    4.71    1.55
  -3   0 -13    4.56    1.61
   3   0  14    0.98    1.23
  -3   0 -14    2.76    1.50
   3   0  15   -1.08    1.23
  -3   0 -15   -0.68    1.23
   3   0  16    4.62    1.85
   3   0  17   13.32    2.56
   3   1 -19    1.53    1.48
   3   1 -18   10.91    2.36
   3   1 -17   30.80    3.61
   3   1 -16   10.93    2.06
   3   1 -15   26.96    3.10
   3   1 -14    7.86    1.70
   3   1 -13    7.60    1.60
   3   1 -12   54.67    2.67
   3   1 -12   62.80    4.00
   3   1 -11   44.29    2.44
   3   1 -11   48.34    3.31
   3   1 -10   94.99    3.76
   3   1 -10   76.91    4.17
   3   1  -9  603.86   15.20
  -3  -1   9  647.74   16.98
   3   1  -8 1072.85   25.36
   3   1  -8 1075.26   25.07
  -3  -1   8 1145.83   26.37
  -3  -1   7 1130.26   25.86
   3   1  -7 1061.95   25.05
   3   1  -6  128.41    4.40
   3   1  -6  122.96    4.75
  -3  -1   6  132.07    4.99
   3   1  -5  159.89    5.05
   3   1  -5  156.13    5.56
   3   1  -5  160.74    5.63
  -3  -1   5  168.07    5.55
  -3  -1   4   23.26    1.69
   3   1  -4   23.59    1.56
   3   1  -4   22.93    1.90
   3   1  -4   23.21    1.69
  -3  -1   3  288.62    7.86
  -3  -1   3  302.65    7.87
   3   1  -3  289.82    7.84
  -3  -1   2  206.68    6.10
  -3  -1   2  208.04    5.75
   3   1  -2  208.69    5.78
   3   1  -1   31.20    1.62
  -3  -1   1   33.21    1.63
   3   1  -1   32.85    1.66
  -3  -1   0  374.87    8.83
   3   1   0  372.00    8.77
  -3  -1   0  370.28    9.27
   3   1   0  364.73    9.22
   3   1   1  395.87    9.18
  -3  -1  -1  384.82    9.97
   3   1   1  387.59    9.92
  -3  -1  -1  389.26    9.17
   3   1   2   19.56    1.72
  -3  -1  -2   21.50    1.66
   3   1   2   21.41    1.67
   3   1   2   23.25    1.24
  -3  -1  -3 1393.66   30.35
   3   1   3 1282.57   29.99
   3   1   3 1318.17   28.57
  -3  -1  -3 1295.13   29.87
   3   1   3 1347.53   30.02
   3   1   4   50.70    2.85
  -3  -1  -4   57.36    3.14
  -3  -1  -4   51.94    3.04
   3   1   4   53.19    3.02
   3   1   4   52.19    2.37
  -3  -1  -5   75.92    3.80
   3   1   5   66.62    2.90
   3   1   5   67.61    3.30
  -3  -1  -5   66.13    3.64
   3   1   5   70.37    3.72
  -3  -1  -6   75.15    4.06
   3   1   6   68.20    3.33
  -3  -1  -6   69.55    3.97
   3   1   6   67.62    3.13
   3   1   6   73.20    4.02
  -3  -1  -7  223.81    7.92
   3   1   7  204.92    6.69
  -3  -1  -7  211.54    7.98
   3   1   7  225.31    8.17
   3   1   8    1.67    0.92
   3   1   8    3.27    0.71
  -3  -1  -8    4.52    1.23
  -3  -1  -9   43.00    2.00
   3   1   9   41.25    3.32
   3   1   9   44.20    2.47
  -3  -1  -9   47.72    3.69
  -3  -1 -10   32.44    1.56
   3   1  10   34.99    2.09
   3   1  10   43.56    3.58
  -3  -1 -10   40.95    3.56
   3   1  11   30.54    3.14
  -3  -1 -11   32.85    3.37
   3   1  12   23.92    2.83
  -3  -1 -12   29.59    3.44
   3   1  13   -0.07    1.26
  -3  -1 -13    2.02    1.32
   3   1  14    5.07    1.72
  -3  -1 -14   11.62    2.34
   3   1  15   28.97    3.47
  -3  -1 -15   27.99    3.68
   3   1  16    0.62    1.40
   3   1  17    9.53    2.41
   3   2 -20   -0.28    1.29
   3   2 -19    6.61    2.07
   3   2 -18    2.54    1.52
   3   2 -17   11.50    2.31
  -3  -2  16    7.41    1.39
   3   2 -16    4.51    1.59
  -3  -2  15   10.47    1.52
   3   2 -15    7.47    1.72
  -3  -2  14  111.37    5.26
   3   2 -14  108.61    5.79
   3   2 -13    6.82    1.54
  -3  -2  13    5.64    1.18
   3   2 -12    3.59    1.16
   3   2 -11   96.46    3.97
   3   2 -11  100.19    4.82
   3   2 -10  105.66    4.18
   3   2  -9   -0.09    0.61
  -3  -2   9    0.19    0.76
   3   2  -9    0.99    0.65
   3   2  -8    5.54    1.00
   3   2  -8    7.06    1.12
  -3  -2   8    6.76    1.27
   3   2  -7   42.53    2.55
  -3  -2   7   51.32    3.03
   3   2  -7   48.90    2.47
  -3  -2   6    3.71    0.85
   3   2  -6    3.11    0.76
   3   2  -6    2.47    0.77
  -3  -2   5    3.74    0.86
   3   2  -5    3.23    0.69
   3   2  -5    3.31    0.85
   3   2  -4   10.83    1.22
  -3  -2   4   10.46    1.12
   3   2  -4    9.60    1.31
  -3  -2   3  119.32    4.28
   3   2  -3  119.02    3.97
  -3  -2   3  118.76    3.94
  -3  -2   2  558.33   12.77
  -3  -2   2  569.11   13.70
   3   2  -2  537.46   12.41
   3   2  -2  563.30   12.83
  -3  -2   1  601.38   13.36
   3   2  -1  581.93   13.46
   3   2  -1  609.46   13.38
  -3  -2   0    1.69    0.34
   3   2   0    1.79    0.34
  -3  -2   0    1.09    0.44
   3   2   0    1.48    0.45
   3   2   1  427.46    9.56
  -3  -2  -1  428.26   10.75
   3   2   1  444.88   10.79
  -3  -2  -2   32.42    2.28
   3   2   2   28.96    2.11
  -3  -2  -2   29.34    1.96
   3   2   2   28.98    1.20
   3   2   2   29.00    1.89
  -3  -2  -3   30.88    2.36
   3   2   3   30.94    1.38
   3   2   3   29.36    2.17
  -3  -2  -3   27.26    2.03
   3   2   3   29.43    2.02
  -3  -2  -4  457.43   12.14
   3   2   4  415.65   11.33
  -3  -2  -4  404.94   11.52
   3   2   4  424.33   11.60
   3   2   4  410.62    9.97
  -3  -2  -5   44.94    3.14
   3   2   5   43.47    2.60
  -3  -2  -5   41.68    2.90
   3   2   5   40.56    2.08
   3   2   5   46.91    3.02
  -3  -2  -6   35.97    2.77
   3   2   6   27.87    2.08
  -3  -2  -6   29.22    2.48
   3   2   6   31.67    2.70
  -3  -2  -7  195.54    7.46
   3   2   7  169.81    5.96
  -3  -2  -7  170.90    7.13
   3   2   7  191.08    7.30
   3   2   8   54.91    3.84
   3   2   8   53.21    2.84
  -3  -2  -8   55.85    3.81
   3   2   9   40.81    3.42
   3   2   9   44.14    2.54
  -3  -2  -9   45.03    3.58
   3   2   9   46.15    2.95
   3   2  10  129.71    6.17
  -3  -2 -10  138.01    6.48
   3   2  10  145.62    5.43
   3   2  11   79.00    5.24
  -3  -2 -11   93.43    5.79
   3   2  11   88.26    4.66
   3   2  12    4.43    1.58
  -3  -2 -12    5.97    1.72
   3   2  13    6.68    1.86
  -3  -2 -13    7.29    1.97
   3   2  14    6.10    1.78
  -3  -2 -14    4.68    1.69
   3   2  15    1.42    1.54
  -3  -2 -15    7.01    2.02
   3   2  16   10.58    2.48
   3   3 -20   -0.65    1.33
   3   3 -19    0.66    1.10
   3   3 -18    1.39    1.22
   3   3 -17    0.06    1.05
  -3  -3  16   19.50    2.23
   3   3 -16   21.50    2.74
  -3  -3  15   31.61    2.82
   3   3 -15   27.88    3.00
  -3  -3  14   29.88    2.70
   3   3 -14   27.31    2.90
  -3  -3  13  241.60    8.71
   3   3 -13  243.08    8.95
  -3  -3  12   40.56    3.15
   3   3 -12   47.44    3.35
  -3  -3  11    9.71    1.54
   3   3 -10   93.36    4.03
   3   3  -9    8.87    1.17
  -3  -3   9    7.97    1.43
   3   3  -9    6.78    1.07
   3   3  -8   48.72    2.81
  -3  -3   8   49.61    3.18
   3   3  -8   48.30    2.49
   3   3  -7   28.12    2.11
  -3  -3   7   29.01    2.27
   3   3  -7   29.30    2.13
   3   3  -7   26.82    1.67
   3   3  -6   37.99    2.50
   3   3  -6   39.85    2.46
  -3  -3   6   40.40    2.53
  -3  -3   6   41.11    2.57
   3   3  -6   38.39    1.84
   3   3  -5  207.62    6.65
   3   3  -5  199.58    6.72
  -3  -3   5  218.09    6.89
  -3  -3   5  210.19    6.50
   3   3  -5  202.70    5.30
  -3  -3   4    3.00    0.71
   3   3  -4    2.60    0.76
   3   3  -4    2.24    0.80
  -3  -3   4    4.27    0.88
  -3  -3   3   36.25    2.24
  -3  -3   3   38.44    2.46
   3   3  -3   35.08    1.25
  -3  -3   3   38.14    1.86
  -3  -3   2    9.41    1.15
  -3  -3   2   13.20    1.43
   3   3  -2    9.58    0.62
  -3  -3   2   11.43    0.89
  -3  -3   1   89.86    3.79
  -3  -3   1   88.47    2.57
  -3  -3   1   88.05    3.90
   3   3  -1   85.64    2.70
  -3  -3   0 1297.45   28.45
  -3  -3   0 1341.81   30.14
   3   3   0 1324.04   28.45
  -3  -3  -1  296.22    8.77
  -3  -3  -1  289.07    7.76
   3   3   1  297.34    7.79
   3   3   2    7.92    1.02
   3   3   2    6.84    1.14
  -3  -3  -2    6.87    1.10
  -3  -3  -2    7.99    1.06
   3   3   3  290.28    6.70
   3   3   3  318.87    9.05
  -3  -3  -3  313.43    8.63
  -3  -3  -3  349.68    9.75
   3   3   3  276.53    6.72
   3   3   3  321.09    8.69
   3   3   4  130.97    3.72
  -3  -3  -4  141.83    5.88
   3   3   4  132.34    5.09
  -3  -3  -4  126.34    5.11
   3   3   4  132.24    3.76
   3   3   4  137.46    5.29
  -3  -3  -5  136.34    5.78
   3   3   5  112.41    4.76
  -3  -3  -5  121.42    5.19
   3   3   5  125.25    3.91
   3   3   5  125.77    5.24
   3   3   6    2.29    1.06
  -3  -3  -6    3.33    1.19
   3   3   6    2.13    0.76
  -3  -3  -6    1.67    0.88
   3   3   6    1.54    0.49
   3   3   7   21.88    1.84
  -3  -3  -7   22.32    2.33
   3   3   7   23.17    1.71
   3   3   7   22.52    2.38
   3   3   8  155.30    5.63
  -3  -3  -8  152.67    6.79
   3   3   8  160.04    5.60
   3   3   9   38.49    3.36
  -3  -3  -9   29.70    1.42
  -3  -3  -9   35.91    3.28
   3   3   9   34.44    2.44
   3   3  10    2.27    0.85
   3   3  10    4.02    1.42
  -3  -3 -10    2.02    1.02
   3   3  11    0.00    0.68
  -3  -3 -11    1.50    1.06
   3   3  12    5.29    1.53
  -3  -3 -12    8.90    2.12
   3   3  13   12.41    2.42
  -3  -3 -13   10.93    2.40
   3   3  14   34.02    3.83
  -3  -3 -14   34.73    3.93
   3   3  15    7.49    2.06
  -3  -3 -15   12.39    2.79
   3   3  16   -0.74    1.59
   3   4 -20    6.04    1.86
   3   4 -19    2.59    1.48
   3   4 -18    0.84    1.10
   3   4 -17    3.33    1.35
  -3  -4  16   14.10    1.99
   3   4 -16   13.26    2.20
  -3  -4  15   87.66    4.87
   3   4 -15   90.02    5.28
  -3  -4  14   25.78    2.61
   3   4 -14   23.30    2.54
  -3  -4  13   22.10    2.45
   3   4 -13   25.41    2.48
  -3  -4  12   41.70    3.23
   3   4 -12   40.77    2.98
  -3  -4  11    2.02    0.99
  -3  -4  10   90.10    4.62
   3   4 -10   87.73    3.98
  -3  -4   9   -0.81    0.84
  -3  -4   9   -0.20    0.57
   3   4  -9    0.18    0.57
  -3  -4   9    0.46    0.72
   3   4  -8    6.26    1.14
  -3  -4   8    7.51    1.19
   3   4  -8    7.12    0.92
  -3  -4   8    7.20    1.34
   3   4  -7    6.39    1.06
  -3  -4   7    5.98    1.07
   3   4  -7    7.80    0.89
  -3  -4   7    8.16    1.28
   3   4  -6  224.99    7.40
  -3  -4   6  246.17    7.74
  -3  -4   6  230.40    7.33
   3   4  -6  222.57    5.83
   3   4  -5  271.30    8.33
  -3  -4   5  293.77    8.62
   3   4  -5  259.01    6.20
  -3  -4   5  273.27    7.84
  -3  -4   4  114.71    4.74
   3   4  -4  102.13    4.48
  -3  -4   4  106.40    3.92
  -3  -4   3    1.80    0.49
  -3  -4   3    0.92    0.56
  -3  -4   3    2.18    0.84
  -3  -4   2  390.27   10.81
  -3  -4   2  415.86   11.34
  -3  -4   2  388.84    9.27
  -3  -4   1  392.19    8.81
  -3  -4   1  399.27   10.95
  -3  -4   1  411.30   11.26
  -3  -4   1  391.33    8.97
   3   4  -1  391.27    8.98
  -3  -4   0   98.25    4.22
  -3  -4   0   97.70    4.36
  -3  -4   0   89.20    3.07
   3   4   0   93.50    3.08
  -3  -4  -1  249.55    7.91
  -3  -4  -1  231.61    6.51
   3   4   1  233.20    6.55
  -3  -4  -2  153.83    5.72
  -3  -4  -2  140.82    4.89
   3   4   2  149.32    4.98
  -3  -4  -3  890.33   21.47
  -3  -4  -3  863.10   20.85
   3   4   3  901.41   20.99
  -3  -4  -4   10.20    1.63
   3   4   4    9.32    1.39
   3   4   4    7.02    0.57
  -3  -4  -4    8.89    1.30
  -3  -4  -4   10.86    1.42
   3   4   4    7.18    0.56
  -3  -4  -5  206.84    7.80
  -3  -4  -5  186.01    6.95
   3   4   5  197.14    5.25
   3   4   5  197.81    7.10
   3   4   6  321.22   10.33
  -3  -4  -6  323.57   10.37
   3   4   6  329.10    8.39
   3   4   7    8.81    1.57
   3   4   7   10.49    1.07
  -3  -4  -7    9.75    1.09
  -3  -4  -7   10.14    1.71
  -3  -4  -8   12.40    1.02
   3   4   8   11.20    1.27
  -3  -4  -8   10.13    1.79
   3   4   9  105.74    5.88
  -3  -4  -9   88.34    2.85
  -3  -4  -9  110.38    5.96
   3   4   9  111.09    4.43
   3   4  10    1.62    1.04
   3   4  10    4.74    0.94
  -3  -4 -10    2.95    1.32
   3   4  11   34.43    3.63
  -3  -4 -11   38.25    3.80
   3   4  12   99.59    6.37
  -3  -4 -12  110.78    6.73
   3   4  13   11.84    2.34
  -3  -4 -13   16.12    2.77
   3   4  14    1.26    1.32
  -3  -4 -14    1.32    1.57
   3   4  15    1.90    1.48
  -3  -4 -15    3.75    1.70
   3   5 -20   -0.28    1.17
   3   5 -19    1.12    1.27
   3   5 -18   -0.05    1.01
  -3  -5  17   28.21    2.84
   3   5 -17   28.85    3.12
  -3  -5  16   20.98    2.44
   3   5 -16   22.01    2.60
  -3  -5  15    7.08    1.49
   3   5 -15    6.55    1.42
  -3  -5  14   34.28    3.08
   3   5 -14   38.47    3.15
  -3  -5  13   23.36    2.59
   3   5 -13   24.75    2.41
  -3  -5  12   10.49    1.76
   3   5 -12    9.05    1.38
  -3  -5  11    9.84    1.85
  -3  -5  11    8.25    1.28
  -3  -5  10   87.09    4.74
  -3  -5  10   91.99    4.33
   3   5 -10   89.32    3.97
  -3  -5   9    4.90    1.21
  -3  -5   9    7.02    1.25
   3   5  -9    4.81    0.89
  -3  -5   9    7.26    1.46
  -3  -5   8   55.07    3.74
  -3  -5   8   60.16    3.41
   3   5  -8   54.76    2.49
  -3  -5   8   62.74    3.62
  -3  -5   7   61.03    3.85
  -3  -5   7   71.31    3.72
   3   5  -7   56.20    3.37
   3   5  -7   63.82    2.38
  -3  -5   7   64.17    3.51
   3   5  -6   93.16    4.37
  -3  -5   6   98.94    4.51
   3   5  -6   90.08    2.66
  -3  -5   6   99.42    4.20
   3   5  -5   67.63    3.66
  -3  -5   5   73.67    3.82
  -3  -5   5   70.46    3.27
   3   5  -4  123.79    5.27
  -3  -5   4  142.55    5.59
  -3  -5   4  133.18    4.57
  -3  -5   3  275.83    8.50
  -3  -5   3  284.10    8.85
  -3  -5   3  265.74    7.26
  -3  -5   2   85.50    4.00
  -3  -5   2   87.74    4.17
  -3  -5   2   80.38    2.74
  -3  -5   1   25.95    2.03
  -3  -5   1   27.18    2.21
  -3  -5   1   21.93    0.99
  -3  -5   1   24.30    1.10
  -3  -5   1   23.44    1.00
  -3  -5   0  101.49    4.54
  -3  -5   0  105.51    4.71
  -3  -5   0  100.61    3.26
  -3  -5  -1  329.88    9.85
  -3  -5  -1  329.48    9.93
  -3  -5  -1  311.20    8.32
  -3  -5  -2   18.33    1.83
  -3  -5  -2   17.76    1.58
  -3  -5  -3  309.28    9.53
  -3  -5  -3  294.22    8.77
  -3  -5  -4  315.88   10.35
  -3  -5  -4  308.42    9.54
  -3  -5  -4  291.40    9.15
   3   5   5  417.50    9.63
  -3  -5  -5  411.17   11.11
  -3  -5  -5  427.34   12.01
  -3  -5  -5  417.72   12.15
   3   5   6   94.76    3.21
  -3  -5  -6   86.63    4.31
  -3  -5  -6   99.26    4.92
  -3  -5  -6   87.87    3.71
   3   5   7   52.61    2.45
  -3  -5  -7   49.37    2.47
  -3  -5  -7   49.49    3.61
  -3  -5  -8   67.63    2.74
  -3  -5  -8   68.31    4.53
   3   5   8   75.89    3.29
  -3  -5  -9   11.09    0.81
   3   5   9   11.86    1.33
  -3  -5  -9   14.73    2.24
  -3  -5 -10   94.29    5.79
   3   5  10   91.11    4.27
   3   5  11   20.13    2.77
  -3  -5 -11   18.96    2.87
   3   5  12   39.04    3.96
  -3  -5 -12   46.26    4.35
   3   5  13   39.73    4.31
  -3  -5 -13   50.46    4.71
   3   5  14   16.15    2.85
  -3  -5 -14   20.90    3.34
   3   5  15    1.50    1.36
   3   6 -19   18.60    2.70
   3   6 -18   10.03    2.06
  -3  -6  17    6.83    1.65
   3   6 -17    7.87    1.71
   3   6 -16   13.77    2.20
  -3  -6  16   11.88    2.08
  -3  -6  15    2.10    1.26
   3   6 -15    4.48    1.31
  -3  -6  14   -0.12    0.91
   3   6 -14    1.04    0.79
  -3  -6  13    3.81    1.14
   3   6 -13    5.21    1.24
  -3  -6  12   40.93    3.42
  -3  -6  12   38.53    2.89
  -3  -6  11    8.90    1.72
  -3  -6  11    3.31    1.02
  -3  -6  10  100.42    5.23
  -3  -6  10   95.35    4.80
   3   6 -10   90.64    3.94
  -3  -6   9   21.62    2.14
  -3  -6   9   22.95    2.43
   3   6  -9   20.37    1.55
   3   6  -8    7.45    1.26
  -3  -6   8    9.02    1.58
  -3  -6   8    7.55    1.27
   3   6  -8    7.66    0.84
  -3  -6   7   44.32    3.16
  -3  -6   7   41.18    2.91
   3   6  -7   40.12    2.93
   3   6  -7   38.98    1.62
   3   6  -6  136.96    5.79
  -3  -6   6  140.22    5.86
  -3  -6   5  100.68    4.78
  -3  -6   4  247.73    8.43
  -3  -6   3  175.57    6.70
  -3  -6   2  228.73    7.85
  -3  -6   2  212.72    7.44
  -3  -6   2  212.78    7.58
  -3  -6   1  825.04   19.52
  -3  -6   1  777.61   19.41
  -3  -6   1  827.21   19.90
  -3  -6   1  757.18   16.52
  -3  -6   1  758.48   16.59
  -3  -6   1  748.45   16.58
  -3  -6   0   39.58    2.76
  -3  -6   0   43.72    2.96
  -3  -6   0   40.73    1.87
  -3  -6   0   40.49    2.84
  -3  -6  -1   65.05    3.68
  -3  -6  -1   63.38    3.67
  -3  -6  -1   57.44    2.62
  -3  -6  -1   58.37    3.34
  -3  -6  -2  116.73    5.24
  -3  -6  -2  106.91    4.78
  -3  -6  -2  123.72    5.35
  -3  -6  -2  112.90    4.31
  -3  -6  -3  158.27    6.63
  -3  -6  -3  136.04    5.40
  -3  -6  -3  143.90    5.95
  -3  -6  -3  137.37    5.24
  -3  -6  -4   88.61    4.14
  -3  -6  -4   98.35    4.69
  -3  -6  -4   91.01    4.27
   3   6   5    0.39    0.25
  -3  -6  -5    0.59    0.81
  -3  -6  -5    0.64    0.72
  -3  -6  -5    1.26    0.96
  -3  -6  -6    8.09    1.22
  -3  -6  -6    5.89    1.27
   3   6   6    6.03    0.70
  -3  -6  -6    7.29    1.45
   3   6   7   23.36    1.51
  -3  -6  -7   24.56    1.78
  -3  -6  -7   22.36    2.13
  -3  -6  -7   23.59    2.61
   3   6   8  124.53    4.39
  -3  -6  -8  116.89    4.10
  -3  -6  -8  121.89    6.23
  -3  -6  -9    3.38    0.54
   3   6   9    5.32    1.01
  -3  -6  -9    5.85    1.69
  -3  -6 -10  103.74    6.28
  -3  -6 -11   95.55    6.28
  -3  -6 -12   21.14    3.06
  -3  -6 -13    1.07    1.36
  -3  -6 -14    0.23    1.44
   3   7 -18   13.88    2.40
  -3  -7  17    8.83    1.74
   3   7 -17    8.82    1.81
  -3  -7  16   -1.37    1.27
   3   7 -16    0.46    0.88
  -3  -7  15    0.09    0.98
   3   7 -15    0.34    0.99
  -3  -7  14    3.33    1.48
   3   7 -14    3.40    1.09
  -3  -7  13   74.62    4.72
  -3  -7  13   67.31    4.01
   3   7 -13   66.43    3.83
  -3  -7  12  145.41    6.99
  -3  -7  12  150.88    6.40
  -3  -7  11   50.74    3.90
  -3  -7  11   56.44    3.62
   3   7 -11   50.70    2.89
  -3  -7  10   68.37    4.54
  -3  -7  10   73.69    4.19
   3   7 -10   62.88    3.05
  -3  -7   9  142.38    6.77
  -3  -7   9  156.95    6.48
   3   7  -9  146.72    4.73
   3   7  -8    0.43    0.86
  -3  -7   8    0.09    0.97
  -3  -7   8    0.30    0.75
   3   7  -8    0.94    0.38
   3   7  -7    2.67    0.96
  -3  -7   7    2.65    0.96
   3   7  -6   37.34    2.91
  -3  -7   6   35.98    3.05
  -3  -7   6   41.56    3.00
  -3  -7   5   32.14    2.66
  -3  -7   4  698.94   18.57
  -3  -7   3  239.62    8.74
  -3  -7   3  262.35    8.92
  -3  -7   2    3.49    1.05
  -3  -7   2    2.75    1.01
  -3  -7   2    4.12    1.15
  -3  -7   2    2.10    0.51
  -3  -7   1   34.11    1.48
  -3  -7   1   37.37    2.75
  -3  -7   1   35.49    2.72
  -3  -7   1   36.23    2.88
  -3  -7   1   34.65    1.50
  -3  -7   0   19.04    1.90
  -3  -7   0   11.86    0.62
  -3  -7   0   16.79    1.97
  -3  -7   0   16.95    1.91
  -3  -7   0   15.61    1.13
  -3  -7  -1  184.47    7.06
  -3  -7  -1  196.58    7.52
  -3  -7  -1  180.59    6.89
  -3  -7  -1  195.59    7.36
  -3  -7  -1  173.95    5.58
  -3  -7  -2    0.90    1.01
  -3  -7  -2    1.10    0.70
  -3  -7  -2    0.07    0.68
  -3  -7  -2    1.10    0.89
  -3  -7  -2    1.04    0.67
  -3  -7  -3    0.63    0.73
  -3  -7  -3    0.50    0.78
  -3  -7  -3    0.07    0.65
  -3  -7  -4    3.78    1.16
  -3  -7  -4    2.58    0.93
  -3  -7  -4    4.06    1.08
  -3  -7  -5  348.71   10.32
  -3  -7  -5  326.99    9.16
  -3  -7  -5  328.20    9.93
  -3  -7  -6  248.05    7.65
  -3  -7  -6  262.79    8.92
   3   7   6  235.48    6.19
  -3  -7  -6  251.53    8.98
   3   7   7    2.85    0.55
  -3  -7  -7    1.47    0.68
  -3  -7  -7    2.41    0.93
  -3  -7  -7    2.50    1.13
  -3  -7  -8   25.26    1.76
   3   7   8   23.79    1.65
  -3  -7  -8   27.14    2.55
  -3  -7  -8   25.33    2.99
  -3  -7  -9  231.23    6.28
  -3  -7  -9  242.66    9.94
  -3  -7 -10   54.21    4.53
  -3  -7 -11    3.11    1.53
  -3  -7 -12    0.85    1.27
  -3  -7 -13   -0.53    1.53
  -3  -8  17    0.73    1.05
  -3  -8  16    1.55    1.06
   3   8 -16    1.21    1.13
  -3  -8  15    5.40    1.56
   3   8 -15    6.17    1.36
  -3  -8  14   56.20    4.28
   3   8 -14   51.52    3.54
  -3  -8  13   14.21    2.24
   3   8 -13   12.26    1.70
  -3  -8  12   27.90    3.09
  -3  -8  11  128.25    6.67
   3   8 -11  134.75    5.05
  -3  -8  10    6.87    1.73
   3   8 -10    6.82    0.96
   3   8  -9   42.21    3.48
  -3  -8   9   42.08    3.49
   3   8  -9   36.78    1.90
   3   8  -8    4.15    1.23
  -3  -8   8    2.94    1.34
   3   8  -7   82.01    4.73
  -3  -8   7   74.73    4.69
   3   8  -6  261.21    9.51
  -3  -8   6  277.57    9.96
  -3  -8   6  281.08    9.72
   3   8  -5  227.22    8.52
  -3  -8   5  220.23    8.60
  -3  -8   5  238.48    8.64
  -3  -8   4   11.95    1.34
   3   8  -4   10.87    1.72
  -3  -8   4    9.82    1.69
  -3  -8   4   13.46    1.78
   3   8  -3  231.03    8.54
  -3  -8   3  225.12    8.52
  -3  -8   3  254.46    8.84
  -3  -8   3  222.06    6.63
  -3  -8   2  293.29    9.59
  -3  -8   2  271.64    9.33
  -3  -8   2  271.94    7.00
  -3  -8   1   16.35    1.94
  -3  -8   1   15.96    2.00
  -3  -8   1   18.30    2.16
  -3  -8   1   17.22    1.13
  -3  -8   1   17.02    1.11
  -3  -8   0   -0.30    1.04
  -3  -8   0   -0.72    0.98
  -3  -8   0    0.54    0.69
  -3  -8   0    0.05    0.20
  -3  -8   0    0.02    0.43
  -3  -8  -1    4.32    1.14
  -3  -8  -1    4.13    1.10
  -3  -8  -1    3.86    0.70
  -3  -8  -2   30.33    2.64
  -3  -8  -2   32.62    2.92
  -3  -8  -2   30.67    2.17
  -3  -8  -3   45.94    3.15
  -3  -8  -3   46.32    2.88
  -3  -8  -4   52.42    3.25
  -3  -8  -4   54.12    3.37
   3   8   5    1.03    0.22
  -3  -8  -5    1.24    0.79
  -3  -8  -5    0.60    0.77
   3   8   6   69.91    2.45
  -3  -8  -6   80.66    3.84
  -3  -8  -6   77.82    4.59
  -3  -8  -7  263.11    7.78
  -3  -8  -7  247.27    9.37
   3   8   7  227.47    6.38
  -3  -8  -8  120.18    4.50
  -3  -8  -8  111.22    6.13
  -3  -8  -9    3.15    1.48
  -3  -8 -10    3.04    1.56
  -3  -8 -11   -1.82    1.34
  -3  -8 -12   14.90    2.88
  -3  -8 -13   26.95    3.68
  -3  -9  17    0.56    1.36
  -3  -9  16    6.58    1.87
  -3  -9  15   -1.57    1.55
   3   9 -15    1.91    0.98
  -3  -9  14   35.36    3.58
   3   9 -14   32.92    2.71
  -3  -9  13   80.22    5.33
   3   9 -13   76.29    3.99
  -3  -9  12   56.59    4.41
  -3  -9  11   11.75    2.08
   3   9 -11   10.49    1.24
   3   9 -10    2.11    1.06
  -3  -9  10    2.71    1.28
   3   9  -9   17.52    2.29
  -3  -9   9   16.98    2.42
   3   9  -8   40.78    3.44
  -3  -9   8   39.04    3.47
   3   9  -7   14.67    2.09
  -3  -9   7   16.53    2.30
   3   9  -6   79.04    4.71
  -3  -9   6   71.62    4.64
   3   9  -5  427.56   13.29
  -3  -9   5  421.26   13.39
  -3  -9   5  411.78   11.55
   3   9  -4  588.98   16.81
  -3  -9   4  565.60   14.45
  -3  -9   4  579.94   16.73
   3   9  -3   69.81    4.38
  -3  -9   3   69.68    4.38
  -3  -9   3   62.90    2.99
  -3  -9   2  163.87    4.99
  -3  -9   2  164.98    6.98
  -3  -9   2  148.68    4.07
  -3  -9   1   20.31    2.30
  -3  -9   1   18.59    1.29
  -3  -9   1   20.34    1.31
  -3  -9   0   51.33    2.01
  -3  -9   0   50.88    3.62
  -3  -9   0   52.25    2.44
  -3  -9  -1    1.10    0.51
  -3  -9  -1    0.47    0.26
  -3  -9  -1    0.13    0.79
  -3  -9  -2  115.49    5.48
  -3  -9  -2  110.47    4.59
  -3  -9  -3   74.60    4.20
  -3  -9  -3   71.14    3.81
  -3  -9  -4   12.68    1.75
  -3  -9  -4   15.62    1.91
  -3  -9  -5  117.17    5.03
  -3  -9  -5  115.21    5.32
  -3  -9  -6   19.73    1.97
  -3  -9  -6   19.09    2.26
  -3  -9  -7   22.44    1.98
  -3  -9  -7   19.27    2.44
  -3  -9  -8   22.62    1.89
  -3  -9  -8   18.66    2.51
  -3  -9  -9    7.68    1.88
  -3  -9 -10   35.73    3.80
  -3  -9 -11   29.08    3.61
  -3  -9 -12    5.21    2.08
  -3  -9 -13   22.29    3.59
  -3 -10  17    3.02    1.40
  -3 -10  16    1.45    1.39
  -3 -10  15   21.19    3.00
  -3 -10  14   19.14    2.59
  -3 -10  13   -0.57    1.42
  -3 -10  12   19.93    2.76
  -3 -10  11   49.89    4.23
  -3 -10  10   75.85    5.15
   3  10 -10   79.67    5.22
   3  10  -9   69.74    4.82
  -3 -10   9   71.34    5.05
   3  10  -8    4.49    1.47
  -3 -10   8    8.30    1.93
   3  10  -7  171.57    7.68
  -3 -10   7  164.78    6.62
  -3 -10   7  165.36    7.69
   3  10  -6  101.60    5.63
  -3 -10   6  105.45    5.79
  -3 -10   6  103.24    4.76
  -3 -10   5    8.25    1.30
   3  10  -5    7.93    1.62
  -3 -10   5    9.27    1.69
   3  10  -4   64.44    4.35
  -3 -10   4   56.87    4.10
  -3 -10   4   55.20    3.06
   3  10  -3   97.41    5.35
  -3 -10   3   96.11    5.27
  -3 -10   3   95.58    3.83
  -3 -10   3   80.20    2.40
  -3 -10   3   85.19    2.41
  -3 -10   2    1.73    0.45
  -3 -10   2    1.35    0.95
  -3 -10   2    1.97    0.70
  -3 -10   1   14.95    2.09
  -3 -10   1   14.82    1.26
  -3 -10   1   14.77    1.23
  -3 -10   0  113.33    3.69
  -3 -10   0  120.53    5.86
  -3 -10   0  116.64    4.23
  -3 -10  -1   13.74    1.39
  -3 -10  -1   12.67    1.88
  -3 -10  -1   11.01    0.88
  -3 -10  -2   16.88    2.05
  -3 -10  -2   13.17    0.86
  -3 -10  -2   18.85    1.87
  -3 -10  -3   34.29    2.92
  -3 -10  -3   31.21    2.48
  -3 -10  -4    1.47    0.78
  -3 -10  -4    3.16    1.11
  -3 -10  -5    4.45    1.26
  -3 -10  -5    5.90    1.38
  -3 -10  -6   58.31    3.54
  -3 -10  -6   51.07    3.86
  -3 -10  -7   85.98    4.28
  -3 -10  -7   87.50    5.30
  -3 -10  -8    2.41    0.83
  -3 -10  -8    1.27    1.21
  -3 -10  -9   23.49    2.98
  -3 -10 -10    1.14    1.59
  -3 -10 -11   40.41    4.28
  -3 -10 -12   33.54    4.12
  -3 -11  17   14.96    2.78
  -3 -11  16   17.62    2.91
  -3 -11  15    0.19    1.35
  -3 -11  14    1.34    1.23
  -3 -11  13    2.85    1.53
  -3 -11  12    9.74    2.14
   3  11 -12    3.80    1.37
   3  11 -11   30.29    3.35
  -3 -11  11   26.60    3.20
   3  11 -10    8.68    1.79
  -3 -11  10   10.22    2.36
  -3 -11   9  243.10    9.21
   3  11  -9  243.51   10.08
  -3 -11   9  227.11   10.01
   3  11  -8  102.84    5.96
  -3 -11   8   93.74    5.12
  -3 -11   8   97.39    6.00
   3  11  -7    1.73    0.98
  -3 -11   7    0.36    1.00
  -3 -11   7    0.70    0.87
  -3 -11   6    7.34    1.37
   3  11  -6    5.82    1.42
  -3 -11   6    6.30    1.71
   3  11  -5   19.95    2.47
  -3 -11   5   17.86    2.44
  -3 -11   5   19.56    1.99
   3  11  -4   18.68    2.48
  -3 -11   4   15.25    2.23
  -3 -11   4   16.00    1.70
   3  11  -3   21.33    2.54
  -3 -11   3   18.07    2.32
  -3 -11   3   19.10    1.68
  -3 -11   3   19.67    1.06
  -3 -11   3   18.86    1.07
  -3 -11   2   11.60    2.00
  -3 -11   2   13.23    1.04
  -3 -11   2   13.56    1.35
  -3 -11   1   27.90    2.83
  -3 -11   1   28.06    1.85
  -3 -11   1   27.42    1.77
  -3 -11   0   42.57    2.12
  -3 -11   0   43.46    3.51
  -3 -11   0   42.94    2.41
  -3 -11  -1   52.01    2.25
  -3 -11  -1   55.67    3.97
  -3 -11  -1   54.32    3.04
  -3 -11  -2   43.59    3.42
  -3 -11  -2   37.35    1.74
  -3 -11  -2   47.51    2.99
  -3 -11  -3    4.25    1.14
  -3 -11  -3    3.06    1.16
  -3 -11  -4   39.53    3.23
  -3 -11  -4   32.54    2.82
  -3 -11  -5   20.28    2.38
  -3 -11  -5   29.64    2.66
  -3 -11  -6   19.74    2.52
  -3 -11  -6   18.29    2.10
  -3 -11  -7    0.12    0.87
  -3 -11  -7    0.44    1.19
  -3 -11  -8    1.34    1.04
  -3 -11  -9   -2.36    1.45
  -3 -11 -10   27.90    3.53
  -3 -11 -11    3.78    1.63
  -3 -12  17    0.18    1.40
  -3 -12  16   -0.60    1.44
  -3 -12  15    4.64    1.75
  -3 -12  14    0.17    1.27
   3  12 -13   -0.15    1.24
  -3 -12  13    2.75    1.74
   3  12 -12    7.03    1.82
  -3 -12  12    8.23    2.13
   3  12 -11   17.56    2.60
  -3 -12  11   20.74    3.00
  -3 -12  11   23.44    2.87
  -3 -12  10   73.68    5.38
   3  12 -10   75.74    5.47
  -3 -12  10   74.20    4.98
   3  12  -9   26.68    3.18
  -3 -12   9   21.99    2.91
  -3 -12   9   23.44    2.77
   3  12  -8   74.23    5.23
  -3 -12   8   75.09    4.61
  -3 -12   8   79.50    5.51
  -3 -12   7   35.26    2.94
   3  12  -7   37.34    3.59
  -3 -12   7   32.63    3.45
   3  12  -6   25.84    2.95
  -3 -12   6   23.74    2.99
  -3 -12   6   27.02    2.50
   3  12  -5  182.49    8.43
  -3 -12   5  172.08    8.29
  -3 -12   5  184.09    6.85
  -3 -12   4   84.08    4.06
  -3 -12   4   84.17    5.34
   3  12  -4   95.76    5.66
  -3 -12   4   69.95    2.35
  -3 -12   4   74.22    2.33
  -3 -12   3    0.68    0.33
  -3 -12   3   -0.59    0.40
  -3 -12   3    0.99    0.74
  -3 -12   2   18.04    2.60
  -3 -12   2   16.73    1.64
  -3 -12   2   18.07    1.35
  -3 -12   1   39.21    3.58
  -3 -12   1   46.18    2.53
  -3 -12   1   44.58    2.39
  -3 -12   0   20.26    1.53
  -3 -12   0   21.76    2.61
  -3 -12   0   19.99    1.73
  -3 -12  -1  102.17    3.70
  -3 -12  -1  114.62    6.10
  -3 -12  -1  107.88    4.67
  -3 -12  -2   50.21    3.86
  -3 -12  -2   54.35    3.35
  -3 -12  -2   44.67    2.08
  -3 -12  -3   48.98    3.71
  -3 -12  -3   38.10    1.81
  -3 -12  -3   51.80    3.42
  -3 -12  -4   10.98    1.68
  -3 -12  -4   13.36    2.03
  -3 -12  -5    1.43    0.97
  -3 -12  -5    4.91    1.34
  -3 -12  -6   -0.30    1.06
  -3 -12  -6   -0.63    0.76
  -3 -12  -7   14.00    2.35
  -3 -12  -8    4.59    1.52
  -3 -12  -9   -0.79    1.10
  -3 -12 -10   -0.15    1.19
  -3 -12 -11    0.14    1.50
  -3 -13  15   -0.79    1.36
  -3 -13  15    2.71    1.47
   3  13 -14    1.98    1.76
  -3 -13  14    2.04    1.45
  -3 -13  14    4.79    2.07
   3  13 -13   26.41    3.56
  -3 -13  13   26.61    3.61
  -3 -13  13   26.93    3.39
   3  13 -12   53.40    4.87
  -3 -13  12   61.80    5.29
  -3 -13  12   56.34    4.64
   3  13 -11    3.79    1.46
  -3 -13  11    3.71    1.72
  -3 -13  11    1.75    1.30
   3  13 -10    7.38    1.97
  -3 -13  10    5.63    1.80
  -3 -13  10    6.25    1.61
  -3 -13   9   16.01    2.31
   3  13  -9   16.46    2.71
  -3 -13   9   12.84    2.51
   3  13  -8    8.66    1.97
  -3 -13   8    6.26    1.71
  -3 -13   8    9.70    1.63
   3  13  -7   15.50    2.46
  -3 -13   7   12.89    1.83
  -3 -13   7   13.05    2.43
  -3 -13   6   12.34    1.77
   3  13  -6   16.91    2.59
  -3 -13   6   17.58    2.63
   3  13  -5   15.14    2.44
  -3 -13   5   15.97    2.48
  -3 -13   5   13.07    1.71
  -3 -13   4   10.42    1.52
   3  13  -4   14.02    2.29
  -3 -13   4    8.31    2.04
  -3 -13   4    9.92    0.80
  -3 -13   3   63.53    4.83
  -3 -13   3   62.90    3.45
  -3 -13   3   56.22    2.41
  -3 -13   2    0.74    0.54
  -3 -13   2    1.47    0.92
  -3 -13   2    2.02    1.49
  -3 -13   1  217.29    9.35
  -3 -13   1  211.21    6.74
  -3 -13   1  201.22    6.45
  -3 -13   0   71.35    3.22
  -3 -13   0   76.94    5.19
  -3 -13   0   66.60    3.42
  -3 -13  -1   13.07    1.63
  -3 -13  -1    8.55    1.05
  -3 -13  -1   10.72    2.02
  -3 -13  -2   46.07    3.87
  -3 -13  -2   50.90    3.36
  -3 -13  -3    5.94    1.31
  -3 -13  -3    6.83    1.49
  -3 -13  -4   14.44    1.96
  -3 -13  -4   11.20    1.84
  -3 -13  -5   32.54    3.10
  -3 -13  -5   29.47    2.94
  -3 -13  -6    4.21    1.35
  -3 -13  -6    3.79    1.15
  -3 -13  -7    9.21    1.96
  -3 -13  -8   42.47    4.00
  -3 -13  -9    4.99    1.64
  -3 -13 -10    0.07    1.30
  -3 -14  14   21.86    3.28
  -3 -14  13   -0.81    1.44
  -3 -14  13    1.20    1.26
   3  14 -12   15.53    2.84
  -3 -14  12   17.33    3.10
  -3 -14  12   15.21    2.57
  -3 -14  11    4.68    1.60
   3  14 -11    4.55    1.93
  -3 -14  11    3.96    1.87
   3  14 -10    3.21    1.65
  -3 -14  10    2.68    1.61
  -3 -14  10    1.03    0.98
   3  14  -9    0.54    1.18
  -3 -14   9    2.97    1.64
  -3 -14   9    2.21    1.29
   3  14  -8    0.79    1.24
  -3 -14   8    0.15    0.99
  -3 -14   8   -0.99    1.57
  -3 -14   7   21.18    2.43
   3  14  -7   25.07    3.25
  -3 -14   7   19.63    3.00
   3  14  -6   52.22    4.57
  -3 -14   6   46.15    4.36
  -3 -14   6   49.52    3.57
   3  14  -5   34.68    3.74
  -3 -14   5   31.73    2.74
  -3 -14   5   33.69    3.77
   3  14  -4   -1.31    1.22
  -3 -14   4    0.07    1.17
  -3 -14   4    0.71    0.87
  -3 -14   3   41.36    4.19
  -3 -14   3   45.22    3.02
  -3 -14   2   10.63    1.49
  -3 -14   2   11.86    2.25
  -3 -14   1    9.04    2.03
  -3 -14   1    7.94    1.21
  -3 -14   0    2.80    0.88
  -3 -14   0    3.38    1.52
  -3 -14  -1    3.63    0.96
  -3 -14  -1    6.36    1.88
  -3 -14  -2   65.71    4.81
  -3 -14  -2   58.18    3.68
  -3 -14  -3   37.24    3.55
  -3 -14  -3   42.19    3.27
  -3 -14  -4    1.49    0.93
  -3 -14  -4    3.87    1.21
  -3 -14  -5    9.94    1.88
  -3 -14  -5    5.38    1.26
  -3 -14  -6   28.10    3.09
  -3 -14  -7   15.51    2.61
  -3 -14  -8    0.38    1.44
  -3 -14  -9    3.97    1.58
  -3 -15  13    3.15    1.42
  -3 -15  12    5.65    1.75
  -3 -15  11    2.45    1.77
  -3 -15  11    5.28    1.78
   3  15 -10    2.12    1.71
  -3 -15  10    0.54    1.33
  -3 -15  10    1.98    1.47
  -3 -15   9    1.01    1.12
   3  15  -9    0.26    1.38
  -3 -15   9    0.69    1.29
   3  15  -8   53.80    4.87
  -3 -15   8   40.66    4.39
  -3 -15   8   47.49    3.88
  -3 -15   7   28.30    2.91
   3  15  -7   29.24    3.56
  -3 -15   7   28.51    3.75
   3  15  -6   12.90    2.48
  -3 -15   6    9.59    1.80
  -3 -15   6   11.16    2.50
  -3 -15   5   41.98    3.26
   3  15  -5   49.30    4.54
  -3 -15   5   43.49    4.43
  -3 -15   4   24.14    3.31
  -3 -15   4   23.81    2.42
  -3 -15   3    6.56    1.25
  -3 -15   3    5.86    1.94
  -3 -15   2    0.80    1.29
  -3 -15   1    1.45    1.39
  -3 -15   0   44.83    4.29
  -3 -15  -1   39.82    3.92
  -3 -15  -2    5.23    1.88
  -3 -15  -3   45.12    4.10
  -3 -15  -4   39.45    3.65
  -3 -15  -5    4.36    1.33
  -3 -16  12    1.71    1.62
  -3 -16  11    2.72    1.62
  -3 -16  10    1.95    1.24
  -3 -16   9   27.58    3.17
   3  16  -8    1.39    1.42
  -3 -16   8    0.99    1.49
  -3 -16   8    0.97    1.00
   3  16  -7   77.01    6.03
  -3 -16   7   68.90    4.64
  -3 -16   7   66.39    5.70
  -3 -16   6   18.71    2.35
   3  16  -6   22.86    3.36
  -3 -16   6   22.10    3.28
   3  16  -5    3.79    1.63
  -3 -16   5    4.37    1.90
  -3 -16   4    5.80    2.07
  -3 -16   3   11.07    2.51
  -3 -16   2    9.49    2.29
  -3 -16   1   18.23    2.94
  -3 -16   0    2.17    1.77
  -3 -16  -1   57.58    4.84
  -3 -16  -2   37.30    3.99
  -3 -16  -3    7.42    2.08
  -3 -16  -4    0.17    1.14
  -3 -17  11   10.71    2.23
  -3 -17  10   -1.62    1.35
  -3 -17   9    1.41    1.02
  -3 -17   4   -1.54    1.42
  -3 -17   3   11.48    2.49
  -3 -17   2    0.45    1.27
  -3 -17   1   23.07    3.40
  -3 -17   0   34.17    3.98
  -3 -17  -1   17.80    2.93
  -3 -17  -2    3.81    2.02
  -3 -17  -3    3.02    1.65
   4 -16  -4   10.03    2.36
   4 -16  -3   -0.97    1.44
   4 -16  -2   -0.02    1.42
   4 -16  -1    8.74    2.34
   4 -16   0    5.02    2.13
   4 -16   1   -1.38    1.53
   4 -16   2    8.06    2.25
  -4  16  -2    7.03    1.52
   4 -16   3   25.72    3.62
  -4  15  10    0.70    1.32
  -4  15   9   17.12    2.96
  -4  15   8   25.70    3.30
  -4  15   7    2.10    1.37
   4 -15  -7    3.29    1.65
   4 -15  -6    5.80    1.74
   4 -15  -5   19.56    3.17
   4 -15  -4    0.02    1.25
   4 -15  -3    3.80    1.79
   4 -15  -2   36.65    4.09
   4 -15  -1    2.48    1.62
   4 -15   0   29.70    3.74
  -4  15   0   21.26    2.23
   4 -15   1   27.29    3.71
  -4  15  -1   28.33    2.63
   4 -15   2    5.15    2.04
   4 -15   3    8.70    2.29
   4 -15   4   20.59    3.29
   4 -15   5    4.49    1.75
   4 -15   6   26.91    3.81
  -4  14  11   27.72    3.82
  -4  14  10   26.14    3.60
  -4  14   9    4.35    1.74
   4 -14  -9    0.89    1.61
  -4  14   8   11.51    2.33
   4 -14  -8   14.38    2.84
  -4  14   7   17.55    2.67
   4 -14  -7   17.02    3.07
  -4  14   6    4.12    1.45
   4 -14  -6    5.18    1.73
  -4  14   5    7.86    1.56
   4 -14  -5   10.07    2.31
  -4  14   4    0.94    0.91
   4 -14  -4    3.37    1.60
  -4  14   3    0.09    0.89
   4 -14  -3    2.51    1.54
   4 -14  -2   25.02    3.44
  -4  14   1   60.65    3.51
   4 -14  -1   65.24    5.17
   4 -14   0    2.25    1.27
  -4  14   0    5.29    1.18
   4 -14   1    8.05    2.10
   4 -14   2   18.22    2.77
   4 -14   3   32.76    3.95
   4 -14   4    1.86    1.70
   4 -14   5    4.06    1.64
   4 -14   6    4.17    1.83
   4 -14   7   18.11    3.09
   4 -14   8   43.76    4.75
  -4  13  12   33.84    4.30
  -4  13  11    2.21    1.70
   4 -13 -10    4.78    1.86
  -4  13  10    7.07    2.05
  -4  13   9   20.48    3.11
   4 -13  -9   16.21    2.86
  -4  13   8   12.34    2.32
   4 -13  -8   12.95    2.73
  -4  13   7    5.96    1.73
   4 -13  -7   11.59    2.53
  -4  13   6   24.17    2.79
   4 -13  -6   26.63    3.55
  -4  13   5    3.15    1.19
   4 -13  -5    5.08    1.77
  -4  13   4  112.37    5.55
   4 -13  -4  121.05    7.19
  -4  13   3   55.02    3.45
   4 -13  -3   60.39    5.01
  -4  13   2    3.45    0.80
  -4  13   2    1.47    0.73
   4 -13  -2    1.73    1.55
  -4  13   1   40.63    2.73
   4 -13  -1   48.12    4.37
   4 -13   0   26.42    3.20
   4 -13   1   22.76    3.08
   4 -13   2    5.14    1.65
   4 -13   3   -0.78    1.13
   4 -13   4   13.41    2.44
   4 -13   5   21.51    3.21
   4 -13   6   36.75    4.00
   4 -13   7    8.45    2.16
   4 -13   8    3.60    1.69
   4 -13   9   16.76    3.09
   4 -13  10    5.06    1.90
   4 -12 -12    6.31    2.33
  -4  12  12    7.44    2.39
   4 -12 -11   19.87    3.37
  -4  12  11   22.58    3.34
  -4  12  10   17.77    2.90
   4 -12 -10   14.80    2.70
  -4  12   9    2.35    1.52
   4 -12  -9    0.58    1.40
  -4  12   8    2.26    1.81
   4 -12  -8    1.25    1.14
  -4  12   7   23.27    2.84
   4 -12  -7   26.46    3.41
   4 -12  -6  118.76    7.00
  -4  12   6  114.62    6.09
  -4  12   5   49.75    3.67
   4 -12  -5   48.53    4.27
  -4  12   4    5.87    1.32
   4 -12  -4   12.51    2.28
  -4  12   3   21.25    2.09
  -4  12   3   20.82    1.62
   4 -12  -3   23.74    2.94
  -4  12   2   82.05    3.95
  -4  12   2   78.71    3.67
   4 -12  -1    5.70    1.76
  -4  12   1    4.05    0.77
   4 -12   0    8.66    1.97
   4 -12   1    2.33    1.55
   4 -12   2    6.71    1.85
   4 -12   3   33.41    3.65
   4 -12   4   25.64    3.25
   4 -12   5    1.09    1.28
   4 -12   6   22.56    3.15
   4 -12   7    5.95    1.67
   4 -12   8    0.61    1.27
   4 -12   9    2.40    1.41
   4 -12  10    1.29    1.49
   4 -12  11    2.42    1.67
   4 -11 -13   17.97    3.18
  -4  11  13   25.27    3.68
   4 -11 -12   19.45    3.25
  -4  11  12   25.74    3.48
   4 -11 -11   21.67    3.22
  -4  11  11   19.38    2.94
  -4  11  10    1.90    1.28
   4 -11 -10    1.62    1.46
  -4  11   9   -0.33    1.20
   4 -11  -9   -0.35    1.40
  -4  11   8   71.32    4.98
   4 -11  -8   69.63    5.32
   4 -11  -7  116.30    6.99
  -4  11   7  116.19    6.30
  -4  11   6    7.25    1.55
   4 -11  -6    9.20    2.00
  -4  11   5   33.44    2.96
   4 -11  -5   36.02    3.62
   4 -11  -4   58.35    4.55
  -4  11   4   54.22    3.56
  -4  11   3   13.29    1.18
  -4  11   3   16.95    1.88
   4 -11  -3   14.30    2.38
  -4  11   2   10.71    1.40
  -4  11   2    9.77    1.15
   4 -11  -2   12.25    2.10
  -4  11   1   -0.61    0.51
   4 -11  -1    2.22    1.28
   4 -11   0  103.70    6.11
   4 -11   1  201.81    8.94
   4 -11   2   85.67    5.52
   4 -11   3   -0.20    0.95
   4 -11   4   30.54    3.39
   4 -11   5   14.78    2.48
   4 -11   6   17.40    2.62
   4 -11   7    9.81    2.31
   4 -11   8    0.71    1.31
   4 -11   9   -0.92    1.39
   4 -11  10   29.60    3.66
   4 -11  11   12.18    2.71
   4 -11  12    2.25    1.70
  -4  10  14    0.69    1.42
   4 -10 -14   -0.52    1.59
   4 -10 -13   -1.22    1.41
  -4  10  13    0.51    1.30
   4 -10 -12    1.19    1.52
  -4  10  12    2.68    1.51
   4 -10 -11    3.43    1.74
  -4  10  11    2.84    1.61
  -4  10  10   35.27    3.69
   4 -10 -10   27.84    3.37
  -4  10   9   24.68    3.17
   4 -10  -9   27.73    3.23
   4 -10  -8    0.26    1.17
  -4  10   8    0.06    1.12
  -4  10   7   17.02    2.43
   4 -10  -7   20.94    2.83
  -4  10   6   17.23    2.35
   4 -10  -6   16.22    2.49
  -4  10   5   12.44    1.92
   4 -10  -5   13.88    2.18
  -4  10   4    8.95    1.53
   4 -10  -4    8.11    1.78
  -4  10   3    7.65    1.35
  -4  10   3    5.03    0.73
   4 -10  -3    2.35    1.06
  -4  10   2   82.40    3.83
   4 -10  -2   91.38    5.46
  -4  10   1  169.27    5.53
   4 -10  -1  185.85    8.08
  -4  10   0    9.73    0.94
   4 -10   0   13.18    2.26
   4 -10   1   53.99    4.17
   4 -10   2   90.22    5.54
   4 -10   3   22.86    2.79
   4 -10   4   32.21    3.34
   4 -10   5    3.60    1.36
   4 -10   6    0.16    1.02
   4 -10   7    9.98    1.98
   4 -10   8    1.31    1.25
   4 -10   9    1.31    1.31
   4 -10  10    2.50    1.41
   4 -10  11   54.30    5.00
   4 -10  12   32.61    3.95
   4 -10  13    4.47    1.64
   4  -9 -14    1.48    1.46
  -4   9  14    1.40    1.62
   4  -9 -14   -2.60    1.86
   4  -9 -13   -0.07    1.29
  -4   9  13    0.80    1.29
  -4   9  12   36.80    4.09
   4  -9 -12   37.82    4.10
  -4   9  11   56.23    4.90
   4  -9 -11   63.54    5.23
  -4   9  10    3.69    1.66
   4  -9 -10   -0.46    1.69
  -4   9   9   37.25    3.66
   4  -9  -9   40.43    3.79
  -4   9   8   15.99    2.44
   4  -9  -8   12.31    2.19
   4  -9  -7   29.36    3.25
  -4   9   7   32.27    3.17
  -4   9   6    1.03    1.04
   4  -9  -6   -0.08    0.99
  -4   9   5    2.36    1.16
   4  -9  -5    1.09    1.05
  -4   9   4   26.01    2.41
   4  -9  -4   20.52    2.55
  -4   9   3  164.30    6.02
   4  -9  -3  166.21    7.30
  -4   9   2   82.22    3.75
   4  -9  -2   78.48    4.86
  -4   9   1   61.84    2.89
   4  -9  -1   70.35    4.53
  -4   9   0  179.49    5.17
   4  -9   0  200.04    8.28
  -4   9  -1    6.55    0.49
   4  -9   1   13.14    1.98
   4  -9   2    0.85    0.91
   4  -9   3    0.25    0.88
   4  -9   4   10.33    1.88
   4  -9   5    1.74    1.24
   4  -9   6   11.85    2.19
   4  -9   7   42.60    3.86
   4  -9   8    9.13    2.19
   4  -9   9    9.98    2.03
   4  -9  10   16.51    2.66
   4  -9  11    0.52    1.27
   4  -9  12   18.23    2.99
   4  -9  13   15.92    2.90
  -4   9 -13   12.21    2.55
   4  -9  14    4.28    1.90
   4  -8 -15    5.61    2.21
  -4   8  15    8.22    2.19
   4  -8 -14   58.57    5.39
  -4   8  14   55.29    5.26
   4  -8 -14   52.70    5.08
   4  -8 -13   20.76    3.08
  -4   8  13   17.37    3.04
   4  -8 -12   -0.55    1.43
  -4   8  12    2.81    1.57
   4  -8 -11   15.26    2.62
   4  -8 -10    2.39    1.38
   4  -8  -9   -0.10    1.10
   4  -8  -8   21.58    2.80
   4  -8  -7   40.89    3.64
   4  -8  -6    8.80    1.78
   4  -8  -5  184.73    7.83
   4  -8  -4  210.11    8.50
   4  -8  -3    6.34    1.49
   4  -8  -2  124.09    6.06
   4  -8  -1   49.10    3.63
   4  -8   0    2.29    0.99
  -4   8   0    3.64    0.71
  -4   8  -1   25.52    1.16
   4  -8   1   28.30    2.88
   4  -8   2    2.07    0.92
   4  -8   3    6.26    1.47
   4  -8   4   78.50    4.86
   4  -8   5   13.40    2.13
   4  -8   6  231.06    9.31
   4  -8   7  347.97   12.32
   4  -8   8   21.87    2.87
   4  -8   9    0.41    0.97
   4  -8  10   10.17    2.05
   4  -8  11   23.23    3.02
  -4   8 -11   25.74    3.27
  -4   8 -12    0.41    1.29
   4  -8  12   -0.94    1.44
   4  -8  13    1.86    1.35
  -4   8 -13    2.02    1.53
   4  -8  14   -1.42    1.26
   4  -7 -15   20.35    3.31
  -4   7  15   23.08    3.82
   4  -7 -14   11.68    2.53
  -4   7  14   10.26    2.54
   4  -7 -14    8.09    2.33
   4  -7 -13   72.58    5.73
   4  -7 -12   24.76    3.21
   4  -7 -11   12.50    2.20
   4  -7 -10    7.94    1.84
   4  -7  -9    1.77    0.95
   4  -7  -8   19.00    2.64
   4  -7  -7    0.32    1.07
   4  -7  -6  126.16    6.23
   4  -7  -5   45.50    3.49
   4  -7  -4  204.38    7.99
   4  -7  -3   29.36    2.76
   4  -7  -2    7.56    1.53
   4  -7  -1    9.73    1.75
   4  -7   0   50.72    3.62
   4  -7   1   37.60    3.12
   4  -7   2   76.28    4.41
   4  -7   3   64.36    4.16
   4  -7   4   53.28    3.77
   4  -7   5  320.23   11.06
   4  -7   6   30.50    3.02
   4  -7   7   12.73    2.25
   4  -7   8   55.80    4.18
   4  -7   9   22.34    2.75
  -4   7  -9   23.73    2.95
   4  -7  10   -0.16    1.21
  -4   7 -10   -0.32    1.06
   4  -7  11   -0.30    1.13
  -4   7 -11    0.31    1.21
   4  -7  12    5.07    1.63
  -4   7 -12    5.70    1.93
   4  -7  13   17.91    3.05
  -4   7 -13   16.27    2.89
  -4   7 -14   36.28    4.36
   4  -7  14   25.29    3.57
   4  -7  15    5.34    1.87
   4  -6 -16   18.42    3.20
  -4   6  16   22.02    3.65
   4  -6 -15   41.44    4.49
   4  -6 -14   26.36    3.51
   4  -6 -13    9.53    2.22
   4  -6 -12   27.96    3.49
   4  -6 -11   -0.88    1.18
   4  -6 -10    8.84    1.88
   4  -6  -9    1.06    0.99
   4  -6  -8   28.33    2.91
   4  -6  -7   -2.38    1.07
   4  -6  -6  325.59   11.05
   4  -6  -5   66.19    4.27
  -4   6   4    1.72    0.91
   4  -6  -4   -0.71    0.96
   4  -6  -3  133.55    5.94
  -4   6   3  137.58    6.02
  -4   6   2   41.81    3.12
   4  -6  -2   40.40    3.06
   4  -6  -1    0.41    0.73
  -4   6   1    0.58    0.74
  -4   6   0   80.43    4.30
   4  -6   0   79.07    4.41
  -4   6  -1    1.31    0.82
   4  -6   1   -0.06    0.99
   4  -6   1    0.29    0.77
  -4   6  -2  100.69    4.98
   4  -6   2   99.04    5.05
   4  -6   2   93.33    4.93
   4  -6   3   80.04    4.37
  -4   6  -3   64.19    2.00
  -4   6  -3   81.96    4.48
   4  -6   4    8.06    1.60
   4  -6   5   49.84    3.57
   4  -6   6  376.93   12.17
   4  -6   7  158.40    7.07
  -4   6  -7  149.48    7.24
   4  -6   8   13.64    2.07
  -4   6  -8   12.15    2.08
   4  -6   9    6.72    1.50
  -4   6  -9    7.25    1.78
   4  -6  10    7.59    1.69
  -4   6 -10    9.02    2.12
   4  -6  11   21.64    2.86
  -4   6 -11   26.67    3.22
   4  -6  12   21.29    2.97
  -4   6 -12   22.07    3.21
  -4   6 -13    2.66    1.62
   4  -6  13    5.16    1.80
  -4   6 -14   13.08    2.77
   4  -6  14   15.63    2.75
   4  -6  15   13.58    2.66
   4  -5 -17   19.03    3.27
   4  -5 -16    6.72    2.16
   4  -5 -15    8.15    2.26
   4  -5 -14    2.28    1.33
   4  -5 -13   22.60    3.09
   4  -5 -12    0.74    1.11
   4  -5 -11    3.37    1.29
   4  -5 -10    1.70    1.16
   4  -5  -9   10.82    1.85
   4  -5  -8   25.74    2.63
   4  -5  -7    2.42    0.93
   4  -5  -6  119.81    5.72
   4  -5  -5  125.09    5.78
  -4   5   5  138.39    5.98
  -4   5   4   14.02    1.85
  -4   5   3    2.81    1.01
  -4   5   2   25.92    2.27
   4  -5  -1    1.30    0.85
  -4   5   1    0.34    0.65
  -4   5   0   37.04    2.76
   4  -5   0   35.18    2.81
   4  -5   0   35.75    2.71
   4  -5   1   34.59    2.76
  -4   5  -1   34.26    2.62
   4  -5   1   28.81    2.54
   4  -5   2    3.04    0.99
   4  -5   2    1.96    0.82
  -4   5  -2    3.79    1.07
   4  -5   3   38.36    2.87
  -4   5  -3   38.34    1.73
  -4   5  -3   42.70    3.03
   4  -5   3   39.24    3.07
  -4   5  -4   81.30    2.81
   4  -5   4   80.90    4.36
   4  -5   5  153.38    6.44
  -4   5  -6   82.20    4.45
   4  -5   6   80.94    4.54
  -4   5  -6   76.61    4.77
  -4   5  -7   31.24    2.67
  -4   5  -7   31.33    3.05
   4  -5   7   31.93    2.92
  -4   5  -8   30.93    2.67
  -4   5  -8   34.36    3.35
   4  -5   8   30.66    2.94
  -4   5  -9  128.82    5.85
  -4   5  -9  145.21    7.27
   4  -5   9  131.24    6.69
  -4   5 -10   27.42    3.21
   4  -5  10   23.18    2.72
  -4   5 -11   -1.00    1.15
   4  -5  11    0.79    0.91
   4  -5  12   28.08    3.22
  -4   5 -12   25.55    3.32
   4  -5  13   41.68    4.16
  -4   5 -13   48.54    4.68
  -4   5 -14    1.28    1.25
   4  -5  14    0.39    1.18
   4  -5  15    2.49    1.66
   4  -5  16   -2.55    1.66
   4  -4 -17    6.38    1.94
   4  -4 -16   17.49    3.06
   4  -4 -15    1.39    1.34
   4  -4 -14    1.56    1.26
   4  -4 -14    2.13    0.89
   4  -4 -13    1.26    1.23
   4  -4 -12    8.34    0.58
   4  -4 -12   30.08    3.21
   4  -4 -11   67.56    4.72
   4  -4 -10   71.80    4.74
   4  -4  -9   26.65    2.82
   4  -4  -8   38.67    3.10
   4  -4  -7  186.58    7.54
  -4   4   6    5.74    1.26
   4  -4  -6    4.38    1.36
  -4   4   5   22.50    2.15
  -4   4   4   72.59    2.28
  -4   4   4  111.27    4.75
  -4   4   3  117.05    5.18
  -4   4   2  347.82   10.50
  -4   4   1   91.24    4.29
  -4   4   0  305.82    9.40
   4  -4   0  306.93    9.62
  -4   4  -1   -0.12    0.72
   4  -4   1    0.12    0.71
  -4   4  -2  243.61    8.15
   4  -4   2  256.17    8.59
  -4   4  -3   -0.05    0.75
  -4   4  -3   -0.27    0.47
   4  -4   3   -0.13    0.73
  -4   4  -4    3.75    0.74
   4  -4   4    1.16    0.82
   4  -4   4    2.73    1.02
  -4   4  -5    2.60    0.74
  -4   4  -5    0.14    0.81
   4  -4   5    1.84    0.87
   4  -4   6  219.66    8.02
  -4   4  -6  222.37    8.56
  -4   4  -7  163.15    6.57
  -4   4  -7  176.58    7.61
   4  -4   7  172.45    7.05
  -4   4  -8  119.39    5.34
  -4   4  -8  126.76    6.52
   4  -4   8  129.79    6.08
  -4   4  -9   -0.12    0.73
   4  -4   9    1.65    1.05
  -4   4  -9    0.11    1.09
  -4   4 -10   33.78    2.67
  -4   4 -10   31.94    3.50
   4  -4  10   32.93    3.18
  -4   4 -11   11.82    2.37
   4  -4  11    8.94    1.79
   4  -4  12    1.75    1.05
  -4   4 -12    2.71    1.46
   4  -4  13    0.30    1.01
  -4   4 -13   -0.46    1.48
   4  -4  14    1.45    1.40
  -4   4 -14   -2.57    1.82
   4  -4  15    2.11    1.31
   4  -4  16   12.19    2.50
   4  -3 -18    8.30    2.23
   4  -3 -17    1.62    1.26
   4  -3 -16    0.26    1.30
   4  -3 -15   -0.50    1.16
   4  -3 -14    0.58    1.03
   4  -3 -14    1.09    0.64
   4  -3 -13   33.51    3.42
   4  -3 -13   26.52    2.15
   4  -3 -12   31.46    1.66
   4  -3 -12   38.09    3.58
   4  -3 -11    0.77    0.28
   4  -3 -11    1.98    1.18
   4  -3 -10   27.25    1.26
   4  -3 -10   39.55    3.38
   4  -3  -9   79.18    4.70
   4  -3  -8   93.59    5.00
   4  -3  -7   14.01    1.84
  -4   3   7   16.44    1.96
  -4   3   6   13.89    1.74
  -4   3   5    2.88    0.92
  -4   3   4  180.17    4.80
  -4   3   4  206.22    7.10
  -4   3   3  370.47   10.69
  -4   3   2   30.44    2.29
  -4   3   1  463.20   12.49
  -4   3   0  204.46    6.84
   4  -3   0  203.84    7.02
   4  -3   1   87.47    4.21
  -4   3  -1   89.78    4.08
  -4   3  -2    8.50    1.30
   4  -3   2    9.55    1.45
  -4   3  -3   20.54    1.58
   4  -3   3   22.72    2.18
  -4   3  -3   20.31    1.91
  -4   3  -4    0.18    0.54
  -4   3  -4    0.33    0.77
   4  -3   4    0.53    0.77
  -4   3  -5  114.32    4.37
  -4   3  -5  109.28    5.39
   4  -3   5  125.77    5.67
  -4   3  -6  136.96    5.07
   4  -3   6  131.18    5.67
  -4   3  -6  141.98    6.42
  -4   3  -7   39.28    3.42
   4  -3   7   36.77    2.93
  -4   3  -8  162.07    6.31
  -4   3  -8  171.96    7.84
   4  -3   8  177.40    7.11
  -4   3  -9   50.08    3.10
  -4   3  -9   51.57    4.16
   4  -3   9   49.67    3.61
  -4   3 -10    0.56    0.74
  -4   3 -10    0.52    0.98
   4  -3  10    0.63    0.88
   4  -3  11    2.15    1.19
  -4   3 -11    3.24    0.91
  -4   3 -11    3.94    1.74
   4  -3  12   -1.25    1.10
  -4   3 -12    2.22    1.56
   4  -3  13    1.99    1.34
  -4   3 -13   -0.57    1.37
   4  -3  14   27.46    3.22
  -4   3 -14   25.41    3.72
   4  -3  15   31.87    3.67
   4  -3  16    2.10    1.39
   4  -2 -18    2.04    1.57
   4  -2 -17    0.02    1.35
   4  -2 -16    1.67    1.18
   4  -2 -15   18.03    2.65
   4  -2 -14    5.73    1.52
   4  -2 -14    5.07    0.94
   4  -2 -13    0.55    0.93
   4  -2 -13   -0.34    0.54
   4  -2 -12   17.92    2.45
   4  -2 -12   14.46    1.62
   4  -2 -11  125.69    4.11
   4  -2 -11  116.74    5.07
   4  -2 -11  133.25    6.72
   4  -2 -10   86.37    3.05
   4  -2 -10   90.00    5.12
   4  -2  -9    3.88    1.23
   4  -2  -9    3.88    0.57
   4  -2  -8    4.10    1.20
  -4   2   8    2.79    0.97
  -4   2   7   85.08    4.41
   4  -2  -7   79.33    4.37
  -4   2   6  202.71    7.18
   4  -2  -6  185.39    7.01
  -4   2   5  761.80   19.10
  -4   2   4   80.21    2.82
  -4   2   4   83.65    3.98
  -4   2   3  408.32   11.30
   4  -2  -2  550.60   14.42
  -4   2   2  588.69   14.61
  -4   2   1   19.67    1.71
   4  -2  -1   18.83    1.65
   4  -2  -1   19.82    1.81
  -4   2   0  217.46    6.74
   4  -2   0  192.86    6.56
   4  -2   0  209.10    6.88
   4  -2   1   51.38    3.03
  -4   2  -1   47.70    2.75
   4  -2   1   47.99    2.69
  -4   2  -2  352.83    9.71
   4  -2   2  344.83   10.13
   4  -2   2  317.44    9.42
   4  -2   3  511.23   13.77
  -4   2  -3  534.07   13.60
  -4   2  -3  530.23   14.57
   4  -2   3  568.22   14.72
  -4   2  -3  553.54   14.04
  -4   2  -4   36.95    2.37
  -4   2  -4   33.47    2.77
   4  -2   4   42.16    2.92
  -4   2  -5    4.71    1.08
  -4   2  -5    3.43    1.15
   4  -2   5    3.69    1.04
  -4   2  -6  107.93    4.62
  -4   2  -6  108.30    5.47
  -4   2  -7  167.24    6.28
  -4   2  -7  172.72    7.41
   4  -2   7  163.01    6.44
  -4   2  -8   44.57    3.67
   4  -2   8   40.31    3.04
   4  -2   9   58.97    3.82
  -4   2  -9   53.85    3.12
  -4   2  -9   56.78    4.30
   4  -2  10    3.18    1.09
  -4   2 -10    4.40    1.04
  -4   2 -10    5.85    1.51
   4  -2  11    4.29    1.30
  -4   2 -11    1.78    1.34
   4  -2  12   21.60    2.64
  -4   2 -12   19.82    3.02
   4  -2  13   36.17    3.55
  -4   2 -13   37.10    4.12
   4  -2  14    2.87    1.49
  -4   2 -14   -0.37    1.29
   4  -2  15   55.65    4.65
   4  -2  16   58.32    4.93
   4  -1 -19   -2.30    1.63
   4  -1 -18    0.33    1.51
   4  -1 -17   34.65    3.84
   4  -1 -16   54.83    4.62
   4  -1 -15    1.86    1.28
   4  -1 -15    0.49    0.48
   4  -1 -14   21.22    1.79
   4  -1 -14   25.34    3.00
   4  -1 -13    0.98    1.01
   4  -1 -13    1.04    0.58
   4  -1 -12   -0.70    0.90
   4  -1 -12   -0.78    0.80
   4  -1 -11   46.29    2.44
   4  -1 -11   45.54    2.94
   4  -1 -10   12.79    1.19
   4  -1 -10   12.97    1.63
   4  -1 -10   12.66    2.02
   4  -1  -9  143.75    4.55
   4  -1  -9  136.93    5.59
   4  -1  -9  143.01    6.46
  -4   1   8  834.09   21.14
   4  -1  -8  818.18   18.64
   4  -1  -8  817.78   21.14
  -4   1   7   77.63    4.11
   4  -1  -7   70.41    4.01
  -4   1   6   97.41    4.51
  -4   1   5  134.93    5.30
  -4   1   4  439.66   10.80
  -4   1   4  448.01   12.06
   4  -1  -3   15.57    1.55
  -4   1   3   15.05    1.23
  -4   1   3   18.25    1.66
  -4   1   2   10.80    1.25
   4  -1  -2   11.77    1.30
   4  -1  -1   44.64    2.46
   4  -1  -1   43.49    2.57
  -4   1   1   47.46    2.56
  -4   1   0    1.55    0.66
   4  -1   0    1.78    0.65
   4  -1   0    1.28    0.55
   4  -1   1   91.28    4.01
   4  -1   1   75.69    3.43
  -4   1  -1   90.74    3.70
  -4   1  -2  135.17    4.78
  -4   1  -2  135.22    5.31
   4  -1   2  139.86    5.34
   4  -1   2  125.34    4.67
   4  -1   3   20.28    1.73
  -4   1  -3   24.69    2.01
  -4   1  -3   23.53    2.19
   4  -1   3   24.23    2.13
  -4   1  -4  318.78    9.48
   4  -1   4  308.49    9.05
  -4   1  -4  324.94   10.17
   4  -1   4  338.54   10.15
  -4   1  -5  204.92    7.09
   4  -1   5  219.03    7.01
  -4   1  -5  203.97    7.78
   4  -1   5  224.90    8.00
  -4   1  -6   99.72    4.67
  -4   1  -6  110.60    5.50
  -4   1  -7   12.33    1.77
  -4   1  -7    9.20    1.77
  -4   1  -8   -0.27    1.02
   4  -1   8    0.29    0.80
   4  -1   9    0.29    0.86
  -4   1  -9    0.85    0.68
  -4   1  -9   -0.87    1.10
   4  -1  10   25.42    2.52
  -4   1 -10   25.40    1.99
  -4   1 -10   23.09    2.97
   4  -1  11   13.08    2.00
  -4   1 -11   14.00    2.48
   4  -1  12    3.32    1.26
  -4   1 -12    4.36    1.66
   4  -1  13   52.35    4.13
  -4   1 -13   55.84    4.92
   4  -1  14   33.82    3.41
  -4   1 -14   38.93    4.36
   4  -1  15    0.87    1.16
   4   0 -19    5.38    2.19
   4   0 -18   13.32    2.69
   4   0 -17    9.21    2.30
   4   0 -16   33.94    3.56
   4   0 -15   44.42    2.54
   4   0 -15   48.73    4.09
   4   0 -14    4.67    1.47
   4   0 -14    4.37    0.89
   4   0 -13    7.20    1.71
   4   0 -13    5.69    1.02
   4   0 -12   81.60    3.96
   4   0 -12   91.76    4.99
   4   0 -11  268.93    9.13
   4   0 -11  245.11    8.11
   4   0 -10  267.44    7.75
   4   0 -10  257.04    8.39
   4   0  -9  129.04    4.53
   4   0  -9  116.67    5.12
  -4   0   8   75.37    4.25
   4   0  -8   73.31    3.15
   4   0  -8   80.67    4.03
   4   0  -8   75.38    4.27
  -4   0   7   45.61    3.02
   4   0  -7   43.47    2.26
   4   0  -7   43.94    2.94
   4   0  -7   43.97    3.03
  -4   0   6  642.28   16.19
   4   0  -6  597.96   16.19
  -4   0   5    0.33    0.61
  -4   0   4  143.91    4.74
  -4   0   4  150.23    5.25
   4   0  -4  132.99    5.14
  -4   0   3   38.70    2.21
  -4   0   3   38.89    2.29
   4   0  -3   36.53    2.29
   4   0  -2  407.52   10.76
   4   0  -2  411.37   10.73
  -4   0   2  431.06   10.87
   4   0  -1  164.76    5.30
   4   0  -1  170.52    5.56
  -4   0   1  174.38    5.47
  -4   0   0    3.02    0.67
   4   0   0    2.82    0.70
   4   0   0    3.13    0.67
   4   0   1   32.07    1.91
   4   0   1   39.21    2.39
  -4   0  -1   33.13    1.99
  -4   0  -2  694.00   17.37
  -4   0  -2  718.98   16.45
   4   0   2  700.03   17.37
   4   0   2  674.56   16.27
   4   0   3  967.09   22.87
  -4   0  -3 1031.07   24.23
  -4   0  -3 1034.14   24.29
   4   0   3 1040.36   24.22
  -4   0  -4   -0.45    0.74
   4   0   4   -0.17    0.50
  -4   0  -4    0.59    0.78
   4   0   4    0.41    0.77
  -4   0  -5   53.05    3.25
   4   0   5   48.49    2.63
  -4   0  -5   46.51    3.27
   4   0   5   45.04    3.17
  -4   0  -6   13.95    1.77
   4   0   6   13.24    1.47
  -4   0  -6   12.19    1.89
   4   0   6   15.60    2.04
  -4   0  -7   10.85    1.74
  -4   0  -7    9.84    1.79
  -4   0  -8    7.13    1.63
  -4   0  -8    5.93    1.57
   4   0   9    9.09    1.45
  -4   0  -9    7.63    1.80
   4   0  10   38.95    3.01
  -4   0 -10   33.36    2.16
  -4   0 -10   38.43    3.66
   4   0  11   79.30    4.64
  -4   0 -11   83.39    5.69
   4   0  12   72.08    4.55
  -4   0 -12   72.30    5.51
   4   0  13    5.45    1.42
  -4   0 -13    1.30    1.26
   4   0  14    3.41    1.35
  -4   0 -14    2.12    1.61
   4   1 -19   -0.40    1.31
   4   1 -18   22.33    3.06
   4   1 -17   39.48    3.95
   4   1 -16    6.09    1.87
  -4  -1  16    5.38    1.41
   4   1 -15    2.43    1.24
  -4  -1  15    1.27    1.05
   4   1 -14   21.10    2.52
   4   1 -14   18.02    1.73
   4   1 -13   24.81    2.08
   4   1 -13   22.60    2.55
   4   1 -12    5.05    1.25
   4   1 -12    5.07    1.03
   4   1 -11   12.21    1.77
   4   1 -11    6.09    1.07
   4   1 -10    1.70    1.01
   4   1 -10    1.47    0.70
   4   1 -10   -0.30    0.78
   4   1  -9  149.70    5.34
   4   1  -9  133.99    5.61
  -4  -1   9  155.14    6.55
   4   1  -8   57.67    2.92
   4   1  -8   48.94    3.14
  -4  -1   8   58.17    3.59
   4   1  -7    6.71    0.97
  -4  -1   7    6.25    1.23
   4   1  -7    6.43    1.23
   4   1  -7    2.86    0.95
  -4  -1   6  270.58    8.38
   4   1  -6  253.60    8.56
   4   1  -5    3.36    0.97
  -4  -1   5    2.51    0.78
   4   1  -5    5.27    1.23
  -4  -1   4   16.24    1.46
  -4  -1   4   17.31    1.51
   4   1  -4   16.51    1.88
   4   1  -4   17.02    1.54
  -4  -1   3  185.94    5.93
  -4  -1   3  190.76    5.84
   4   1  -3  173.37    5.68
  -4  -1   2  129.12    4.33
   4   1  -2  119.40    4.11
   4   1  -2  116.10    4.16
   4   1  -1   18.10    1.35
   4   1  -1   19.38    1.48
  -4  -1   1   18.72    1.35
   4   1   0 1172.74   26.18
  -4  -1   0 1210.36   26.32
   4   1   0 1210.99   26.90
   4   1   1  351.82    8.89
  -4  -1  -1  353.76    9.80
   4   1   1  366.01    9.83
  -4  -1  -1  359.92    8.97
  -4  -1  -2   80.81    3.76
   4   1   2   81.68    2.99
   4   1   2   81.91    3.75
  -4  -1  -3   84.98    4.32
  -4  -1  -3   79.02    3.95
   4   1   3   89.09    4.12
   4   1   3   82.12    3.07
   4   1   4    1.64    0.57
  -4  -1  -4    1.58    0.88
  -4  -1  -4    2.24    0.91
   4   1   4    1.01    0.69
  -4  -1  -5   28.97    2.58
   4   1   5   30.70    1.90
  -4  -1  -5   27.74    2.51
   4   1   5   30.43    2.63
  -4  -1  -6   48.12    3.41
  -4  -1  -6   50.65    3.53
   4   1   6   52.01    2.71
   4   1   6   49.31    3.47
  -4  -1  -7    2.98    1.19
   4   1   7    3.30    0.90
  -4  -1  -7    2.70    1.24
  -4  -1  -8   97.53    5.53
  -4  -1  -9   54.62    4.23
  -4  -1 -10   27.84    1.84
   4   1  10   35.72    2.76
  -4  -1 -10   32.36    3.32
   4   1  11    5.80    1.35
  -4  -1 -11    7.17    1.92
   4   1  12   20.10    2.35
  -4  -1 -12   23.37    3.23
   4   1  13   18.05    2.29
  -4  -1 -13   15.35    2.65
  -4  -1 -14    1.96    1.35
   4   2 -20    2.12    1.56
   4   2 -19    7.84    1.93
   4   2 -18    0.29    1.33
   4   2 -17    7.78    1.82
  -4  -2  16    9.71    1.75
   4   2 -16    9.68    1.95
  -4  -2  15   28.86    2.81
   4   2 -15   29.03    2.99
  -4  -2  14   50.57    3.70
   4   2 -14   53.07    3.91
   4   2 -13    2.98    1.22
   4   2 -13    1.68    0.80
   4   2 -12   37.05    2.60
   4   2 -12   38.64    3.01
   4   2 -11   67.23    3.66
   4   2 -11   75.98    4.05
   4   2 -10   72.99    3.82
   4   2  -9    8.26    1.22
  -4  -2   9    7.39    1.41
   4   2  -9    4.77    0.99
   4   2  -8   31.10    2.29
   4   2  -8   26.81    2.31
  -4  -2   8   31.89    2.55
   4   2  -7  267.87    8.14
   4   2  -7  254.25    8.58
  -4  -2   7  274.14    8.66
   4   2  -6  257.56    7.92
   4   2  -6  260.91    8.60
  -4  -2   6  265.90    8.23
  -4  -2   5    9.36    1.17
   4   2  -5    8.87    1.37
   4   2  -5   10.15    1.28
  -4  -2   4   15.30    1.43
  -4  -2   4   15.70    1.51
   4   2  -4   15.11    1.73
   4   2  -4   15.71    1.43
  -4  -2   3   54.69    2.90
  -4  -2   3   56.07    2.58
   4   2  -3   53.73    2.26
   4   2  -3   55.34    2.58
  -4  -2   2   58.84    3.08
  -4  -2   2   58.55    2.49
   4   2  -2   54.28    2.34
   4   2  -2   53.51    2.48
   4   2  -1   18.63    1.37
  -4  -2   1   18.86    1.22
   4   2  -1   16.71    1.18
  -4  -2   0   20.47    1.22
   4   2   0   18.23    1.45
   4   2   0   18.72    1.17
  -4  -2  -1    2.87    0.49
   4   2   1    3.18    0.51
  -4  -2  -1    3.41    0.86
   4   2   1    2.78    0.74
   4   2   2   47.61    1.88
  -4  -2  -2   48.12    2.80
   4   2   2   51.62    2.80
  -4  -2  -3   -1.03    1.10
   4   2   3    0.40    0.40
  -4  -2  -3    0.86    0.68
   4   2   3    0.37    0.70
   4   2   4  129.03    4.07
  -4  -2  -4  135.78    5.94
  -4  -2  -4  128.99    5.42
   4   2   4  140.11    5.58
  -4  -2  -5  123.56    5.68
   4   2   5  119.96    4.04
  -4  -2  -5  117.68    5.45
   4   2   5  123.25    5.49
   4   2   6    1.32    0.87
  -4  -2  -6    1.58    1.14
   4   2   6    2.65    0.67
  -4  -2  -6    2.11    1.01
  -4  -2  -7   32.40    2.98
   4   2   7   32.40    2.12
   4   2   8   47.22    2.73
  -4  -2  -8   42.40    3.59
  -4  -2  -9    7.19    1.78
   4   2  10   45.68    3.06
  -4  -2 -10   40.90    3.85
   4   2  10   42.26    2.95
  -4  -2 -11   48.43    4.31
   4   2  11   44.25    3.16
   4   2  12    9.94    1.65
  -4  -2 -12   11.38    2.36
  -4  -2 -13    4.77    1.70
  -4  -2 -14   -1.16    1.59
   4   3 -20   -1.99    1.60
   4   3 -19   -0.12    1.06
   4   3 -18    0.64    1.22
   4   3 -17    0.26    1.02
  -4  -3  16   32.23    3.04
   4   3 -16   27.79    3.09
  -4  -3  15    3.59    1.28
   4   3 -15    5.53    1.65
  -4  -3  14   47.55    3.76
   4   3 -14   51.47    3.80
  -4  -3  13  188.75    7.89
   4   3 -13  189.35    7.45
   4   3 -12   48.25    3.08
   4   3 -12   49.48    3.32
   4   3 -11    5.44    1.11
   4   3 -10    1.30    0.71
   4   3 -10    1.27    0.69
   4   3  -9    2.58    0.78
  -4  -3   9    2.37    0.92
   4   3  -9    1.96    0.81
   4   3  -8    2.86    0.72
  -4  -3   8    2.53    0.81
   4   3  -8    1.14    0.69
   4   3  -7   18.65    1.96
  -4  -3   7   21.28    1.94
   4   3  -7   19.09    1.44
   4   3  -6   47.11    3.12
  -4  -3   6   51.46    2.96
   4   3  -5  172.96    6.65
  -4  -3   5  175.68    5.90
  -4  -3   4  126.58    4.54
  -4  -3   4  132.10    5.08
   4   3  -4  123.91    5.46
   4   3  -4  127.28    3.68
  -4  -3   3   26.37    1.65
  -4  -3   3   29.47    2.14
   4   3  -3   25.97    1.31
  -4  -3   2   90.83    4.12
  -4  -3   2   89.36    3.10
   4   3  -2   88.14    2.97
  -4  -3   1   29.55    2.24
   4   3  -1   28.85    1.61
  -4  -3   1   29.32    1.41
   4   3  -1   28.03    1.42
  -4  -3   0   53.24    1.85
  -4  -3   0   55.99    2.55
   4   3   0   58.27    2.59
   4   3   0   51.93    1.86
   4   3   1    0.48    0.20
  -4  -3  -1    1.19    0.68
   4   3   1    0.30    0.43
   4   3   2    0.70    0.52
  -4  -3  -2    0.73    0.76
   4   3   2    1.15    0.24
   4   3   2    1.47    0.82
  -4  -3  -2    0.63    0.59
  -4  -3  -3  173.41    6.72
   4   3   3  146.71    3.80
  -4  -3  -3  161.32    5.80
   4   3   3  169.47    5.86
  -4  -3  -4  150.12    6.26
   4   3   4  103.44    5.04
  -4  -3  -4  125.79    5.27
   4   3   4  137.74    5.49
   4   3   4  121.94    3.51
   4   3   5  283.05    7.19
   4   3   5  264.29    9.04
  -4  -3  -5  282.68    9.29
   4   3   5  302.67    9.56
   4   3   6    0.58    0.83
   4   3   6    0.53    0.39
   4   3   6    0.09    0.59
  -4  -3  -6   -0.13    0.82
   4   3   7    5.51    1.23
   4   3   7    6.78    0.94
  -4  -3  -7    7.58    1.69
   4   3   7    6.56    0.96
   4   3   8  259.94    7.67
  -4  -3  -8  266.92    9.85
   4   3   8  275.53    7.84
  -4  -3  -9   49.63    4.03
   4   3   9   51.31    2.95
  -4  -3 -10   -0.11    0.37
  -4  -3 -10    0.13    1.04
   4   3  11   -0.28    0.86
  -4  -3 -11   -0.26    1.23
  -4  -3 -12    0.56    1.12
  -4  -3 -13   23.81    3.45
  -4  -3 -14    9.38    2.34
   4   4 -19    0.31    1.05
   4   4 -18    9.84    2.07
  -4  -4  17    4.74    1.53
   4   4 -17    3.79    1.42
  -4  -4  16    6.39    1.73
   4   4 -16    5.95    1.46
  -4  -4  15   70.90    4.65
   4   4 -15   70.69    4.60
  -4  -4  14   33.56    3.25
   4   4 -14   34.31    2.99
  -4  -4  13    1.65    1.09
   4   4 -13    1.36    0.86
  -4  -4  12   17.53    2.34
   4   4 -12   21.30    2.09
   4   4 -11   47.30    3.37
   4   4 -11   46.02    3.13
   4   4 -10   -0.82    0.77
   4   4 -10    0.63    0.75
   4   4 -10    0.07    0.71
   4   4  -9    8.12    1.08
  -4  -4   9    9.92    1.54
   4   4  -9    8.38    1.40
   4   4  -9    8.72    1.40
   4   4  -8   59.35    3.51
   4   4  -8   57.15    3.55
   4   4  -8   59.95    2.68
  -4  -4   8   57.39    3.52
   4   4  -7   24.90    2.27
  -4  -4   7   28.24    2.23
   4   4  -7   24.62    1.45
   4   4  -6  226.27    7.99
  -4  -4   6  236.41    7.38
   4   4  -6  220.75    5.72
   4   4  -5   37.68    2.86
  -4  -4   5   45.63    3.06
   4   4  -5   36.67    1.40
  -4  -4   5   43.06    2.43
   4   4  -5   38.19    1.45
  -4  -4   4  168.34    6.07
   4   4  -4  157.15    6.30
  -4  -4   4  174.70    6.53
   4   4  -4  145.15    3.75
  -4  -4   4  165.64    5.16
  -4  -4   3   41.88    2.06
  -4  -4   3   44.56    2.84
  -4  -4   3   45.34    3.10
   4   4  -3   41.02    1.48
  -4  -4   2    6.22    1.08
  -4  -4   2    7.05    0.74
  -4  -4   2    5.56    1.10
   4   4  -2    6.33    0.60
  -4  -4   1   -0.18    0.57
  -4  -4   1    1.01    0.75
  -4  -4   1    0.84    0.29
   4   4  -1    0.59    0.38
  -4  -4   0   44.40    2.97
  -4  -4   0   44.90    2.21
   4   4   0   45.71    2.23
   4   4   1    1.19    0.59
   4   4   1   -0.71    0.72
  -4  -4  -1    0.73    0.53
  -4  -4  -2   39.16    2.99
   4   4   2   38.99    2.89
  -4  -4  -2   41.06    2.44
   4   4   2   35.60    2.31
  -4  -4  -3  599.62   16.73
   4   4   3  586.62   15.87
  -4  -4  -3  561.53   14.83
   4   4   3  574.42   14.99
   4   4   4  204.45    7.53
  -4  -4  -4  196.60    7.12
   4   4   4  206.57    7.25
   4   4   5   19.61    1.01
   4   4   5   23.62    2.29
  -4  -4  -5   19.25    2.14
   4   4   5   19.50    1.02
   4   4   5   19.45    2.06
   4   4   6   11.10    1.68
   4   4   6    8.77    1.45
   4   4   6   10.30    0.85
  -4  -4  -6   11.82    1.80
   4   4   6    8.45    0.78
   4   4   7    2.40    0.58
   4   4   7    1.40    0.66
   4   4   7    2.11    0.59
  -4  -4  -7    3.25    1.33
   4   4   8   -0.14    0.42
   4   4   8   -0.41    0.48
   4   4   8   -0.31    0.71
  -4  -4  -8   -1.53    1.36
  -4  -4  -9    1.16    0.49
  -4  -4  -9    2.52    1.34
   4   4   9    1.49    0.59
  -4  -4 -10    2.56    1.07
  -4  -4 -11   27.37    3.42
  -4  -4 -12   62.42    5.26
  -4  -4 -13    0.67    1.49
  -4  -4 -14   15.75    3.03
   4   5 -18    1.05    1.15
  -4  -5  17   49.55    4.06
   4   5 -17   46.35    3.87
  -4  -5  16    7.32    1.61
   4   5 -16    7.37    1.65
  -4  -5  15    8.43    1.85
   4   5 -15    7.35    1.54
  -4  -5  14   21.45    2.74
   4   5 -14   17.92    2.10
  -4  -5  13   -0.60    1.14
   4   5 -13    1.44    0.98
  -4  -5  12    6.32    1.54
   4   5 -11    0.91    0.80
  -4  -5  11    0.03    0.99
   4   5 -11    1.98    0.78
   4   5 -10    3.70    1.23
   4   5 -10    3.93    1.07
  -4  -5  10    1.52    0.97
   4   5 -10    4.87    0.90
  -4  -5   9   12.08    1.76
   4   5  -9   14.51    1.86
   4   5  -9   14.79    1.86
   4   5  -9   12.31    1.18
   4   5  -8  302.72    9.94
   4   5  -8  288.58    9.77
  -4  -5   8  310.95   10.12
   4   5  -8  300.97    7.73
  -4  -5   8  314.80    9.87
   4   5  -7   93.10    4.65
   4   5  -7   90.51    4.58
  -4  -5   7   95.37    4.78
   4   5  -7   83.64    2.68
  -4  -5   7   92.64    4.37
   4   5  -6   36.73    2.86
   4   5  -6   28.57    2.59
  -4  -5   6   36.18    2.81
  -4  -5   6   31.49    2.26
   4   5  -5  577.34   16.33
  -4  -5   5  635.95   16.77
   4   5  -5  595.24   16.28
  -4  -5   5  609.04   15.05
   4   5  -4  485.21   14.22
  -4  -5   4  529.32   14.60
  -4  -5   4  502.09   12.48
  -4  -5   3   16.91    1.85
  -4  -5   3   18.16    2.05
  -4  -5   3   16.13    1.22
  -4  -5   2    0.37    0.55
  -4  -5   2    0.82    0.33
  -4  -5   2    0.03    0.72
  -4  -5   1   21.23    2.00
  -4  -5   1   18.03    2.04
  -4  -5   1   16.81    0.76
   4   5  -1   20.48    1.18
  -4  -5   0   44.53    3.10
   4   5   0   42.23    3.11
  -4  -5   0   44.96    3.23
  -4  -5   0   40.88    2.07
   4   5   0   44.49    2.12
   4   5   1   19.46    2.18
  -4  -5  -1   19.37    2.16
  -4  -5  -1   19.35    1.52
   4   5   1   17.83    1.51
  -4  -5  -2   30.41    2.81
   4   5   2   31.43    2.68
  -4  -5  -2   31.73    2.70
  -4  -5  -2   29.99    2.14
   4   5   2   31.95    2.15
   4   5   3  291.28    9.94
  -4  -5  -3  319.43   10.22
  -4  -5  -3  298.64    9.08
   4   5   3  306.89    9.16
   4   5   4  429.29   12.77
  -4  -5  -4  427.24   12.19
   4   5   4  425.26   12.19
   4   5   5    5.47    1.11
   4   5   5    5.57    1.18
  -4  -5  -5    4.36    1.10
   4   5   6   37.01    1.46
   4   5   6   37.35    3.00
   4   5   6   36.73    1.43
  -4  -5  -6   41.45    3.18
   4   5   7    0.70    0.33
   4   5   7    0.92    0.36
  -4  -5  -7    0.06    0.68
  -4  -5  -7    0.26    0.93
   4   5   8    0.54    0.42
  -4  -5  -8    0.25    0.55
  -4  -5  -8   -0.46    1.00
  -4  -5  -9   47.26    2.43
   4   5   9   51.40    2.61
  -4  -5  -9   45.19    3.82
  -4  -5 -10   13.89    2.42
  -4  -5 -11   -1.79    1.20
  -4  -5 -12   38.03    4.02
  -4  -5 -13   35.09    4.11
  -4  -6  17   13.92    2.43
   4   6 -17   16.67    2.24
  -4  -6  16   13.23    2.25
   4   6 -16   14.34    2.04
  -4  -6  15   -0.69    1.15
   4   6 -15    1.00    0.83
  -4  -6  14    3.39    1.52
   4   6 -14    1.73    0.79
  -4  -6  13   33.49    3.36
   4   6 -13   31.00    2.51
   4   6 -12    5.05    1.36
  -4  -6  12    4.00    1.36
   4   6 -11   17.51    2.18
  -4  -6  11   16.59    2.26
   4   6 -11   15.52    1.46
   4   6 -10   50.30    3.60
  -4  -6  10   57.28    4.04
  -4  -6  10   49.98    3.56
   4   6 -10   49.65    2.49
   4   6  -9   74.18    4.50
  -4  -6   9   77.68    4.76
  -4  -6   9   84.18    4.60
   4   6  -9   75.55    2.87
  -4  -6   9   79.04    4.40
   4   6  -8   40.29    3.16
  -4  -6   8   41.70    3.41
  -4  -6   8   48.56    3.41
   4   6  -8   35.06    1.51
  -4  -6   8   39.93    2.94
   4   6  -7  257.89    9.07
   4   6  -7  248.35    9.03
  -4  -6   7  269.75    9.33
  -4  -6   7  257.83    8.46
   4   6  -6  229.01    8.38
   4   6  -6  215.18    8.17
  -4  -6   6  239.63    8.63
  -4  -6   6  220.01    7.34
  -4  -6   5    0.63    0.66
   4   6  -5    5.47    1.79
   4   6  -5    3.88    1.43
  -4  -6   5    1.74    0.90
  -4  -6   4    7.49    1.00
   4   6  -4    7.20    1.48
  -4  -6   4   10.55    1.61
  -4  -6   3  119.86    5.41
   4   6  -3  115.18    5.58
  -4  -6   3  131.94    5.89
  -4  -6   3  119.46    3.91
  -4  -6   2    6.18    1.29
  -4  -6   2    5.73    0.60
  -4  -6   2    6.71    1.37
  -4  -6   1    1.45    0.77
   4   6  -1    1.67    0.98
  -4  -6   1    1.06    0.39
  -4  -6   1    1.01    0.75
   4   6   0   14.56    1.94
  -4  -6   0   12.31    1.09
  -4  -6   0   14.95    1.94
   4   6   1   78.66    4.48
  -4  -6  -1   83.11    4.68
  -4  -6  -1   77.57    3.23
   4   6   2  486.06   14.29
  -4  -6  -2  516.62   14.54
  -4  -6  -2  466.22   12.54
   4   6   3   51.60    3.59
  -4  -6  -3   51.95    3.59
  -4  -6  -3   43.79    2.83
  -4  -6  -4   55.70    3.73
  -4  -6  -4   49.25    3.17
  -4  -6  -5   25.25    2.32
  -4  -6  -5   28.70    2.53
  -4  -6  -6   82.14    4.06
  -4  -6  -6   88.02    4.78
  -4  -6  -7   47.17    2.81
   4   6   7   41.82    1.58
   4   6   7   40.02    1.55
  -4  -6  -7   47.09    3.57
  -4  -6  -8   81.82    3.67
  -4  -6  -8   81.44    5.06
  -4  -6  -9    7.51    1.01
  -4  -6  -9    8.07    1.98
  -4  -6 -10   29.80    3.41
  -4  -6 -11   39.43    3.97
  -4  -6 -12    2.87    1.62
  -4  -6 -13    9.16    2.53
  -4  -7  17   -0.48    1.31
  -4  -7  16   26.47    3.20
  -4  -7  15    4.90    1.54
   4   7 -15    7.37    1.40
  -4  -7  14   -1.78    1.39
   4   7 -14   -0.12    0.70
   4   7 -13   20.53    2.55
  -4  -7  13   22.24    2.79
   4   7 -12   63.64    4.46
  -4  -7  12   70.62    4.99
   4   7 -12   68.53    3.38
   4   7 -11   25.06    2.76
  -4  -7  11   22.47    2.83
   4   7 -11   23.29    1.68
   4   7 -10   47.05    3.77
  -4  -7  10   45.18    3.91
   4   7 -10   47.35    2.20
   4   7  -9   46.32    3.57
  -4  -7   9   52.59    3.96
   4   7  -9   44.50    1.79
   4   7  -8   43.00    3.38
  -4  -7   8   45.70    3.80
  -4  -7   8   43.83    3.13
   4   7  -7    2.46    1.07
  -4  -7   7    2.17    1.04
  -4  -7   7    1.97    0.78
   4   7  -6   15.66    2.15
  -4  -7   6   16.51    2.17
  -4  -7   6   15.90    1.70
   4   7  -5  327.98   10.86
  -4  -7   5  318.61   10.97
  -4  -7   5  315.63    9.09
  -4  -7   4  270.43   10.01
  -4  -7   4  293.36    8.05
  -4  -7   3   19.02    2.18
  -4  -7   3   21.44    1.42
  -4  -7   2    2.71    0.48
   4   7  -2    4.52    1.30
  -4  -7   2    2.92    1.23
  -4  -7   2    2.86    0.46
  -4  -7   1  140.75    6.26
  -4  -7   1  134.26    3.79
  -4  -7   0  392.60   12.15
  -4  -7   0  386.61    9.65
  -4  -7  -1   25.39    2.54
  -4  -7  -1   28.70    1.89
  -4  -7  -2    5.32    1.26
  -4  -7  -2    5.06    1.04
  -4  -7  -3   29.47    2.59
  -4  -7  -3   28.38    2.20
  -4  -7  -4   58.73    3.67
  -4  -7  -4   60.37    3.53
  -4  -7  -5    8.26    1.52
  -4  -7  -5    9.67    1.62
  -4  -7  -6   23.84    2.17
  -4  -7  -6   21.25    2.44
  -4  -7  -7   30.06    2.30
  -4  -7  -7   32.46    3.07
  -4  -7  -8   64.27    3.27
  -4  -7  -8   64.46    4.54
  -4  -7  -9  105.28    6.29
  -4  -7 -10    3.85    1.59
  -4  -7 -11    3.47    1.36
  -4  -7 -12    0.26    1.39
  -4  -7 -13   -1.43    1.69
  -4  -8  17    2.65    1.21
  -4  -8  16    0.92    1.09
  -4  -8  15    1.32    1.40
   4   8 -14   17.23    2.60
  -4  -8  14   13.58    2.34
   4   8 -13   -0.63    1.13
  -4  -8  13   -0.21    1.10
   4   8 -12    9.18    1.78
  -4  -8  12    8.69    1.91
   4   8 -12    8.83    1.10
   4   8 -11   37.78    3.46
  -4  -8  11   41.61    3.77
   4   8 -11   34.43    1.92
   4   8 -10   32.28    3.13
  -4  -8  10   32.10    3.21
   4   8 -10   26.46    1.39
   4   8  -9   40.99    3.45
  -4  -8   9   39.14    3.65
   4   8  -8    5.70    1.54
  -4  -8   8    8.27    1.70
  -4  -8   8    3.55    0.92
   4   8  -7    1.76    0.99
  -4  -8   7    1.45    1.08
  -4  -8   7    0.28    0.72
   4   8  -6   51.01    3.76
  -4  -8   6   42.28    3.60
  -4  -8   6   47.26    2.90
  -4  -8   5   34.18    3.16
   4   8  -5   36.76    3.18
  -4  -8   5   36.13    2.35
  -4  -8   4    0.94    0.96
  -4  -8   4    0.21    0.47
  -4  -8   3  131.96    4.24
  -4  -8   3  137.21    6.49
  -4  -8   3  135.19    4.35
  -4  -8   2  390.90    9.15
  -4  -8   2  414.29   12.79
  -4  -8   2  380.40    9.19
  -4  -8   1   77.76    4.67
  -4  -8   1   70.22    2.38
  -4  -8   0   -1.05    1.03
  -4  -8   0    0.04    0.46
  -4  -8  -1   57.66    3.85
  -4  -8  -1   58.17    2.79
  -4  -8  -2   83.50    4.75
  -4  -8  -2   80.53    3.67
  -4  -8  -3    9.30    1.59
  -4  -8  -3    8.06    1.25
  -4  -8  -4   12.06    1.81
  -4  -8  -4   11.72    1.65
  -4  -8  -5   50.55    3.44
  -4  -8  -5   56.78    3.69
  -4  -8  -6  246.85    8.39
  -4  -8  -6  254.02    9.34
  -4  -8  -7   33.81    2.57
  -4  -8  -7   34.55    3.20
  -4  -8  -8    1.91    0.76
  -4  -8  -8   -0.01    0.98
  -4  -8  -9    5.06    1.64
  -4  -8 -10    2.43    1.33
  -4  -8 -11   -2.81    1.71
  -4  -8 -12    3.86    1.77
  -4  -9  18    2.00    1.21
  -4  -9  17   -0.86    1.54
  -4  -9  16    4.89    1.62
   4   9 -15   -1.11    1.10
  -4  -9  15    0.61    1.40
   4   9 -14   -1.57    1.13
  -4  -9  14    0.90    1.32
   4   9 -13    0.19    0.94
  -4  -9  13    1.39    1.22
   4   9 -12    1.56    1.11
  -4  -9  12    0.62    1.07
   4   9 -11    0.97    0.98
  -4  -9  11   -1.73    1.16
   4   9 -10   45.10    3.92
  -4  -9  10   40.34    3.82
   4   9  -9   40.23    3.57
  -4  -9   9   43.47    3.89
   4   9  -8   33.11    3.21
  -4  -9   8   40.79    3.65
   4   9  -7   65.50    4.57
  -4  -9   7   65.90    4.66
   4   9  -6   11.09    1.89
  -4  -9   6   10.11    2.01
   4   9  -5  129.11    6.39
  -4  -9   5  122.11    6.44
  -4  -9   4  137.16    4.84
  -4  -9   4  146.25    6.98
  -4  -9   3   42.61    3.58
  -4  -9   3   44.60    2.19
  -4  -9   3   46.03    2.29
  -4  -9   2   80.25    2.72
  -4  -9   2   86.00    5.08
  -4  -9   2   76.19    2.72
  -4  -9   1   79.91    4.91
  -4  -9   1   77.91    2.54
  -4  -9   0    3.80    1.18
  -4  -9   0    2.44    0.47
  -4  -9  -1   27.25    2.79
  -4  -9  -1   27.38    1.88
  -4  -9  -2   12.87    1.99
  -4  -9  -2   10.57    1.37
  -4  -9  -3   53.70    3.79
  -4  -9  -3   52.36    3.22
  -4  -9  -4  265.59    9.30
  -4  -9  -4  262.63    8.94
  -4  -9  -5  155.88    6.46
  -4  -9  -5  141.67    6.41
  -4  -9  -6   -0.09    0.82
  -4  -9  -6   -0.37    0.87
  -4  -9  -7   17.72    1.94
  -4  -9  -7   17.74    2.36
  -4  -9  -8    1.46    1.22
  -4  -9  -9    7.62    1.92
  -4  -9 -10   23.10    3.28
  -4  -9 -11   25.74    3.51
  -4  -9 -12    1.62    1.42
  -4 -10  18    1.96    1.31
   4  10 -17    1.18    1.27
  -4 -10  17    0.37    1.38
   4  10 -16    3.59    1.56
  -4 -10  16    5.07    1.80
   4  10 -15   17.83    2.87
  -4 -10  15   21.77    3.18
   4  10 -14   -0.54    1.17
  -4 -10  14    0.39    1.13
   4  10 -13   26.74    3.27
  -4 -10  13   29.99    3.66
   4  10 -12   14.74    2.40
  -4 -10  12   14.57    2.58
   4  10 -11    3.01    1.35
  -4 -10  11    1.93    1.19
   4  10 -10   45.79    4.02
  -4 -10  10   46.61    4.15
   4  10  -9    2.76    1.36
  -4 -10   9    3.85    1.73
   4  10  -8   32.77    3.31
  -4 -10   8   34.39    3.52
   4  10  -7   49.46    4.09
  -4 -10   7   52.98    4.30
   4  10  -6   21.63    2.70
  -4 -10   6   15.57    2.47
  -4 -10   6   18.57    1.83
   4  10  -5    0.88    0.86
  -4 -10   5    0.28    0.60
  -4 -10   5   -0.27    0.98
  -4 -10   4   22.49    2.75
  -4 -10   4   21.02    1.70
  -4 -10   3    0.55    0.55
  -4 -10   3   -0.49    1.22
  -4 -10   2   83.00    5.15
  -4 -10   2   78.38    2.89
  -4 -10   2   80.01    2.84
  -4 -10   1   45.31    3.63
  -4 -10   1   40.23    1.64
  -4 -10   1   31.19    1.16
  -4 -10   0    4.69    1.32
  -4 -10   0    4.22    0.62
  -4 -10  -1   11.44    1.92
  -4 -10  -1    7.02    1.02
  -4 -10  -2   86.21    5.04
  -4 -10  -2   85.44    4.01
  -4 -10  -3  134.62    6.43
  -4 -10  -3  134.88    5.63
  -4 -10  -4   23.87    2.54
  -4 -10  -4   23.81    2.45
  -4 -10  -5   12.87    1.91
  -4 -10  -5   10.03    1.80
  -4 -10  -6   29.04    2.65
  -4 -10  -6   22.94    2.58
  -4 -10  -7    8.49    1.48
  -4 -10  -7    9.39    1.85
  -4 -10  -8    0.59    1.02
  -4 -10  -9   13.34    2.39
  -4 -10 -10    0.37    1.19
  -4 -10 -11   32.65    3.81
  -4 -11  17   11.63    2.60
   4  11 -16    0.88    1.42
  -4 -11  16   -1.14    1.58
   4  11 -15   18.34    3.04
  -4 -11  15   16.36    2.82
   4  11 -14   15.41    2.90
  -4 -11  14   11.17    2.51
   4  11 -13    3.64    1.36
  -4 -11  13    2.66    1.52
   4  11 -12   15.73    2.53
  -4 -11  12   16.28    2.85
   4  11 -11   -2.59    1.50
  -4 -11  11    1.69    1.40
   4  11 -10   49.16    4.37
  -4 -11  10   52.49    4.57
   4  11  -9  304.39   11.84
  -4 -11   9  289.76   11.74
   4  11  -8  133.76    7.14
  -4 -11   8  133.49    7.23
  -4 -11   8  121.32    5.84
  -4 -11   7    3.25    0.87
   4  11  -7    3.64    1.28
  -4 -11   7    4.37    1.58
  -4 -11   6    5.58    1.10
   4  11  -6    4.19    1.10
  -4 -11   6    2.77    1.47
   4  11  -5   27.71    3.12
  -4 -11   5   23.14    2.88
  -4 -11   5   24.54    2.03
  -4 -11   4    3.94    1.51
  -4 -11   4    4.08    0.85
  -4 -11   3   -0.76    1.20
  -4 -11   3    0.45    0.46
  -4 -11   2    0.14    0.38
  -4 -11   2    0.08    1.15
  -4 -11   1   41.59    1.59
  -4 -11   1   57.14    4.29
  -4 -11   1   49.34    1.95
  -4 -11   0  209.61    8.72
  -4 -11   0  194.40    5.88
  -4 -11  -1  199.22    8.46
  -4 -11  -1  190.86    6.32
  -4 -11  -2    6.37    1.52
  -4 -11  -2   10.31    1.48
  -4 -11  -3   33.30    3.12
  -4 -11  -3   24.50    2.31
  -4 -11  -4   52.13    3.91
  -4 -11  -4   54.34    3.67
  -4 -11  -5   15.28    2.23
  -4 -11  -5   12.27    1.89
  -4 -11  -6    4.34    1.31
  -4 -11  -6    1.58    1.06
  -4 -11  -7    2.46    1.15
  -4 -11  -8    5.92    1.83
  -4 -11  -9   32.54    3.59
  -4 -11 -10   44.79    4.39
  -4 -11 -11    4.58    1.94
  -4 -12  16   13.22    2.92
  -4 -12  15   12.63    2.62
   4  12 -14    0.81    1.22
  -4 -12  14    1.99    1.46
   4  12 -13   -1.46    1.28
  -4 -12  13   -1.28    1.79
   4  12 -12    3.37    1.58
  -4 -12  12    1.66    1.38
   4  12 -11   18.52    2.91
  -4 -12  11   20.94    3.14
   4  12 -10   26.12    3.30
  -4 -12  10   26.54    3.35
  -4 -12  10   22.90    2.65
   4  12  -9    3.86    1.60
  -4 -12   9    3.92    1.42
  -4 -12   9    2.19    1.52
   4  12  -8   89.44    5.91
  -4 -12   8   78.88    5.67
  -4 -12   8   76.23    4.52
  -4 -12   7   18.01    2.09
   4  12  -7   19.94    2.84
  -4 -12   7   19.73    2.86
   4  12  -6    0.93    1.05
  -4 -12   6    2.37    0.92
  -4 -12   6    1.19    1.15
  -4 -12   5   14.49    2.36
  -4 -12   5   11.97    1.54
  -4 -12   4   -0.55    0.61
  -4 -12   4    1.65    1.18
  -4 -12   3   -0.02    1.15
  -4 -12   3    0.69    0.53
  -4 -12   2   58.26    4.54
  -4 -12   2   55.61    2.50
  -4 -12   1  125.45    6.70
  -4 -12   1  107.89    3.46
  -4 -12   0   16.30    2.40
  -4 -12   0   12.19    1.19
  -4 -12  -1  115.55    6.44
  -4 -12  -1  116.94    4.59
  -4 -12  -2   46.49    3.84
  -4 -12  -2   48.57    3.01
  -4 -12  -3   14.40    2.20
  -4 -12  -3   12.99    1.67
  -4 -12  -4   13.43    2.16
  -4 -12  -4   13.38    1.95
  -4 -12  -5   13.73    2.15
  -4 -12  -5   17.46    2.25
  -4 -12  -6    4.94    1.55
  -4 -12  -6    6.75    1.66
  -4 -12  -7   55.36    4.39
  -4 -12  -8   22.60    2.95
  -4 -12  -9    3.44    1.53
  -4 -12 -10   41.57    4.30
  -4 -13  14    2.48    1.56
   4  13 -13   30.78    3.86
  -4 -13  13   34.29    4.10
  -4 -13  13   28.57    3.41
  -4 -13  12   13.10    2.24
   4  13 -12   10.90    2.45
  -4 -13  12   15.95    2.86
   4  13 -11   20.50    3.01
  -4 -13  11   24.89    2.91
  -4 -13  11   21.22    3.15
   4  13 -10   40.95    4.18
  -4 -13  10   35.16    4.07
  -4 -13  10   37.51    3.43
   4  13  -9   71.19    5.53
  -4 -13   9   66.67    4.43
  -4 -13   9   78.31    5.85
   4  13  -8   15.46    2.87
  -4 -13   8    9.68    2.20
  -4 -13   8   13.54    1.94
   4  13  -7   12.91    2.42
  -4 -13   7   10.15    1.60
  -4 -13   7    8.36    2.06
  -4 -13   6    0.44    0.75
   4  13  -6   -0.19    1.07
  -4 -13   6    2.49    1.29
  -4 -13   5    1.28    0.71
  -4 -13   5    2.47    1.45
  -4 -13   4   91.61    4.14
  -4 -13   4  100.86    6.37
  -4 -13   3    5.84    0.98
  -4 -13   3    3.73    1.63
  -4 -13   2    5.44    1.78
  -4 -13   1   40.08    3.85
  -4 -13   0   29.96    3.29
  -4 -13  -1   -1.98    1.44
  -4 -13  -2   -1.27    1.34
  -4 -13  -3   -0.67    1.05
  -4 -13  -4    5.67    1.68
  -4 -13  -5   26.23    2.91
  -4 -14  14   24.92    3.49
  -4 -14  13    0.85    1.14
  -4 -14  12   19.19    2.70
   4  14 -11    7.58    2.03
  -4 -14  11    6.28    1.73
  -4 -14  11    3.37    1.80
  -4 -14  10   -0.98    1.14
   4  14 -10    1.53    1.51
  -4 -14  10   -1.41    1.84
   4  14  -9    3.93    1.84
  -4 -14   9    0.76    1.44
  -4 -14   9    1.51    1.25
   4  14  -8    2.32    1.39
  -4 -14   8    0.20    1.00
  -4 -14   8   -0.04    1.60
  -4 -14   7   19.93    2.25
   4  14  -7   22.41    3.16
  -4 -14   7   14.71    2.67
   4  14  -6    7.40    1.98
  -4 -14   6    2.90    1.58
  -4 -14   6    4.83    1.12
  -4 -14   5    6.48    1.20
  -4 -14   5    4.85    1.69
  -4 -14   4   17.21    2.83
  -4 -14   3   43.86    4.30
  -4 -14   2   19.93    2.90
  -4 -14   1   19.42    2.86
  -4 -14   0    0.28    1.31
  -4 -14  -1   -1.89    1.53
  -4 -14  -2    0.91    1.41
  -4 -14  -3    0.51    1.18
  -4 -14  -4    0.04    0.99
  -4 -15  13    8.70    2.16
  -4 -15  12    3.03    1.50
  -4 -15  11    1.14    1.27
  -4 -15  10    1.44    1.22
   4  15  -9    1.59    1.49
  -4 -15   9    1.60    1.21
  -4 -15   9   -1.08    1.60
   4  15  -8   23.44    3.45
  -4 -15   8   26.34    3.76
  -4 -15   8   22.49    2.65
   4  15  -7    0.78    1.27
  -4 -15   7    1.53    1.39
  -4 -15   6   35.57    4.13
  -4 -15   5   16.08    2.80
  -4 -15   4   11.68    2.63
  -4 -15   3    3.31    1.50
  -4 -15   2    2.68    1.69
  -4 -15   1    0.34    1.34
  -4 -15   0   10.48    2.39
  -4 -15  -1   20.42    2.97
  -4 -15  -2    0.10    0.95
  -4 -15  -3    4.34    1.54
  -4 -15  -4    4.93    1.11
  -4 -16   5    0.63    1.50
  -4 -16   4   -1.94    1.74
  -4 -16   3    3.64    1.62
  -4 -16   2    3.17    1.82
  -4 -16   1    2.22    1.46
  -4 -16   0    0.17    1.20
  -4 -16  -1   18.93    2.98
  -4 -16  -2   20.12    3.04
  -4 -16  -3   -1.41    1.39
  -4 -17  -1    2.62    1.71
   5 -15  -3   -0.54    1.34
   5 -15  -2    3.42    1.57
   5 -15  -1    0.35    1.55
   5 -15   0    7.60    2.34
   5 -15   1   17.68    3.13
   5 -15   2    3.02    2.09
  -5  14  10    2.31    1.51
  -5  14   9    1.24    1.44
   5 -14  -7    9.90    2.44
   5 -14  -6    0.92    1.45
   5 -14  -5    1.33    1.69
   5 -14  -4    3.81    1.70
   5 -14  -3   -0.40    1.34
   5 -14  -2   34.63    3.95
   5 -14  -1   28.81    3.88
   5 -14   0    5.06    1.99
   5 -14   1    8.87    2.29
   5 -14   2   51.69    5.17
   5 -14   3   29.10    3.92
   5 -14   4    2.81    1.53
   5 -14   5    7.71    1.81
   5 -14   6   10.47    2.55
  -5  13  11   13.28    2.82
  -5  13  10   18.00    2.98
  -5  13   9    2.83    1.60
   5 -13  -9   -0.21    1.59
  -5  13   8   -2.23    1.41
   5 -13  -8   -0.17    1.47
  -5  13   7    0.95    1.25
   5 -13  -7    6.03    2.02
  -5  13   6   14.23    2.19
   5 -13  -6   10.28    2.45
  -5  13   5    1.58    1.02
   5 -13  -5    2.60    1.39
   5 -13  -4   13.76    2.74
   5 -13  -3    1.12    1.26
   5 -13  -2    0.22    1.30
   5 -13  -1   53.43    4.95
   5 -13   0   53.74    4.91
   5 -13   1   14.38    2.65
   5 -13   2    4.24    1.69
   5 -13   3    0.34    1.48
   5 -13   4    7.34    2.19
   5 -13   5   11.42    2.41
   5 -13   6   -0.20    1.26
   5 -13   7   18.96    3.18
   5 -13   8   29.37    4.03
  -5  12  12   21.24    3.39
  -5  12  11    5.34    1.76
  -5  12  10    0.48    1.36
   5 -12 -10    2.91    1.68
  -5  12   9    0.82    1.22
   5 -12  -9    2.04    1.70
  -5  12   8   -0.71    1.44
   5 -12  -8    1.70    1.59
  -5  12   7   -0.16    1.12
   5 -12  -7   -0.94    1.40
  -5  12   6    3.26    1.29
   5 -12  -6   -0.45    1.17
  -5  12   5   20.40    2.31
   5 -12  -5   21.50    2.95
  -5  12   4    1.81    0.85
   5 -12  -4    2.04    1.38
  -5  12   3   57.86    3.41
   5 -12  -3   59.04    4.93
  -5  12   2   97.93    4.09
  -5  12   2   81.12    3.62
   5 -12  -2  104.01    6.55
   5 -12  -1    4.41    1.71
   5 -12   0    3.27    1.44
   5 -12   1    0.62    1.09
   5 -12   2   27.54    3.31
   5 -12   3   91.56    6.15
   5 -12   4   30.16    3.70
   5 -12   5    2.01    1.22
   5 -12   6   17.86    2.86
   5 -12   7    6.79    2.00
   5 -12   8    3.56    1.71
   5 -12   9    1.97    1.53
  -5  11  13   10.26    2.67
  -5  11  12    4.59    2.02
   5 -11 -11    5.89    2.11
  -5  11  11    3.84    1.84
  -5  11  10    2.65    1.52
   5 -11 -10    5.03    1.95
  -5  11   9    1.38    1.32
   5 -11  -9    3.72    1.69
  -5  11   8   34.62    3.57
   5 -11  -8   39.51    4.22
   5 -11  -7   47.12    4.41
  -5  11   7   45.05    3.79
  -5  11   6   27.56    3.00
   5 -11  -6   22.22    3.20
  -5  11   5   58.68    4.03
   5 -11  -5   58.58    4.93
  -5  11   4    2.04    1.03
   5 -11  -4    3.61    1.58
  -5  11   3    0.87    0.76
  -5  11   3    0.66    0.47
   5 -11  -3    2.37    1.39
  -5  11   2   -0.31    0.66
   5 -11  -2   -0.15    0.93
  -5  11   1    4.58    0.81
   5 -11  -1    4.27    1.62
   5 -11   0   20.13    2.92
  -5  11   0   11.65    0.84
   5 -11   1   68.56    5.23
   5 -11   2   45.57    4.18
   5 -11   3    6.66    1.97
   5 -11   4   64.19    5.08
   5 -11   5   30.82    3.53
   5 -11   6    0.78    1.18
   5 -11   7   19.47    2.84
   5 -11   8    0.89    1.27
   5 -11   9    3.78    1.45
   5 -11  10   25.15    3.48
  -5  10  13    6.31    2.22
   5 -10 -12    1.15    1.55
  -5  10  12   -0.22    1.55
   5 -10 -11    6.91    2.01
  -5  10  11    7.84    2.22
   5 -10 -10   28.20    3.54
  -5  10  10   31.18    3.63
  -5  10   9   14.98    2.51
   5 -10  -9   12.61    2.30
  -5  10   8    0.41    1.32
   5 -10  -8   -0.88    1.22
   5 -10  -7   51.51    4.55
  -5  10   7   52.40    4.17
   5 -10  -6   56.12    4.59
  -5  10   6   48.56    3.85
  -5  10   5   11.77    1.92
   5 -10  -5    7.70    2.01
  -5  10   4   31.96    2.74
   5 -10  -4   30.71    3.46
   5 -10  -3   51.63    4.32
  -5  10   3   48.03    3.14
  -5  10   2   23.84    2.00
   5 -10  -2   19.63    2.73
  -5  10   1   75.06    3.25
   5 -10  -1   78.65    5.34
   5 -10   0    4.81    1.47
  -5  10   0    2.58    0.51
   5 -10   1   14.50    2.36
   5 -10   2   15.00    2.35
   5 -10   3   57.07    4.66
   5 -10   4   11.89    2.21
   5 -10   5   15.13    2.57
   5 -10   6    2.98    1.41
   5 -10   7    0.72    1.05
   5 -10   8    9.76    2.19
   5 -10   9   19.00    2.89
   5 -10  10    7.63    2.06
   5 -10  11   62.45    5.38
  -5   9  14    3.72    2.07
   5  -9 -13   -0.16    1.20
  -5   9  13    4.09    2.09
   5  -9 -12   18.57    3.05
  -5   9  12   22.39    3.55
   5  -9 -11    6.22    1.92
   5  -9 -10   21.25    3.08
   5  -9  -9   90.19    6.11
   5  -9  -8   38.37    3.78
   5  -9  -7    5.91    1.70
   5  -9  -6   33.26    3.39
   5  -9  -5   94.86    5.78
   5  -9  -4   72.15    5.01
   5  -9  -3   20.74    2.64
   5  -9  -2    2.78    1.28
   5  -9  -1   40.10    3.54
  -5   9   0   67.25    2.75
   5  -9   0   77.82    5.07
  -5   9  -1    2.91    0.36
   5  -9   1    5.81    1.70
   5  -9   2   14.65    2.22
   5  -9   3   18.37    2.55
   5  -9   4   24.47    2.93
   5  -9   5   10.44    2.23
   5  -9   6   30.60    3.41
   5  -9   7   41.86    4.13
   5  -9   8    7.62    1.99
   5  -9   9   48.12    4.51
   5  -9  10   21.09    3.12
   5  -9  11    1.90    1.73
   5  -9  12   15.91    2.69
   5  -8 -14   23.30    3.48
   5  -8 -13   31.73    3.85
   5  -8 -12    0.54    1.44
   5  -8 -11   52.41    4.72
   5  -8 -10   46.47    4.37
   5  -8  -9   16.96    2.59
   5  -8  -8   54.05    4.39
   5  -8  -7  131.66    6.99
   5  -8  -6  121.60    6.61
   5  -8  -5   30.49    3.27
  -5   8   4    0.42    0.16
   5  -8  -4    1.31    1.18
   5  -8  -3  135.94    6.69
   5  -8  -2   39.56    3.43
   5  -8  -1   -0.78    1.24
   5  -8   0   18.62    2.55
   5  -8   1    1.85    1.03
   5  -8   2   31.50    3.12
   5  -8   3   -1.02    1.17
   5  -8   4   32.61    3.23
   5  -8   5   -0.89    1.30
   5  -8   6    1.87    1.57
   5  -8   7  112.49    6.46
   5  -8   8   36.53    3.66
   5  -8   9    0.65    1.11
   5  -8  10    8.09    2.04
   5  -8  11    7.08    1.89
   5  -8  12    3.31    1.40
   5  -8  13    0.68    1.32
   5  -7 -15    5.72    1.98
   5  -7 -15    3.49    1.94
   5  -7 -14    0.55    1.53
   5  -7 -13   68.77    5.71
   5  -7 -12   22.72    3.15
   5  -7 -11    2.57    1.33
   5  -7 -10   23.98    3.10
   5  -7  -9   13.96    2.15
   5  -7  -8   62.25    4.58
   5  -7  -7   15.73    2.32
   5  -7  -6    4.61    1.35
   5  -7  -5  173.96    7.83
   5  -7  -4  245.92    9.44
   5  -7  -3    3.93    1.50
   5  -7  -2   18.62    2.35
   5  -7  -1   -0.69    0.98
   5  -7   0    0.04    0.91
   5  -7   1    2.35    1.17
  -5   7  -2   17.38    1.08
   5  -7   2   15.18    2.02
  -5   7  -3   38.88    1.42
   5  -7   3   42.88    3.52
   5  -7   4  113.47    5.96
   5  -7   5  144.88    7.00
   5  -7   6   27.63    2.98
   5  -7   7   21.18    2.70
   5  -7   8   27.18    3.16
   5  -7   9   -0.45    1.32
   5  -7  10   -0.66    1.34
  -5   7 -11   -3.09    1.75
   5  -7  11    0.05    1.17
  -5   7 -12    0.20    1.23
   5  -7  12    1.26    1.29
   5  -7  13    0.13    1.40
   5  -7  14    6.41    1.77
   5  -6 -16    1.11    1.42
   5  -6 -15    6.87    2.39
   5  -6 -14   10.16    2.32
   5  -6 -13    0.22    1.44
   5  -6 -12    9.03    2.18
   5  -6 -11   17.48    2.72
   5  -6 -10   20.77    2.86
   5  -6  -9   60.07    4.52
   5  -6  -8    0.38    0.97
   5  -6  -7    4.66    1.51
   5  -6  -6   65.60    4.41
   5  -6  -5   15.56    2.27
   5  -6  -4  277.50   10.05
   5  -6  -3  144.83    6.62
   5  -6  -2    1.33    0.82
   5  -6  -1   46.25    3.51
   5  -6   0  116.58    5.76
   5  -6   1    5.96    1.41
   5  -6   2   -0.01    1.02
  -5   6  -3   28.49    1.57
   5  -6   3   31.91    2.87
  -5   6  -4   61.10    2.37
   5  -6   4   60.23    4.07
   5  -6   5   60.98    4.17
   5  -6   6   75.85    4.78
   5  -6   7   11.59    2.06
   5  -6   8    3.92    1.36
  -5   6  -9   -0.53    1.17
   5  -6   9    0.01    1.02
  -5   6 -10    0.84    1.07
   5  -6  10   -0.14    1.28
   5  -6  11    7.80    1.94
  -5   6 -11    8.39    2.23
   5  -6  12   26.06    3.17
  -5   6 -12   27.54    3.70
   5  -6  13    5.58    1.82
   5  -6  14    7.79    2.20
   5  -6  15   11.33    2.33
   5  -5 -16    2.42    1.93
   5  -5 -15   17.09    2.89
   5  -5 -14   15.74    2.83
   5  -5 -13   -0.29    1.66
   5  -5 -12    6.95    1.89
   5  -5 -11   19.96    2.77
   5  -5 -10    1.32    1.19
   5  -5  -9  125.04    6.67
   5  -5  -8   51.13    3.93
   5  -5  -7   16.42    2.20
   5  -5  -6   25.55    2.63
   5  -5  -5   78.31    4.64
   5  -5  -4    5.12    1.36
   5  -5  -3   61.03    3.86
  -5   5   2    0.40    0.74
   5  -5  -2    1.27    0.96
  -5   5   1    9.78    1.55
   5  -5  -1    9.96    1.61
   5  -5   0   59.29    3.83
  -5   5   0   68.54    4.09
   5  -5   1   71.86    4.20
  -5   5  -1   72.63    4.28
  -5   5  -2   -0.58    0.96
   5  -5   2   -0.55    1.01
  -5   5  -3  176.58    5.52
   5  -5   3  181.66    7.23
  -5   5  -4   72.27    3.04
   5  -5   4   71.92    4.29
   5  -5   5   26.25    2.64
  -5   5  -5   26.01    1.78
   5  -5   6   11.21    1.93
   5  -5   7    8.34    1.68
  -5   5  -7    9.98    1.94
  -5   5  -8    4.34    1.61
   5  -5   8    3.77    1.27
  -5   5  -9   14.70    2.59
   5  -5   9   10.56    1.87
  -5   5 -10   17.52    2.73
   5  -5  10   18.92    2.60
   5  -5  11   -0.37    1.10
  -5   5 -11    0.60    1.25
   5  -5  12   14.74    2.41
  -5   5 -12   18.31    2.95
   5  -5  13   14.51    2.36
  -5   5 -13   21.39    3.32
   5  -5  14   -0.84    1.44
   5  -5  15   -1.11    1.32
   5  -4 -17    4.95    1.96
   5  -4 -16    5.04    1.95
   5  -4 -15    0.43    1.30
   5  -4 -14    1.47    1.25
   5  -4 -14    1.60    0.95
   5  -4 -13    3.04    1.67
   5  -4 -12    2.54    1.45
   5  -4 -11   25.51    2.99
   5  -4 -10   92.48    5.75
   5  -4  -9    2.10    1.19
   5  -4  -8   34.39    3.20
   5  -4  -7   69.95    4.47
   5  -4  -6   14.67    2.08
   5  -4  -5    8.83    1.50
   5  -4  -4   92.14    4.74
  -5   4   4   80.67    2.94
  -5   4   4   94.60    4.80
   5  -4  -3   10.15    1.58
  -5   4   3   10.85    1.68
  -5   4   2   61.47    3.77
   5  -4  -2   54.18    3.49
  -5   4   1  217.76    7.87
   5  -4  -1  206.14    7.62
   5  -4  -1  218.74    7.97
   5  -4   0   42.42    3.05
  -5   4   0   43.24    3.06
   5  -4   0   44.31    3.20
   5  -4   1   85.75    4.61
   5  -4   1   80.90    4.33
  -5   4  -1   80.49    4.35
  -5   4  -2  392.35   11.59
   5  -4   2  360.32   11.30
  -5   4  -3   38.10    2.30
  -5   4  -3   45.32    3.22
   5  -4   3   39.09    2.96
  -5   4  -4   28.78    2.00
   5  -4   4   24.41    2.42
   5  -4   5   80.76    4.52
  -5   4  -5   79.82    3.56
  -5   4  -6  131.58    5.04
   5  -4   6  137.62    6.20
  -5   4  -6  127.32    6.64
   5  -4   7   28.03    2.73
  -5   4  -7   32.98    3.30
  -5   4  -8   20.68    2.80
   5  -4   8   21.53    2.51
  -5   4  -9    2.60    1.25
   5  -4   9    1.76    1.10
   5  -4  10   34.32    3.30
  -5   4 -10   32.20    3.59
   5  -4  11    9.86    1.92
  -5   4 -11   11.52    2.21
   5  -4  12    0.32    1.11
  -5   4 -12   -0.10    1.33
   5  -4  13   11.81    2.27
  -5   4 -13   13.39    2.66
   5  -4  14    1.95    1.20
   5  -4  15    0.98    1.17
   5  -3 -18   15.48    2.99
   5  -3 -17    7.25    2.00
   5  -3 -16   -0.81    1.38
   5  -3 -15    6.28    1.76
   5  -3 -14    1.05    1.23
   5  -3 -14    0.44    0.69
   5  -3 -13    8.47    1.50
   5  -3 -12    6.73    1.95
   5  -3 -11   -0.88    1.36
   5  -3 -10   61.01    4.41
   5  -3  -9   79.28    5.01
   5  -3  -8   14.89    2.12
   5  -3  -7   19.28    2.27
   5  -3  -6   24.50    2.43
  -5   3   5   54.14    2.22
  -5   3   5   61.84    3.88
   5  -3  -5   55.98    3.63
   5  -3  -4  150.94    6.15
  -5   3   4  137.34    4.52
  -5   3   4  157.93    6.24
   5  -3  -3  248.89    8.50
  -5   3   3  259.44    8.64
   5  -3  -2    1.91    0.83
  -5   3   2    0.53    0.73
  -5   3   1  420.15   11.69
   5  -3  -1  425.54   11.92
  -5   3   0  319.21    8.85
   5  -3   0  332.26    9.26
   5  -3   1  227.24    7.51
  -5   3  -1  221.66    7.08
  -5   3  -2   21.78    2.17
   5  -3   2   22.62    2.36
   5  -3   2   17.04    1.94
  -5   3  -3  110.37    4.51
  -5   3  -3  118.83    5.20
   5  -3   3  110.71    4.99
  -5   3  -4  107.59    4.45
   5  -3   4  102.42    4.88
   5  -3   5  191.83    7.30
  -5   3  -5  198.79    6.80
  -5   3  -5  202.74    8.15
  -5   3  -6    3.00    0.97
   5  -3   6    1.99    1.02
  -5   3  -6    3.94    1.51
  -5   3  -7   84.47    4.19
   5  -3   7   82.56    4.62
  -5   3  -7   84.01    5.28
   5  -3   8   32.24    2.97
  -5   3  -8   35.55    3.61
   5  -3   9   27.42    2.80
  -5   3  -9   27.47    3.24
   5  -3  10    0.63    1.03
  -5   3 -10    0.29    1.09
   5  -3  10    0.66    0.72
   5  -3  11    2.62    1.15
  -5   3 -11    3.28    1.56
   5  -3  11    3.45    0.98
   5  -3  12    2.71    1.27
  -5   3 -12    5.54    1.79
   5  -3  13    1.64    1.30
  -5   3 -13    1.67    1.55
   5  -3  14    3.59    1.60
   5  -2 -18    0.59    1.40
   5  -2 -17   -1.28    1.35
   5  -2 -16    5.48    1.82
   5  -2 -15    0.25    1.19
   5  -2 -15    1.52    0.74
   5  -2 -14   -0.30    1.00
   5  -2 -14    0.15    0.66
   5  -2 -13   41.44    3.74
   5  -2 -13   33.10    2.79
   5  -2 -12   58.56    3.80
   5  -2 -11   69.84    4.18
   5  -2 -11   74.30    5.00
   5  -2 -10   -1.08    1.17
   5  -2  -9   35.79    3.23
   5  -2  -8    3.68    1.29
   5  -2  -7   -0.31    0.89
   5  -2  -6    8.20    1.44
  -5   2   6    9.33    1.53
  -5   2   5   81.85    3.15
  -5   2   5   84.11    4.35
   5  -2  -5   80.32    4.24
   5  -2  -4   45.63    3.05
  -5   2   4   40.82    2.19
  -5   2   4   43.95    3.02
  -5   2   3  136.15    5.54
   5  -2  -2  224.61    7.56
  -5   2   2  210.30    7.35
  -5   2   1    0.33    0.68
   5  -2  -1    0.30    0.65
  -5   2   0   29.67    2.31
   5  -2   0   29.18    2.51
   5  -2   1  330.28   10.42
  -5   2  -1  330.87    9.83
  -5   2  -2  280.75    8.74
   5  -2   2  278.30    9.26
  -5   2  -3   27.70    2.27
   5  -2   3   32.19    2.75
  -5   2  -3   29.90    2.32
  -5   2  -4    8.77    1.39
  -5   2  -4    9.28    1.66
   5  -2   5    8.42    1.37
  -5   2  -5    8.54    1.47
  -5   2  -5    6.82    1.60
  -5   2  -6   70.69    3.89
   5  -2   6   69.21    3.92
  -5   2  -6   74.33    4.71
  -5   2  -7   37.08    2.89
   5  -2   7   38.72    2.99
  -5   2  -7   38.00    3.52
  -5   2  -8   14.33    2.03
  -5   2  -8   13.32    2.27
   5  -2   8    9.52    1.61
   5  -2   8   11.46    1.69
  -5   2  -9   50.57    3.30
   5  -2   9   41.14    3.23
   5  -2   9   46.10    3.46
  -5   2  -9   50.03    4.35
   5  -2  10   20.32    2.42
  -5   2 -10   20.25    2.98
   5  -2  10   15.95    1.94
   5  -2  11   25.08    2.40
  -5   2 -11   32.20    3.75
   5  -2  11   29.64    2.94
   5  -2  12    8.90    1.86
  -5   2 -12    9.64    2.35
   5  -2  13    2.46    1.14
  -5   2 -13    0.38    1.35
   5  -1 -19    8.27    2.17
   5  -1 -18    3.03    1.57
   5  -1 -17   16.38    2.59
   5  -1 -16    4.42    1.67
   5  -1 -15    2.06    1.34
   5  -1 -15    2.78    0.91
   5  -1 -14   51.11    3.38
   5  -1 -14   57.75    4.46
   5  -1 -13    7.83    1.77
   5  -1 -13    6.46    0.96
   5  -1 -13    6.30    1.27
   5  -1 -12    1.18    0.54
   5  -1 -12    0.20    0.86
   5  -1 -11    3.08    1.11
   5  -1 -10    4.04    1.25
   5  -1 -10    2.24    1.08
   5  -1  -9  100.31    5.16
   5  -1  -9  108.38    5.59
   5  -1  -8   96.80    5.17
   5  -1  -7    2.62    1.24
  -5   1   7    1.35    0.87
  -5   1   6   41.24    3.00
   5  -1  -6   43.76    3.13
  -5   1   5  194.21    5.99
  -5   1   5  198.50    7.11
   5  -1  -5  185.96    6.98
  -5   1   4   77.48    3.37
  -5   1   4   85.16    4.20
  -5   1   3   17.26    1.75
   5  -1  -2  132.51    5.14
  -5   1   2  124.66    5.02
  -5   1   1  300.77    8.97
   5  -1  -1  304.05    9.22
   5  -1   0  263.45    8.21
  -5   1   0  293.70    8.57
   5  -1   0  285.96    8.89
   5  -1   1   47.48    2.77
   5  -1   1   49.84    3.13
  -5   1  -1   48.96    2.82
   5  -1   2    6.86    1.11
  -5   1  -2    6.41    1.10
   5  -1   2    6.52    1.30
  -5   1  -3   85.20    4.42
  -5   1  -3   90.03    4.70
   5  -1   3   95.53    4.73
  -5   1  -4  195.01    7.11
  -5   1  -4  188.34    7.57
  -5   1  -5   82.75    4.30
  -5   1  -5   81.20    4.79
  -5   1  -6    6.33    1.38
  -5   1  -6    6.39    1.57
   5  -1   6    5.56    1.26
  -5   1  -7   59.35    3.87
   5  -1   7   58.81    3.55
   5  -1   7   52.43    3.72
  -5   1  -7   57.95    4.25
  -5   1  -8   15.98    2.54
   5  -1   8   13.01    1.89
   5  -1   8   18.44    2.03
   5  -1   9   12.43    1.74
   5  -1   9   13.44    1.81
   5  -1  10   38.34    3.06
  -5   1 -10   47.29    4.33
   5  -1  10   43.11    3.35
   5  -1  11    2.11    1.08
   5  -1  11    1.02    0.87
  -5   1 -11    1.98    1.56
   5  -1  12   17.32    2.35
  -5   1 -12   15.08    2.77
  -5   1 -13   36.83    4.25
   5  -1  13   34.50    3.37
   5   0 -19    3.77    1.79
   5   0 -18   -0.75    1.38
   5   0 -17    1.54    1.23
   5   0 -16   29.40    3.37
   5   0 -15   18.82    2.58
   5   0 -15   15.37    1.80
   5   0 -14    4.05    1.33
   5   0 -14    1.49    0.67
   5   0 -13   31.39    2.69
   5   0 -13   33.16    3.12
   5   0 -12   50.13    3.63
   5   0 -12   43.36    2.66
   5   0 -12   43.59    3.24
   5   0 -11   16.81    1.61
   5   0 -11   13.98    1.84
   5   0 -10   27.92    2.60
   5   0  -9   28.76    2.68
   5   0  -9   33.89    3.02
   5   0  -8   31.52    2.78
   5   0  -8   29.27    2.79
  -5   0   7  362.11   10.97
   5   0  -7  333.40   11.08
   5   0  -7  336.89   10.81
  -5   0   6   90.23    4.41
   5   0  -6   83.21    4.67
   5   0  -6   85.74    4.43
  -5   0   5   20.36    1.72
  -5   0   5   20.54    1.98
   5   0  -5   20.67    2.36
  -5   0   4  157.47    5.50
  -5   0   4  164.12    5.98
   5   0  -4  154.99    6.72
  -5   0   3   13.43    1.41
   5   0  -3   15.46    1.47
  -5   0   3   16.97    1.70
   5   0  -2   30.48    2.16
   5   0  -2   30.42    2.13
  -5   0   2   31.38    2.16
   5   0  -1   73.67    3.38
  -5   0   1   70.58    3.39
   5   0  -1   71.80    3.55
   5   0   0    5.28    0.93
   5   0   0    6.66    1.18
  -5   0   0    5.83    0.98
   5   0   1   50.06    2.67
   5   0   1   52.78    3.70
   5   0   1   51.93    3.12
  -5   0  -1   56.74    2.84
   5   0   2  271.83    9.68
   5   0   2  270.79    8.03
   5   0   2  293.11    9.09
  -5   0  -2  280.24    8.12
  -5   0  -3   46.83    3.16
   5   0   3   41.38    3.24
  -5   0  -3   44.52    3.12
   5   0   3   42.10    2.49
   5   0   3   46.47    3.16
  -5   0  -4   14.63    1.86
   5   0   4   19.32    2.27
  -5   0  -4   17.46    2.15
   5   0   4   17.78    1.63
   5   0   4   18.08    2.14
  -5   0  -5    9.14    1.65
  -5   0  -5    9.13    1.60
   5   0   5    8.40    1.56
   5   0   5    8.60    1.19
  -5   0  -6    2.84    1.36
  -5   0  -6    1.70    1.08
   5   0   6   -0.77    0.98
   5   0   7   45.66    3.34
  -5   0  -7   48.97    3.93
   5   0   8    6.36    1.37
  -5   0  -8    9.79    2.09
   5   0   8    9.59    1.51
   5   0   9    2.08    0.94
   5   0   9    2.11    0.99
  -5   0  -9    1.89    1.16
   5   0  10   40.10    3.06
  -5   0 -10   46.42    4.34
   5   0  10   44.66    3.27
  -5   0 -11   66.38    5.34
   5   0  11   63.05    4.12
  -5   0 -12   33.34    4.01
   5   0  12   29.25    2.87
  -5   0 -13    8.31    2.41
   5   1 -19   -1.46    1.50
   5   1 -18    9.27    2.14
   5   1 -17    3.05    1.47
   5   1 -16    4.20    1.43
   5   1 -15   54.63    3.46
   5   1 -15   51.50    3.28
   5   1 -15   56.32    4.35
   5   1 -14   34.25    2.67
   5   1 -14   37.50    2.88
   5   1 -14   39.06    3.40
   5   1 -13   69.24    3.77
   5   1 -13   69.13    4.03
   5   1 -13   76.77    4.60
   5   1 -12   61.76    3.84
   5   1 -12   67.65    4.13
   5   1 -11   46.45    3.23
   5   1 -11   42.00    3.15
   5   1 -10    0.00    0.75
   5   1  -9  150.39    6.52
  -5  -1   8  113.19    5.42
   5   1  -8  110.02    5.44
   5   1  -8  115.27    5.55
  -5  -1   7   24.34    2.36
   5   1  -7   21.54    2.31
   5   1  -7   20.94    2.25
  -5  -1   6  172.53    6.37
   5   1  -6  168.17    6.95
  -5  -1   5  167.29    5.92
  -5  -1   5  172.46    6.18
   5   1  -5  164.39    6.97
  -5  -1   4   43.35    2.60
  -5  -1   4   42.08    2.62
   5   1  -4   36.85    3.06
  -5  -1   3   23.38    2.03
   5   1  -3   21.51    2.41
  -5  -1   3   24.12    1.94
   5   1  -3   22.02    1.71
   5   1  -3   20.32    1.76
   5   1  -2    0.20    0.58
  -5  -1   2    0.16    0.57
   5   1  -2    0.38    0.48
  -5  -1   1  707.21   16.36
   5   1  -1  691.19   16.69
   5   1   0  630.27   15.65
   5   1   0  662.56   18.13
  -5  -1   0  690.96   15.85
   5   1   0  661.55   16.46
  -5  -1  -1  108.44    3.98
   5   1   1  109.14    3.92
   5   1   1  106.98    5.47
   5   1   1  109.97    4.67
  -5  -1  -2    1.39    0.88
   5   1   2    0.93    0.81
   5   1   2    0.10    0.77
   5   1   2   -0.06    0.44
   5   1   3    2.01    0.65
  -5  -1  -3    2.29    0.87
  -5  -1  -3    0.67    0.76
   5   1   3    0.52    0.75
   5   1   3    1.61    0.88
  -5  -1  -4   16.02    2.04
  -5  -1  -4   13.38    1.81
   5   1   4   14.27    1.96
   5   1   4   13.39    1.28
   5   1   4   16.40    2.06
   5   1   5   46.64    3.48
  -5  -1  -5   50.35    3.61
   5   1   5   47.90    2.56
   5   1   6   31.36    2.14
   5   1   6   31.91    2.83
  -5  -1  -6   31.65    3.05
   5   1   7    2.74    1.21
  -5  -1  -7    0.75    1.09
   5   1   8   58.89    3.84
  -5  -1  -8   66.36    4.69
   5   1   9  102.97    5.22
   5   1   9  111.27    4.94
  -5  -1  -9  114.32    6.58
   5   1  10   65.81    3.97
  -5  -1 -10   78.15    5.51
   5   1  10   72.29    4.06
   5   1  11    2.50    1.01
  -5  -1 -11    3.42    1.72
  -5  -1 -12   35.77    4.05
  -5  -1 -13   22.93    3.52
   5   2 -19    4.85    1.70
   5   2 -18    6.59    1.99
   5   2 -17   23.19    2.96
   5   2 -16    4.46    1.53
   5   2 -16    6.30    1.43
  -5  -2  16    5.34    1.54
   5   2 -15    4.30    1.54
   5   2 -15    3.47    1.05
   5   2 -15    3.55    0.83
   5   2 -14   14.02    2.08
   5   2 -14   15.98    2.01
   5   2 -14   13.98    1.76
   5   2 -13   15.89    2.16
   5   2 -13   16.95    1.97
   5   2 -13   18.03    2.04
   5   2 -12    0.87    1.02
   5   2 -12    1.54    0.90
   5   2 -12    0.35    0.79
   5   2 -11    2.45    0.97
   5   2 -11    0.62    0.71
   5   2 -11    2.08    0.95
   5   2 -10   15.41    1.96
   5   2  -9    1.37    0.82
  -5  -2   8  152.25    6.32
   5   2  -8  143.53    6.43
  -5  -2   7  346.78   10.47
   5   2  -7  321.86   10.89
  -5  -2   6  173.99    6.42
   5   2  -6  164.67    7.02
  -5  -2   5   17.41    1.78
  -5  -2   5   18.45    1.80
   5   2  -5   17.16    2.06
  -5  -2   4   19.22    1.84
  -5  -2   4   18.81    1.68
   5   2  -4   21.30    2.32
   5   2  -4   17.65    1.36
   5   2  -4   21.25    1.81
  -5  -2   3  122.55    5.07
   5   2  -3  119.74    5.78
  -5  -2   3  118.30    4.47
   5   2  -3  119.20    4.21
   5   2  -3  114.49    4.43
  -5  -2   2  153.63    5.95
   5   2  -2  148.85    4.98
  -5  -2   2  151.85    4.96
   5   2  -2  140.04    4.91
  -5  -2   1   71.03    2.90
   5   2  -1   67.71    4.17
   5   2  -1   65.36    3.10
   5   2  -1   65.74    2.80
   5   2   0   20.79    2.30
  -5  -2   0   21.62    1.42
   5   2   0   22.20    1.83
   5   2   0   21.80    1.44
   5   2   1  222.86    6.17
   5   2   1  229.05    8.58
  -5  -2  -1  225.12    6.20
   5   2   1  237.29    7.46
   5   2   2   80.56    2.93
   5   2   2   77.36    4.57
  -5  -2  -2   82.34    4.06
   5   2   2   88.71    4.16
  -5  -2  -3   12.59    1.84
   5   2   3   12.49    1.02
   5   2   3   13.00    1.90
  -5  -2  -3   12.08    1.68
   5   2   3   14.21    1.70
   5   2   4    0.27    0.40
  -5  -2  -4    0.46    0.80
   5   2   4    1.49    0.95
   5   2   5   41.63    3.26
  -5  -2  -5   43.70    3.30
   5   2   5   43.35    2.19
   5   2   6   15.74    1.38
   5   2   6   14.57    2.01
  -5  -2  -6   18.66    2.34
   5   2   7  213.30    6.67
   5   2   7  206.71    8.06
  -5  -2  -7  221.16    8.91
   5   2   8   56.65    3.74
   5   2   8   56.27    3.04
  -5  -2  -8   61.15    4.54
   5   2   9   23.33    2.34
  -5  -2  -9   29.11    3.30
   5   2  10   71.00    4.22
   5   2  10   83.47    4.13
  -5  -2 -10   89.97    5.92
  -5  -2 -11   50.66    4.69
  -5  -2 -12    6.14    2.20
  -5  -2 -13    1.54    1.42
   5   3 -18    9.49    2.08
  -5  -3  17    0.37    1.12
   5   3 -17    1.94    1.07
   5   3 -16    5.68    1.48
  -5  -3  16    2.43    1.12
   5   3 -16    4.05    1.41
   5   3 -15    3.10    1.08
  -5  -3  15    5.10    1.71
   5   3 -15    3.45    1.32
   5   3 -14   14.68    2.07
   5   3 -14   13.47    1.99
   5   3 -14   14.32    1.81
   5   3 -13   80.03    4.51
   5   3 -13   71.64    4.30
   5   3 -13   80.89    4.46
   5   3 -12   44.86    3.26
   5   3 -12   40.55    3.17
   5   3 -12   42.85    3.03
   5   3 -11   32.39    2.70
   5   3 -11   34.11    2.92
   5   3 -10  105.48    5.03
   5   3 -10  102.75    5.26
   5   3  -9  133.38    5.61
   5   3  -9  117.03    5.71
   5   3  -9  109.57    4.51
   5   3  -8   35.89    2.73
   5   3  -8   29.33    2.71
  -5  -3   8   36.92    2.85
  -5  -3   7    3.42    0.98
   5   3  -7    1.31    0.76
  -5  -3   6   97.58    4.43
   5   3  -6  101.92    5.25
  -5  -3   5  101.97    4.35
  -5  -3   5  106.72    4.78
   5   3  -5  103.50    5.32
   5   3  -5   97.54    3.43
  -5  -3   4  420.81   11.88
  -5  -3   4  407.70   10.84
   5   3  -4  405.56   12.73
   5   3  -4  399.11   10.00
  -5  -3   3   65.97    3.67
   5   3  -3   61.83    4.05
  -5  -3   3   64.15    2.90
   5   3  -3   60.48    2.55
  -5  -3   2    0.51    0.74
  -5  -3   2    0.42    0.42
   5   3  -2    0.41    0.38
   5   3  -2    0.21    0.39
  -5  -3   1    8.00    0.85
  -5  -3   1    8.59    1.39
   5   3  -1    7.35    1.37
   5   3  -1    7.90    1.01
   5   3  -1    8.15    0.87
   5   3   0    0.01    0.28
  -5  -3   0    0.27    0.31
   5   3   0    1.00    0.87
   5   3   0    0.74    0.44
   5   3   1    1.36    0.34
  -5  -3  -1    1.23    0.66
   5   3   1    1.63    0.88
   5   3   1    1.25    0.68
   5   3   2   13.35    1.92
  -5  -3  -2   14.60    1.64
   5   3   2   14.47    1.60
   5   3   2   11.69    0.79
   5   3   3   -0.18    0.74
   5   3   3    0.91    0.28
   5   3   3    0.85    0.94
  -5  -3  -3   -0.09    0.84
   5   3   4   30.56    1.43
   5   3   4   34.83    3.01
  -5  -3  -4   35.86    2.84
   5   3   4   33.23    2.74
   5   3   5  312.85   10.58
  -5  -3  -5  327.25   10.62
   5   3   5  306.95    7.76
   5   3   6   78.75    4.66
  -5  -3  -6   87.80    5.01
   5   3   6   79.91    3.00
   5   3   7    0.81    0.48
   5   3   7    1.59    0.90
  -5  -3  -7    0.47    1.05
   5   3   7    1.22    0.59
   5   3   8   60.65    2.89
   5   3   8   59.46    3.88
  -5  -3  -8   60.80    4.48
   5   3   9   31.40    2.78
  -5  -3  -9   32.38    3.39
   5   3  10   -0.06    0.74
  -5  -3 -10   -1.48    1.20
  -5  -3 -11   17.19    2.84
  -5  -3 -12   15.71    2.99
  -5  -3 -13   14.66    2.80
   5   4 -17    3.48    1.19
  -5  -4  17    1.79    1.00
   5   4 -17    3.59    1.28
   5   4 -16    6.38    1.61
  -5  -4  16    5.99    1.79
   5   4 -16    5.34    1.48
   5   4 -15   39.00    3.43
  -5  -4  15   44.96    4.08
   5   4 -15   50.76    3.70
   5   4 -14   24.15    2.59
  -5  -4  14   19.22    2.74
   5   4 -14   23.92    2.39
   5   4 -13    4.38    1.08
   5   4 -13    4.94    1.39
   5   4 -13    7.24    1.39
   5   4 -12  101.57    5.21
   5   4 -12   90.92    5.00
   5   4 -11   96.23    5.08
   5   4 -11   95.28    5.08
   5   4 -10    0.97    0.66
   5   4 -10    1.91    0.98
   5   4 -10    0.97    0.88
   5   4  -9   29.77    2.67
   5   4  -9   29.92    2.76
   5   4  -9   30.23    1.94
   5   4  -8    0.49    0.45
   5   4  -8    0.82    0.85
  -5  -4   8   -0.38    0.81
   5   4  -8   -0.02    0.77
   5   4  -7  218.04    8.54
   5   4  -7  223.31    6.10
  -5  -4   7  228.35    7.80
  -5  -4   6  221.24    7.22
   5   4  -6  214.01    8.30
   5   4  -6  206.77    5.53
  -5  -4   5   65.60    3.21
   5   4  -5   55.74    3.91
   5   4  -5   58.40    2.15
  -5  -4   4   39.65    2.93
  -5  -4   4   37.78    2.26
   5   4  -4   40.75    3.23
   5   4  -4   37.79    1.66
  -5  -4   3  109.00    5.06
  -5  -4   3  108.39    3.86
   5   4  -3  107.76    5.58
   5   4  -3  105.01    3.40
  -5  -4   2    1.04    0.69
  -5  -4   2    1.15    0.49
   5   4  -2    0.18    0.83
   5   4  -2    0.95    0.37
  -5  -4   1    8.09    0.72
  -5  -4   1    7.62    1.32
   5   4  -1    7.53    1.50
   5   4  -1    6.95    0.86
   5   4   0    0.53    0.78
   5   4   0    1.06    0.63
   5   4   1   26.02    2.66
  -5  -4  -1   23.91    1.96
   5   4   1   24.50    1.90
   5   4   2  145.37    6.60
  -5  -4  -2  146.95    5.68
   5   4   2  146.71    5.59
   5   4   3  142.25    6.53
  -5  -4  -3  142.73    5.81
   5   4   3  144.45    5.78
   5   4   4    1.30    0.99
   5   4   4   -0.81    0.85
  -5  -4  -4    0.58    0.85
   5   4   5  421.40   13.32
  -5  -4  -5  437.58   13.21
   5   4   6  100.65    5.25
  -5  -4  -6  102.86    5.42
   5   4   6   88.37    2.69
   5   4   6   86.52    2.72
   5   4   7   37.03    3.11
  -5  -4  -7   35.63    3.30
   5   4   7   34.76    1.68
   5   4   8    6.01    1.41
  -5  -4  -8    8.16    1.79
   5   4   9   14.79    1.93
  -5  -4  -9   11.75    2.12
  -5  -4 -10   11.47    2.26
  -5  -4 -11   -0.35    1.39
  -5  -4 -12    0.52    1.52
   5   5 -17   24.53    2.89
  -5  -5  17   23.95    3.10
   5   5 -16    0.55    1.14
  -5  -5  16    1.81    1.53
   5   5 -15    8.90    1.71
  -5  -5  15    6.97    1.97
   5   5 -15    7.02    1.39
   5   5 -14   31.91    3.08
  -5  -5  14   38.69    3.84
   5   5 -14   35.90    2.79
   5   5 -13   26.49    2.77
  -5  -5  13   27.53    3.08
   5   5 -12   24.65    2.63
   5   5 -12   20.91    2.35
   5   5 -11   11.58    1.86
   5   5 -11    8.41    1.55
   5   5 -11    8.88    1.22
   5   5 -10   74.53    4.47
   5   5 -10   65.44    4.25
   5   5 -10   66.16    3.01
   5   5  -9   10.56    1.72
   5   5  -9   12.01    1.80
   5   5  -9    9.70    0.96
   5   5  -8   10.94    1.71
  -5  -5   8   10.77    1.61
   5   5  -8    9.51    1.59
   5   5  -8    8.68    0.79
   5   5  -7   26.49    2.68
   5   5  -7   24.37    1.08
   5   5  -7   25.84    1.13
  -5  -5   7   25.83    2.23
   5   5  -6   76.48    4.62
  -5  -5   6   78.43    3.81
  -5  -5   5   53.03    2.81
   5   5  -5   47.59    3.61
  -5  -5   4   18.17    1.48
   5   5  -4   13.72    1.82
   5   5  -3    0.12    0.22
  -5  -5   3    0.89    0.43
   5   5  -2    0.28    0.27
  -5  -5   2    0.21    0.30
   5   5  -2    1.27    0.88
   5   5  -1   12.33    1.90
   5   5  -1   10.66    1.02
   5   5   0   68.04    4.34
  -5  -5   0   66.00    3.00
   5   5   0   69.76    3.04
   5   5   1  295.75   10.56
  -5  -5  -1  304.22    8.71
   5   5   1  296.19    8.63
   5   5   2   66.62    4.35
  -5  -5  -2   64.84    3.46
   5   5   2   67.64    3.49
   5   5   3   84.64    4.97
  -5  -5  -3   85.59    4.21
   5   5   3   84.86    4.22
   5   5   4  185.21    7.83
  -5  -5  -4  192.99    7.26
   5   5   4  189.85    7.26
   5   5   5   -0.32    1.08
  -5  -5  -5    1.17    0.90
   5   5   6   -0.63    1.05
  -5  -5  -6    0.12    0.87
   5   5   7    1.22    0.78
  -5  -5  -7    0.00    1.14
  -5  -5  -8   24.02    2.13
  -5  -5  -8   24.22    2.83
  -5  -5  -9   15.82    2.52
  -5  -5 -10    0.35    1.18
  -5  -5 -11    7.51    2.01
  -5  -5 -12   23.59    3.43
   5   6 -18    0.60    0.92
   5   6 -17    6.83    1.76
  -5  -6  17   10.45    2.13
   5   6 -16   24.17    2.97
  -5  -6  16   28.20    3.35
   5   6 -15    0.39    0.96
  -5  -6  15    2.96    1.48
   5   6 -14    0.88    0.95
  -5  -6  14    1.20    1.08
   5   6 -13    0.96    1.04
  -5  -6  13    1.79    1.37
   5   6 -12    5.99    1.58
  -5  -6  12    4.59    1.45
   5   6 -12    5.82    0.99
   5   6 -11   76.52    4.78
  -5  -6  11   83.26    5.33
   5   6 -11   72.78    3.15
   5   6 -10    1.86    0.97
   5   6 -10   -0.02    0.82
   5   6 -10    0.43    0.39
   5   6  -9   18.89    2.34
   5   6  -9   16.30    2.15
   5   6  -9   14.86    0.91
   5   6  -8  182.55    7.64
   5   6  -8  165.87    7.38
  -5  -6   8  168.15    6.70
   5   6  -7  119.60    5.86
   5   6  -7  111.57    5.85
  -5  -6   7  114.60    5.05
  -5  -6   6   11.11    1.42
   5   6  -6   10.33    1.81
  -5  -6   5    5.64    0.94
   5   6  -5    4.39    1.32
  -5  -6   4    0.13    0.43
   5   6  -4   -0.09    0.78
  -5  -6   3   25.41    1.49
   5   6  -3   25.68    2.62
  -5  -6   2    0.71    0.28
   5   6  -2    1.67    0.82
   5   6  -1   61.11    4.22
   5   6   0   84.99    5.02
  -5  -6   0   82.76    3.33
   5   6   1   60.35    4.18
  -5  -6  -1   60.48    3.04
   5   6   2   24.44    2.69
  -5  -6  -2   25.94    2.09
   5   6   3   11.42    1.86
  -5  -6  -3   11.36    1.54
   5   6   4   92.33    5.35
  -5  -6  -4   93.15    4.72
   5   6   5   97.36    5.50
  -5  -6  -5   98.08    5.12
  -5  -6  -6   31.21    2.77
  -5  -6  -6   31.77    2.94
  -5  -6  -7   13.21    1.69
  -5  -6  -7   14.58    2.17
  -5  -6  -8   35.66    2.65
  -5  -6  -8   35.94    3.48
  -5  -6  -9    1.73    1.10
  -5  -6 -10   14.23    2.48
  -5  -6 -11    5.15    1.73
  -5  -6 -12    2.02    1.24
   5   7 -18    6.72    1.86
  -5  -7  18    8.94    2.17
   5   7 -17    3.52    1.42
  -5  -7  17    8.73    2.12
   5   7 -16    0.52    1.12
  -5  -7  16    2.12    1.34
   5   7 -15   -1.01    0.93
  -5  -7  15    0.36    1.13
   5   7 -14    4.54    1.59
  -5  -7  14    1.72    1.23
   5   7 -13   48.97    4.09
  -5  -7  13   52.32    4.63
   5   7 -12   43.52    3.81
  -5  -7  12   42.01    4.12
   5   7 -11    4.56    1.38
  -5  -7  11    2.89    1.43
   5   7 -11    3.22    0.59
   5   7 -10   62.63    4.32
  -5  -7  10   61.34    4.62
   5   7 -10   45.45    1.55
   5   7  -9   21.32    2.53
  -5  -7   9   23.79    2.80
  -5  -7   8   14.98    1.90
   5   7  -8   12.42    2.06
   5   7  -8   15.11    2.19
  -5  -7   8   18.10    2.49
   5   7  -7    7.80    1.73
  -5  -7   7    6.37    1.19
   5   7  -7    7.18    1.41
  -5  -7   6    3.25    0.84
   5   7  -6    3.62    1.22
  -5  -7   5    0.27    0.51
   5   7  -5    0.72    0.92
  -5  -7   4    0.02    0.43
   5   7  -4    0.77    1.03
  -5  -7   3  140.84    4.21
   5   7  -3  135.54    6.71
   5   7  -2    3.96    1.47
   5   7  -1   44.81    3.70
   5   7   0   25.75    2.79
  -5  -7   0   27.70    1.74
   5   7   1    4.96    1.43
  -5  -7  -1    3.91    0.83
   5   7   2    4.84    1.30
  -5  -7  -2    6.62    1.16
  -5  -7  -3   82.96    4.15
  -5  -7  -4   15.43    2.00
  -5  -7  -4   20.60    2.08
  -5  -7  -5   20.36    2.19
  -5  -7  -5   21.09    2.33
  -5  -7  -6    5.33    1.31
  -5  -7  -6    5.15    1.36
  -5  -7  -7   14.91    1.85
  -5  -7  -7   16.76    2.35
  -5  -7  -8   48.12    4.05
  -5  -7  -9   21.68    2.89
  -5  -7 -10    0.34    1.11
  -5  -7 -11    9.71    2.10
  -5  -7 -12    0.94    1.29
   5   8 -18    3.42    1.63
  -5  -8  18    2.85    1.72
   5   8 -17   -0.91    1.02
  -5  -8  17    1.13    1.27
   5   8 -16    0.43    1.06
  -5  -8  16   -1.38    1.52
   5   8 -15    3.99    1.61
  -5  -8  15    5.73    1.83
   5   8 -14   -1.22    1.47
  -5  -8  14    1.81    1.36
   5   8 -13    3.98    1.42
  -5  -8  13    2.95    1.57
   5   8 -12   56.88    4.44
  -5  -8  12   57.01    4.83
   5   8 -11   80.23    5.27
  -5  -8  11   82.67    5.68
   5   8 -10   53.19    4.26
  -5  -8  10   45.03    4.20
   5   8  -9   46.97    3.98
  -5  -8   9   41.92    3.91
  -5  -8   8    6.43    1.24
   5   8  -8    6.95    1.64
  -5  -8   8    6.70    1.53
   5   8  -7   75.25    4.86
  -5  -8   7   66.31    4.83
  -5  -8   7   68.65    3.77
  -5  -8   6    0.27    0.58
  -5  -8   6    2.54    1.39
  -5  -8   5    0.84    0.48
  -5  -8   5    3.61    1.46
  -5  -8   4    2.15    0.55
  -5  -8   4    2.04    1.19
  -5  -8   3  113.98    3.59
  -5  -8   3  123.54    3.70
  -5  -8   3  125.86    6.51
  -5  -8   2  353.93   12.30
  -5  -8   1   34.92    3.34
  -5  -8   0  147.86    7.06
  -5  -8   0  148.24    4.68
  -5  -8  -1   39.54    3.45
  -5  -8  -1   43.68    2.47
  -5  -8  -2    9.41    1.85
  -5  -8  -2    8.97    1.25
  -5  -8  -3    1.49    0.90
  -5  -8  -3    1.96    0.88
  -5  -8  -4   18.19    2.36
  -5  -8  -4   18.54    2.03
  -5  -8  -5   20.70    2.36
  -5  -8  -5   22.16    2.41
  -5  -8  -6   70.52    4.22
  -5  -8  -6   70.51    4.54
  -5  -8  -7    7.72    1.49
  -5  -8  -7    6.68    1.60
  -5  -8  -8   -1.33    1.40
  -5  -8  -9    3.26    1.39
  -5  -8 -10    6.42    1.61
  -5  -8 -11    0.28    1.27
  -5  -9  18   -0.25    1.19
   5   9 -17    4.49    1.65
  -5  -9  17    3.66    1.68
   5   9 -16   10.71    2.39
  -5  -9  16    8.02    2.25
   5   9 -15    0.14    1.14
  -5  -9  15   -0.08    1.30
   5   9 -14    1.62    1.05
  -5  -9  14    3.63    1.91
   5   9 -13   10.05    2.08
  -5  -9  13    7.13    2.07
   5   9 -12    0.05    1.15
  -5  -9  12    2.70    1.39
   5   9 -11   13.49    2.27
  -5  -9  11   11.69    2.24
   5   9 -10   71.62    5.11
  -5  -9  10   72.75    5.31
   5   9  -9   72.62    5.10
  -5  -9   9   57.25    4.78
  -5  -9   8   17.05    1.97
   5   9  -8   17.39    2.47
  -5  -9   8   14.16    2.40
   5   9  -7   65.77    4.67
  -5  -9   7   66.38    4.94
  -5  -9   7   65.60    3.75
  -5  -9   6   11.18    1.44
  -5  -9   6   15.56    2.45
  -5  -9   5  133.60    7.16
  -5  -9   5  128.42    4.80
  -5  -9   4   38.17    2.07
  -5  -9   4   42.63    3.89
  -5  -9   4   43.46    2.21
  -5  -9   3    4.36    0.56
  -5  -9   3    4.99    1.52
  -5  -9   3    4.24    0.57
  -5  -9   2  150.87    7.49
  -5  -9   1  179.00    8.12
  -5  -9   0    1.61    1.14
  -5  -9   0    1.50    0.62
  -5  -9  -1    5.15    1.43
  -5  -9  -1    5.67    0.96
  -5  -9  -2   -0.75    0.87
  -5  -9  -2    0.70    0.59
  -5  -9  -3    7.16    1.55
  -5  -9  -3    8.65    1.32
  -5  -9  -4   22.85    2.64
  -5  -9  -4   23.30    2.27
  -5  -9  -5   19.37    2.45
  -5  -9  -5   21.11    2.34
  -5  -9  -6    8.17    1.65
  -5  -9  -6   10.51    1.93
  -5  -9  -7   22.33    2.65
  -5  -9  -8   -0.15    1.25
  -5  -9  -9    5.79    1.67
  -5  -9 -10    1.64    1.22
  -5  -9 -11   -1.39    1.43
  -5 -10  17   -1.39    1.48
   5  10 -16    9.40    2.28
  -5 -10  16   10.67    2.58
   5  10 -15   11.86    2.41
  -5 -10  15   15.78    2.81
   5  10 -14    3.01    1.43
  -5 -10  14    3.58    1.83
   5  10 -13   10.34    2.16
  -5 -10  13   11.90    2.51
   5  10 -12   11.18    2.18
  -5 -10  12   10.53    2.37
   5  10 -11   16.18    2.57
  -5 -10  11   19.05    3.14
   5  10 -10   54.77    4.67
  -5 -10  10   57.24    4.81
   5  10  -9    2.25    1.14
  -5 -10   9    3.68    1.41
   5  10  -8   20.36    2.72
  -5 -10   8   24.94    3.12
  -5 -10   7  110.89    6.77
  -5 -10   7  106.37    4.93
  -5 -10   6   61.70    4.83
  -5 -10   6   59.20    3.28
  -5 -10   6   59.30    3.30
  -5 -10   5    3.28    0.85
  -5 -10   5    3.96    0.89
  -5 -10   5    4.50    1.58
  -5 -10   4   76.93    5.38
  -5 -10   4   73.08    3.00
  -5 -10   4   73.71    3.04
  -5 -10   3   74.49    2.51
  -5 -10   3   81.41    5.54
  -5 -10   3   75.41    2.54
  -5 -10   2   39.88    3.73
  -5 -10   1   83.18    5.56
  -5 -10   0  158.12    7.59
  -5 -10   0  146.00    4.49
  -5 -10  -1   72.90    4.96
  -5 -10  -1   67.39    3.12
  -5 -10  -2   62.73    4.50
  -5 -10  -2   55.85    3.13
  -5 -10  -3   43.53    3.76
  -5 -10  -3   43.42    2.93
  -5 -10  -4    2.30    1.28
  -5 -10  -4    0.24    0.85
  -5 -10  -5   27.43    2.86
  -5 -10  -5   26.18    2.65
  -5 -10  -6   29.77    2.85
  -5 -10  -6   31.88    3.01
  -5 -10  -7    6.20    1.60
  -5 -10  -8    0.68    1.12
  -5 -10  -9   -2.10    1.58
  -5 -10 -10    4.61    1.67
   5  11 -15    1.56    1.56
  -5 -11  15    4.91    2.07
   5  11 -14    7.86    2.29
  -5 -11  14    1.80    1.35
   5  11 -13   -1.93    1.31
  -5 -11  13    1.99    1.54
   5  11 -12   -0.26    1.30
  -5 -11  12    2.13    1.60
   5  11 -11   -0.03    1.32
  -5 -11  11   -0.24    1.33
   5  11 -10   11.33    2.40
  -5 -11  10   10.08    2.39
   5  11  -9   65.76    5.12
  -5 -11   9   60.05    5.25
   5  11  -8   16.61    2.58
  -5 -11   8   16.03    2.77
  -5 -11   7    8.20    1.41
  -5 -11   7    6.79    1.96
  -5 -11   6   22.24    1.99
  -5 -11   6   22.66    3.02
  -5 -11   5   80.63    5.70
  -5 -11   5   78.19    3.51
  -5 -11   4   12.24    1.11
  -5 -11   4   17.44    2.72
  -5 -11   3   25.28    3.36
  -5 -11   2   13.49    2.28
  -5 -11   1   89.01    5.84
  -5 -11   0   98.34    6.09
  -5 -11  -1   13.10    2.18
  -5 -11  -2    8.20    1.85
  -5 -11  -3   31.65    3.15
  -5 -11  -3   26.79    2.40
  -5 -11  -4    6.74    1.74
  -5 -11  -4    8.38    1.53
  -5 -11  -5    0.46    1.07
  -5 -11  -5    0.75    0.80
  -5 -11  -6    1.54    1.12
   5  12 -13    0.01    1.40
  -5 -12  13    2.02    1.53
   5  12 -12    8.32    2.22
  -5 -12  12    8.06    2.23
   5  12 -11   30.57    3.70
  -5 -12  11   25.50    3.47
   5  12 -10   23.43    3.27
  -5 -12  10   22.44    3.38
   5  12  -9    3.93    1.86
  -5 -12   9    4.95    1.31
  -5 -12   9    6.88    1.97
   5  12  -8   39.40    4.02
  -5 -12   8   41.56    4.26
  -5 -12   8   39.33    2.99
  -5 -12   7   45.17    3.13
  -5 -12   7   52.17    4.89
  -5 -12   6    2.01    0.78
  -5 -12   6    0.79    1.36
  -5 -12   5    5.55    1.89
  -5 -12   4   40.88    4.08
  -5 -12   3   74.54    5.59
  -5 -12   2   60.74    4.86
  -5 -12   1   17.16    2.66
  -5 -12   0   60.38    4.75
  -5 -12  -1  123.47    6.85
  -5 -12  -2   -0.22    1.47
  -5 -12  -3   11.22    2.23
  -5 -12  -4    1.49    1.22
  -5 -12  -5   -0.50    1.07
   5  13 -12    1.82    1.32
  -5 -13  12    2.94    1.39
   5  13 -11    3.50    1.99
  -5 -13  11    0.84    1.10
  -5 -13  11    2.04    1.32
   5  13 -10    4.53    1.86
  -5 -13  10    3.96    1.75
  -5 -13  10    5.67    1.57
   5  13  -9    1.53    1.33
  -5 -13   9    0.99    0.85
  -5 -13   9    3.95    1.99
   5  13  -8    0.53    1.19
  -5 -13   8    1.66    1.60
  -5 -13   8    1.36    0.96
  -5 -13   7   12.39    2.58
  -5 -13   6   15.49    2.69
  -5 -13   5   76.93    5.94
  -5 -13   4   90.53    6.34
  -5 -13   3    0.44    1.26
  -5 -13   2    4.37    1.95
  -5 -13   1   19.69    2.99
  -5 -13   0   24.97    3.20
  -5 -13  -1    2.64    1.08
  -5 -13  -2   16.63    2.50
  -5 -13  -3    1.69    1.45
  -5 -13  -4   12.20    2.32
  -5 -14  13    3.35    1.35
  -5 -14  12   12.99    2.17
   5  14  -9    3.48    1.76
  -5 -14   9    1.23    1.43
  -5 -14   8   17.39    2.83
  -5 -14   7   20.83    3.27
  -5 -14   6    7.82    2.23
  -5 -14   5   -0.23    1.42
  -5 -14   4    0.90    1.30
  -5 -14   3   23.05    3.22
  -5 -14   2    8.36    2.20
  -5 -14   1   -0.08    1.23
  -5 -14   0   -0.72    1.58
  -5 -14  -1   -3.90    2.19
  -5 -14  -2   11.23    2.16
  -5 -14  -3   52.07    4.59
  -5 -15   5   19.91    3.16
  -5 -15   4   18.00    3.13
  -5 -15   3    2.62    1.59
  -5 -15   2   -1.24    1.71
  -5 -15   1    0.99    1.35
  -5 -15   0    9.30    2.18
  -5 -15  -1   30.42    3.61
  -5 -15  -2    0.08    1.06
  -5 -15  -3   26.55    3.23
  -5 -16  -1   25.99    3.48
   6 -13  -6    6.16    2.11
   6 -13  -5   -0.03    1.32
   6 -13  -4    0.83    1.42
   6 -13  -3   14.78    2.81
   6 -13  -2    0.66    1.17
   6 -13  -1   51.16    4.87
   6 -13   0   34.33    4.00
   6 -13   1    1.25    1.30
   6 -13   2    1.30    1.36
   6 -13   3    0.31    1.38
   6 -13   4   -0.29    1.57
  -6  12  11    7.27    1.95
  -6  12  10    0.80    1.43
  -6  12   9    6.08    1.92
  -6  12   8    1.27    1.35
   6 -12  -8   -1.73    1.88
  -6  12   7    1.86    1.46
   6 -12  -7   -0.27    1.46
  -6  12   6    7.69    1.64
   6 -12  -6   10.45    2.47
   6 -12  -5   14.68    2.63
   6 -12  -4   12.79    2.58
   6 -12  -3   41.29    4.29
   6 -12  -2   33.10    3.85
   6 -12  -1   -0.09    1.33
   6 -12   0   35.46    4.06
   6 -12   1    3.61    1.47
   6 -12   2    9.44    2.30
   6 -12   3   20.91    3.32
   6 -12   4    0.75    1.28
   6 -12   5    5.98    2.02
   6 -12   6   14.79    2.96
   6 -12   7    4.23    1.86
  -6  11  12    0.55    1.72
  -6  11  11    2.52    1.91
  -6  11  10    2.85    1.89
  -6  11   9    8.21    2.07
   6 -11  -9    6.21    2.12
  -6  11   8   11.34    2.26
   6 -11  -8   11.75    2.41
  -6  11   7    0.40    1.03
   6 -11  -7    0.44    1.32
   6 -11  -6   29.73    3.70
  -6  11   6   25.43    2.88
   6 -11  -5   67.46    5.55
  -6  11   5   59.57    4.08
  -6  11   4   19.97    2.25
   6 -11  -4   20.68    3.01
  -6  11   3    2.56    0.95
   6 -11  -3    3.02    1.56
   6 -11  -2    3.43    1.45
   6 -11  -1   19.15    2.86
   6 -11   0   12.22    2.45
   6 -11   1   14.59    2.84
   6 -11   2    3.20    2.10
   6 -11   3   39.28    4.13
   6 -11   4   60.76    5.12
   6 -11   5   10.34    2.58
   6 -11   6    0.74    1.66
   6 -11   7   14.14    2.90
   6 -11   8    1.62    1.33
  -6  10  13    6.62    2.14
  -6  10  12    0.36    1.36
  -6  10  11    1.52    1.48
   6 -10 -11    0.08    1.32
   6 -10 -10    1.31    1.47
   6 -10  -9    4.97    1.86
   6 -10  -8    6.32    1.87
   6 -10  -7   73.46    5.62
   6 -10  -6   83.52    6.00
   6 -10  -5   -0.49    1.58
   6 -10  -4   13.36    2.38
   6 -10  -3   16.07    2.72
   6 -10  -2   10.78    2.12
  -6  10   1    3.59    0.86
   6 -10  -1    0.27    1.35
   6 -10   0    0.26    1.17
   6 -10   1   50.10    4.39
   6 -10   2  111.18    6.72
   6 -10   3   38.92    3.91
   6 -10   4   49.35    4.55
   6 -10   5   64.61    5.22
   6 -10   6   14.45    2.57
   6 -10   7    2.05    1.32
   6 -10   8    3.98    1.64
   6 -10   9    0.22    1.37
   6 -10  10   15.20    2.81
   6  -9 -12    9.72    2.57
   6  -9 -11    4.10    1.71
   6  -9 -10   28.64    3.53
   6  -9  -9   16.04    2.71
   6  -9  -8   -1.24    1.51
   6  -9  -7    3.95    1.55
   6  -9  -6   24.14    3.13
   6  -9  -5   57.30    4.72
   6  -9  -4   40.55    4.03
   6  -9  -3    9.78    2.07
   6  -9  -2   20.80    2.76
   6  -9  -1   14.21    2.50
   6  -9   0  109.14    6.35
   6  -9   1   -0.11    1.18
   6  -9   2   52.57    4.58
   6  -9   3   35.05    3.69
   6  -9   4   22.75    3.08
   6  -9   5   -0.63    1.21
   6  -9   6    1.96    1.47
   6  -9   7    2.28    1.36
   6  -9   8   22.49    3.07
   6  -9   9   56.81    5.04
   6  -9  10   -0.36    1.22
   6  -9  11    6.84    2.16
   6  -8 -13    4.59    1.81
   6  -8 -12   17.88    3.18
   6  -8 -11   75.55    5.92
   6  -8 -10    0.51    1.12
   6  -8  -9   20.60    2.97
   6  -8  -8   23.14    3.01
   6  -8  -7    5.39    1.68
   6  -8  -6   20.57    2.85
   6  -8  -5    2.53    1.28
   6  -8  -4    6.45    1.75
   6  -8  -3   35.09    3.50
   6  -8  -2   55.67    4.39
   6  -8  -1    3.99    1.38
   6  -8   0   56.28    4.30
   6  -8   1   66.84    4.80
   6  -8   2   34.69    3.42
   6  -8   3   33.09    3.38
   6  -8   4    2.97    1.18
   6  -8   5    8.93    1.92
   6  -8   6   11.71    2.27
   6  -8   7   72.63    5.33
   6  -8   8    9.19    2.08
   6  -8   9   43.11    4.37
   6  -8  10   17.18    2.82
   6  -8  11    0.93    1.68
   6  -8  12    2.51    1.64
   6  -7 -13   49.09    4.86
   6  -7 -12   10.09    2.40
   6  -7 -11   20.37    3.11
   6  -7 -10   45.12    4.33
   6  -7  -9    3.66    1.57
   6  -7  -8    1.20    1.16
   6  -7  -7    4.90    1.52
   6  -7  -6   21.41    2.84
   6  -7  -5    4.27    1.47
   6  -7  -4  113.10    6.29
   6  -7  -3   44.01    3.74
   6  -7  -2    0.61    0.95
   6  -7  -1    0.51    0.88
   6  -7   0    6.72    1.60
   6  -7   1    8.54    1.76
   6  -7   2    1.93    1.12
  -6   7  -2    1.57    0.52
  -6   7  -3    5.50    0.72
   6  -7   3    5.39    1.61
   6  -7   4   40.19    3.61
   6  -7   5   93.43    5.67
   6  -7   6    8.69    2.01
   6  -7   7   18.81    2.73
   6  -7   8   46.01    4.20
   6  -7   9    3.86    1.69
   6  -7  10    1.82    1.34
   6  -7  11   -2.15    1.32
   6  -7  12   -2.14    1.43
   6  -7  13    5.50    1.82
   6  -6 -14    5.36    2.24
   6  -6 -13   23.83    3.35
   6  -6 -12   87.33    6.41
   6  -6 -11   72.50    5.47
   6  -6 -10   10.96    2.17
   6  -6  -9    0.60    1.15
   6  -6  -8    3.57    1.25
   6  -6  -7   37.35    3.65
   6  -6  -6    0.60    1.08
   6  -6  -5    9.45    1.76
   6  -6  -4   60.20    4.30
   6  -6  -3   55.10    4.00
   6  -6  -2   13.08    2.00
   6  -6  -1    2.26    1.23
   6  -6   0    3.99    1.30
   6  -6   1    5.73    1.50
   6  -6   2   37.57    3.35
  -6   6  -3   99.38    3.83
   6  -6   3  100.76    5.56
  -6   6  -4   20.61    1.53
   6  -6   4   14.15    2.24
   6  -6   5   73.54    4.82
   6  -6   6   72.99    4.91
   6  -6   7    4.19    1.56
   6  -6   8   -0.03    0.98
   6  -6   9    3.54    1.46
   6  -6  10    1.85    1.30
   6  -6  11    9.67    2.02
   6  -6  12    7.18    1.88
   6  -6  13    0.22    1.16
   6  -5 -16    2.92    1.98
   6  -5 -14   47.09    4.78
   6  -5 -13    7.23    2.08
   6  -5 -12    3.93    1.55
   6  -5 -11    1.08    1.34
   6  -5 -10   34.65    3.62
   6  -5  -9   92.47    5.72
   6  -5  -8    4.86    1.60
   6  -5  -7   14.22    2.19
   6  -5  -6   -0.46    1.23
   6  -5  -5   53.48    4.00
  -6   5   5   41.57    1.88
   6  -5  -4    7.78    1.74
   6  -5  -3    2.08    1.10
   6  -5  -2    9.35    1.70
   6  -5  -1   17.85    2.18
   6  -5   0   77.95    4.61
   6  -5   1   47.76    3.56
   6  -5   2   10.10    1.64
  -6   5  -3    5.45    0.92
   6  -5   3    6.28    1.52
  -6   5  -4   33.99    2.24
   6  -5   4   31.42    3.02
  -6   5  -5   39.72    2.46
   6  -5   5   38.69    3.38
   6  -5   6   10.80    1.90
   6  -5   7    1.53    1.02
   6  -5   8    3.34    1.39
   6  -5   9   61.26    4.57
   6  -5  10   23.00    2.89
  -6   5 -10   21.76    3.13
   6  -5  11    6.46    1.89
  -6   5 -11    7.68    2.32
   6  -5  12   34.56    3.66
   6  -5  13   15.88    2.71
   6  -4 -17    5.79    2.02
   6  -4 -16   21.29    3.25
   6  -4 -15   14.93    2.63
   6  -4 -14    1.72    1.10
   6  -4 -13    4.71    1.80
   6  -4 -12   12.14    2.33
   6  -4 -11  125.58    7.12
   6  -4 -10   83.23    5.57
   6  -4  -9   37.84    3.58
   6  -4  -8  175.72    8.01
   6  -4  -7   68.37    4.61
   6  -4  -6    5.13    1.55
   6  -4  -5   43.80    3.54
  -6   4   5   39.01    1.97
  -6   4   4   14.00    1.30
   6  -4  -4   14.80    2.07
   6  -4  -3    5.40    1.45
   6  -4  -2   53.75    3.72
   6  -4  -1    3.08    1.13
   6  -4   0   19.01    2.20
   6  -4   1   81.55    4.56
   6  -4   2   60.89    3.97
  -6   4  -3    0.46    0.73
   6  -4   3    0.51    0.75
  -6   4  -4    2.21    0.83
   6  -4   4    1.20    0.91
  -6   4  -5    0.87    0.84
   6  -4   5    1.56    1.01
  -6   4  -6   10.82    1.45
   6  -4   6   10.89    1.85
   6  -4   7   22.28    2.62
   6  -4   8   25.06    2.76
  -6   4  -8   28.27    3.42
   6  -4   9    0.17    0.96
  -6   4  -9   -0.74    1.16
   6  -4  10   44.18    3.85
   6  -4  10   40.19    3.56
  -6   4 -10   45.98    4.56
   6  -4  11   19.27    2.62
  -6   4 -11   21.77    3.31
   6  -4  12    1.87    1.09
   6  -3 -17   10.90    2.57
   6  -3 -16   -0.81    1.21
   6  -3 -15    2.33    1.26
   6  -3 -14    3.05    1.09
   6  -3 -13    8.85    1.75
   6  -3 -13    6.84    1.93
   6  -3 -12    7.04    1.66
   6  -3 -12    4.43    1.66
   6  -3 -11    2.09    1.25
   6  -3 -10   91.96    5.71
   6  -3  -9   92.45    5.68
   6  -3  -8    2.65    1.15
   6  -3  -7   -0.82    1.13
   6  -3  -6   10.96    1.90
  -6   3   5    3.87    0.73
   6  -3  -5    3.06    1.19
   6  -3  -4   45.45    3.39
  -6   3   4   39.56    2.33
   6  -3  -3   29.27    2.64
   6  -3  -2   60.00    3.79
  -6   3   2   56.44    3.74
   6  -3  -1  136.30    5.95
  -6   3   1  144.36    6.19
  -6   3   0   13.23    1.79
   6  -3   0   11.13    1.70
   6  -3   1   14.98    1.85
  -6   3  -1   17.74    2.04
  -6   3  -2   43.58    3.16
   6  -3   2   41.87    3.13
  -6   3  -3   32.21    2.58
   6  -3   3   33.85    2.85
  -6   3  -3   35.07    2.90
  -6   3  -4    0.96    0.82
   6  -3   4    0.47    0.78
  -6   3  -5   23.39    2.21
   6  -3   5   19.69    2.23
  -6   3  -6    0.34    0.74
   6  -3   6    0.99    0.91
  -6   3  -7   20.17    2.79
   6  -3   7   20.90    2.39
   6  -3   8   49.66    3.74
  -6   3  -8   52.94    4.53
   6  -3   9   19.24    2.44
  -6   3  -9   22.90    3.14
   6  -3   9   13.40    2.11
   6  -3  10    3.19    1.28
  -6   3 -10    2.03    1.62
   6  -3  10    1.96    1.15
   6  -3  11    8.77    1.74
  -6   3 -11   12.38    2.61
   6  -2 -18    1.40    1.49
   6  -2 -17    2.31    1.54
   6  -2 -16    0.73    1.25
   6  -2 -15   12.74    2.27
   6  -2 -15   11.85    1.83
   6  -2 -14   22.98    2.90
   6  -2 -14   18.21    2.27
   6  -2 -13   11.28    1.90
   6  -2 -12   51.03    3.89
   6  -2 -12   54.94    4.58
   6  -2 -11    1.39    1.07
   6  -2 -11    3.13    1.30
   6  -2 -10    1.04    1.14
   6  -2 -10    3.02    1.29
   6  -2  -9    0.25    1.05
   6  -2  -8    1.81    1.04
   6  -2  -7    1.57    1.03
   6  -2  -6   21.68    2.37
  -6   2   5   11.57    1.22
   6  -2  -5   13.73    1.83
  -6   2   4   52.12    2.89
  -6   2   4   59.01    3.71
   6  -2  -4   54.47    3.60
   6  -2  -3  271.58    9.29
   6  -2  -3  286.60    9.52
  -6   2   3  293.63    9.54
   6  -2  -2  213.37    7.93
  -6   2   2  244.35    8.28
   6  -2  -2  233.90    8.27
  -6   2   1   -0.38    0.96
   6  -2  -1   -0.16    0.77
   6  -2  -1   -0.35    0.84
   6  -2   0  154.66    6.23
  -6   2   0  170.52    6.56
   6  -2   0  177.66    6.97
   6  -2   1  180.66    6.78
  -6   2  -1  190.44    7.00
   6  -2   2    0.75    0.69
  -6   2  -2    2.00    0.94
  -6   2  -3   37.35    2.84
   6  -2   3   38.76    2.85
  -6   2  -4   27.09    2.49
   6  -2   4   24.63    2.31
  -6   2  -5   10.32    1.61
   6  -2   5    9.22    1.45
  -6   2  -6   61.42    3.88
  -6   2  -6   63.45    4.70
   6  -2   6   59.09    3.74
  -6   2  -7   14.12    2.35
   6  -2   7   10.94    1.96
[truncated: 75,821 more chars]
