# Supplementary material for: Synthesis and crystal structure of bis­(1H-benzo[d][1,2,3]triazole-κN 2){2,2′-[N-(phenyl­phospho­r­yl­methyl-κO)aza­nedi­yl]di­acetato-κ3 O,N,O′}cobalt(II)–1H-benzo[d][1,2,3]triazole (1/1)
Source: Acta Crystallogr E Crystallogr Commun. 2017 Oct 20;73(Pt 11):1704–7. doi: 10.1107/S2056989017015079 (PMC5683495; doi:10.1107/S2056989017015079)
Supplement: Supplementary file 2 [file e-73-01704-Isup3.hkl]

data_I                                                                          
_shelx_title ' 2 in P-1'                                                        
_shelx_refln_list_code          4                                               
_shelx_F_calc_maximum      163.62                                               
_exptl_crystal_F_000       722.00                                               
_reflns_d_resolution_high  0.7800                                               
                                                                                
loop_                                                                           
 _space_group_symop_operation_xyz                                               
 'x, y, z'                                                                      
 '-x, -y, -z'                                                                   
                                                                                
_cell_length_a     7.5701                                                       
_cell_length_b    14.1261                                                       
_cell_length_c    14.9018                                                       
_cell_angle_alpha  97.351                                                       
_cell_angle_beta  102.335                                                       
_cell_angle_gamma  91.206                                                       
                                                                                
_shelx_F_squared_multiplier     1.000                                           
                                                                                
loop_                                                                           
 _refln_index_h                                                                 
 _refln_index_k                                                                 
 _refln_index_l                                                                 
 _refln_F_squared_calc                                                          
 _refln_F_squared_meas                                                          
 _refln_F_squared_sigma                                                         
 _refln_observed_status                                                         
   1   0   0      11971.37      12200.64       252.34 o                         
   2   0   0          7.59         11.80         1.50 o                         
   3   0   0        114.75        117.84         4.46 o                         
   4   0   0          5.89         16.20         2.12 o                         
   5   0   0         31.22         31.68         3.16 o                         
   6   0   0         90.50         91.28         5.94 o                         
   7   0   0          0.65         -3.12         3.12 o                         
   8   0   0        113.97        118.76         9.76 o                         
   9   0   0          2.03         -6.86        10.05 o                         
  -9   1   0         40.26         29.60        11.50 o                         
  -8   1   0          9.14          6.48         4.39 o                         
  -7   1   0        256.54        226.69        10.13 o                         
  -6   1   0        250.74        250.08        11.73 o                         
  -5   1   0       1409.89       1517.80        44.81 o                         
  -4   1   0          3.55          8.22         1.91 o                         
  -3   1   0        165.20        219.94         6.69 o                         
  -2   1   0        310.07        311.85         8.84 o                         
  -1   1   0       4560.97       4551.64        97.87 o                         
   1   1   0       2088.74       2283.62        52.28 o                         
   2   1   0         49.87         55.92         1.94 o                         
   3   1   0       2012.98       2001.90        24.34 o                         
   4   1   0       6269.52       6470.75        82.52 o                         
   5   1   0       3429.46       3574.50        48.10 o                         
   6   1   0        693.24        649.86        13.65 o                         
   7   1   0         58.94         53.65         4.80 o                         
   8   1   0        323.85        277.24        26.20 o                         
   9   1   0         65.05         46.02        12.80 o                         
  -9   2   0        222.95        220.04        24.52 o                         
  -8   2   0        397.65        370.61        18.41 o                         
  -7   2   0        133.76        131.74        12.85 o                         
  -6   2   0        865.21        903.75        33.35 o                         
  -5   2   0        164.99        159.05         9.18 o                         
  -4   2   0       1075.05       1116.46        34.37 o                         
  -3   2   0        101.31         96.96         4.75 o                         
  -2   2   0       3279.92       3300.56        77.07 o                         
  -1   2   0       4068.68       3881.78        86.04 o                         
   0   2   0       3869.11       4066.02        87.01 o                         
   1   2   0       5660.64       6019.52        73.83 o                         
   2   2   0       3040.50       3114.24        40.84 o                         
   3   2   0          3.56          8.63         1.03 o                         
   4   2   0        101.46        104.08         3.94 o                         
   5   2   0        139.22        117.19         4.46 o                         
   6   2   0        207.76        211.43         6.72 o                         
   7   2   0        709.25        703.82        14.57 o                         
   8   2   0        203.38        184.83        21.50 o                         
   9   2   0        134.79        130.17        19.12 o                         
  -9   3   0          5.56          6.98        11.37 o                         
  -8   3   0        240.10        223.66        18.85 o                         
  -7   3   0        411.63        416.70        24.25 o                         
  -6   3   0         56.53         65.98         6.66 o                         
  -5   3   0       1686.61       1758.47        35.24 o                         
  -4   3   0       1109.29       1102.70        26.46 o                         
  -3   3   0       4428.70       4585.12       108.62 o                         
  -2   3   0       4503.70       4785.24       109.43 o                         
  -1   3   0       5486.35       5490.64       121.09 o                         
   0   3   0      13013.02      14057.54       207.84 o                         
   1   3   0       1526.80       1521.92        26.56 o                         
   2   3   0       2214.70       2293.27        27.41 o                         
   3   3   0       6730.17       7132.64        90.37 o                         
   4   3   0        297.33        292.94         7.09 o                         
   5   3   0          2.77          1.98         1.14 o                         
   6   3   0         10.40         11.88         3.09 o                         
   7   3   0          6.96          2.99         1.88 o                         
   8   3   0          0.11          0.32         7.94 o                         
   9   3   0          4.97          5.02         9.13 o                         
  -9   4   0        133.49        133.46        15.72 o                         
  -8   4   0        227.14        221.99        19.01 o                         
  -7   4   0         59.05         59.95        10.10 o                         
  -6   4   0        111.97        102.68        11.88 o                         
  -5   4   0        209.89        233.90         9.67 o                         
  -4   4   0       1481.19       1654.73        36.31 o                         
  -3   4   0       4636.04       5236.51       123.31 o                         
  -2   4   0       1600.91       1530.00        43.97 o                         
  -1   4   0       5011.21       5246.17        95.98 o                         
   0   4   0        838.75        916.63        20.59 o                         
   1   4   0       6211.27       6469.45        62.94 o                         
   2   4   0        689.80        715.62        19.14 o                         
   3   4   0        465.94        506.29        10.33 o                         
   4   4   0        242.66        243.65         7.50 o                         
   5   4   0          4.53          4.45         2.65 o                         
   6   4   0        221.64        205.50        10.98 o                         
   7   4   0        166.99        171.70        19.12 o                         
   8   4   0          8.86         22.47         9.24 o                         
   9   4   0         49.18         48.23        12.21 o                         
  -9   5   0          4.37         10.75         6.81 o                         
  -8   5   0          5.31         -1.73         5.51 o                         
  -7   5   0         72.32         67.14        10.91 o                         
  -6   5   0        440.25        421.02        24.90 o                         
  -5   5   0        328.21        345.39        24.98 o                         
  -4   5   0        208.10        194.51         8.60 o                         
  -3   5   0       1873.35       1989.37        57.09 o                         
  -2   5   0         55.61         91.66         8.64 o                         
  -1   5   0       1664.74       1829.81        27.31 o                         
   0   5   0        251.32        269.81         6.92 o                         
   1   5   0         37.07         38.60         2.13 o                         
   2   5   0       5376.08       5534.86        69.94 o                         
   3   5   0        599.14        551.21        12.47 o                         
   4   5   0        251.16        233.36         6.20 o                         
   5   5   0        363.12        366.92        10.35 o                         
   6   5   0         11.36         13.16         6.18 o                         
   7   5   0         93.87         92.63        14.15 o                         
   8   5   0         52.95         52.93        11.77 o                         
  -9   6   0         37.78         46.88        10.75 o                         
  -8   6   0         84.14         97.65        13.77 o                         
  -7   6   0         16.60          3.83         5.08 o                         
  -6   6   0         12.90         21.55         7.02 o                         
  -5   6   0        611.93        629.67        31.11 o                         
  -4   6   0        437.63        430.87        16.63 o                         
  -3   6   0         59.87         93.49        10.53 o                         
  -2   6   0       1477.29       1505.32        24.51 o                         
  -1   6   0         23.53         11.14         2.52 o                         
   0   6   0        216.50        270.42         5.59 o                         
   1   6   0         24.84         10.93         1.29 o                         
   2   6   0       1091.05       1069.76        14.51 o                         
   3   6   0        227.70        221.55         6.67 o                         
   4   6   0         73.99         72.18         4.88 o                         
   5   6   0        444.50        450.75        14.99 o                         
   6   6   0         10.09          2.12         4.32 o                         
   7   6   0        208.48        186.99        20.31 o                         
   8   6   0         49.27         66.06        14.69 o                         
  -8   7   0         32.56         37.32        10.05 o                         
  -7   7   0        105.11        104.78        14.58 o                         
  -6   7   0         41.11         36.30         8.64 o                         
  -5   7   0          7.31          0.22         4.92 o                         
  -4   7   0        228.87        273.95        19.55 o                         
  -3   7   0        272.73        292.01        13.18 o                         
  -2   7   0         56.24         68.39         4.09 o                         
  -1   7   0          3.90         13.68         2.52 o                         
   0   7   0       1182.50       1165.27        20.42 o                         
   1   7   0        357.50        365.05         7.11 o                         
   2   7   0        882.97        841.60        12.81 o                         
   3   7   0        120.99         76.18         7.68 o                         
   4   7   0       2170.47       2100.79        40.81 o                         
   5   7   0        142.96        146.82         7.97 o                         
   6   7   0        152.49        175.48        18.09 o                         
   7   7   0        199.49        199.95        21.01 o                         
   8   7   0          1.66          2.65         6.81 o                         
  -8   8   0        204.32        227.23        22.58 o                         
  -7   8   0        217.98        240.14        21.66 o                         
  -6   8   0        286.63        303.98        23.23 o                         
  -5   8   0         98.70        100.57        13.77 o                         
  -4   8   0         17.59         17.50         3.65 o                         
  -3   8   0          0.95          1.08         1.84 o                         
  -2   8   0        747.32        829.57        37.34 o                         
  -1   8   0         10.99          5.87         1.86 o                         
   0   8   0        245.81        290.57         6.66 o                         
   1   8   0         83.55         79.46         3.73 o                         
   2   8   0        846.77        887.63        14.71 o                         
   3   8   0          0.38          0.03         0.92 o                         
   4   8   0          0.20         -1.60         2.94 o                         
   5   8   0        793.19        800.05        21.07 o                         
   6   8   0        832.02        836.16        42.72 o                         
   7   8   0        154.45        155.28        19.12 o                         
   8   8   0        104.36         90.15        17.12 o                         
  -8   9   0         54.15         53.15        12.42 o                         
  -7   9   0        157.32        150.48        18.26 o                         
  -6   9   0        498.07        589.49        34.30 o                         
  -5   9   0        385.21        377.73        28.55 o                         
  -4   9   0       1077.72       1003.08        55.50 o                         
  -3   9   0        322.32        306.21        11.02 o                         
  -2   9   0        535.34        571.51        15.93 o                         
  -1   9   0         51.69         55.97         3.57 o                         
   0   9   0        172.84        196.99         5.73 o                         
   1   9   0         22.04         21.43         2.29 o                         
   2   9   0          3.68          1.33         1.88 o                         
   3   9   0        297.67        278.59         7.70 o                         
   4   9   0         14.31         14.63         3.67 o                         
   5   9   0          2.20          8.31         2.94 o                         
   6   9   0        226.69        207.30        20.42 o                         
   7   9   0         15.36         -2.54         8.26 o                         
  -8  10   0          1.55         -5.94         7.78 o                         
  -7  10   0         30.61         11.34         7.13 o                         
  -6  10   0          4.16          1.40         6.32 o                         
  -5  10   0         17.39         16.14         6.02 o                         
  -4  10   0         60.54         56.09         9.32 o                         
  -3  10   0        155.48        137.80        11.53 o                         
  -2  10   0        884.73        886.61        37.38 o                         
  -1  10   0       3454.80       3449.66        46.15 o                         
   0  10   0       1745.51       1796.33        25.07 o                         
   1  10   0       1663.81       1692.70        22.80 o                         
   2  10   0       1489.86       1547.37        39.89 o                         
   3  10   0        655.53        625.91        13.57 o                         
   4  10   0         33.70         23.29         3.03 o                         
   5  10   0        896.36        806.57        32.73 o                         
   6  10   0         28.71         12.75         6.32 o                         
   7  10   0         35.46         17.18         8.05 o                         
  -7  11   0          7.56          2.54         6.05 o                         
  -6  11   0         48.38         66.00        13.23 o                         
  -5  11   0         98.28         68.65        22.90 o                         
  -4  11   0        552.91        560.10        33.00 o                         
  -3  11   0        180.88        207.57        18.96 o                         
  -2  11   0         50.72         51.96         5.78 o                         
  -1  11   0         25.52         26.42         3.89 o                         
   0  11   0        637.03        636.70        14.02 o                         
   1  11   0        550.34        573.43        14.71 o                         
   2  11   0        901.06        933.19        24.93 o                         
   3  11   0        225.10        231.48         7.83 o                         
   4  11   0       1126.63       1077.02        41.08 o                         
   5  11   0        557.35        531.15        32.89 o                         
   6  11   0        128.36        131.41        16.85 o                         
   7  11   0        119.88        129.79        18.04 o                         
  -7  12   0         26.83         22.25         9.72 o                         
  -6  12   0        175.51        191.53        21.93 o                         
  -5  12   0         13.19         17.66         7.78 o                         
  -4  12   0         44.91         46.77        10.64 o                         
  -3  12   0        301.23        327.74        24.47 o                         
  -2  12   0        215.33        222.64        12.12 o                         
  -1  12   0        594.58        589.98        20.43 o                         
   0  12   0        412.42        401.91        11.21 o                         
   1  12   0        117.63        138.23         9.95 o                         
   2  12   0         79.93         85.95         7.27 o                         
   3  12   0        120.21        110.30         5.67 o                         
   4  12   0         61.08         71.33        11.10 o                         
   5  12   0        294.57        326.12        25.66 o                         
   6  12   0         46.18         43.80        11.13 o                         
  -6  13   0        175.77        185.42        21.60 o                         
  -5  13   0        295.88        290.26        26.52 o                         
  -4  13   0        141.55        142.70        17.28 o                         
  -3  13   0          2.05          4.23         4.67 o                         
  -2  13   0        293.82        264.36        14.08 o                         
  -1  13   0        251.90        233.19        18.72 o                         
   0  13   0        113.20        112.91         6.58 o                         
   1  13   0         21.63         30.26         5.10 o                         
   2  13   0        346.62        333.81        14.98 o                         
   3  13   0        389.36        381.50        14.08 o                         
   4  13   0        156.42        161.82        17.77 o                         
   5  13   0        133.97        134.87        17.28 o                         
   6  13   0         79.50         65.84        14.15 o                         
  -5  14   0         25.89         27.33        10.75 o                         
  -4  14   0         26.16         22.28         8.21 o                         
  -3  14   0        239.51        231.23        15.07 o                         
  -2  14   0        101.56        103.07         8.97 o                         
  -1  14   0        455.45        471.71        19.53 o                         
   0  14   0        318.29        339.72        13.66 o                         
   1  14   0         27.92         27.99         5.10 o                         
   2  14   0          0.35         -0.05         2.99 o                         
   3  14   0         21.04         16.23         4.11 o                         
   4  14   0          1.96          1.51         7.08 o                         
   5  14   0          3.39         -3.89         8.53 o                         
  -5  15   0         40.52         41.05        12.64 o                         
  -4  15   0        116.83        129.96        22.79 o                         
  -3  15   0        267.74        280.17        15.52 o                         
  -2  15   0        109.88        103.02         9.60 o                         
  -1  15   0          0.65          3.15         4.02 o                         
   0  15   0         69.71         79.32         8.79 o                         
   1  15   0         46.48         44.26        10.67 o                         
   2  15   0        373.52        348.56        16.42 o                         
   3  15   0        231.93        242.14        23.17 o                         
   4  15   0         59.54         56.60        12.91 o                         
  -4  16   0         39.38         27.11        11.50 o                         
  -3  16   0        186.30        190.60        13.14 o                         
  -2  16   0        466.43        483.22        21.47 o                         
  -1  16   0         79.59         73.72         8.64 o                         
   0  16   0         13.96         14.10         6.27 o                         
   1  16   0        134.77        150.66        11.61 o                         
   2  16   0         60.27         44.61        11.77 o                         
   3  16   0          8.93         11.72         9.56 o                         
  -3  17   0          6.83         11.45         9.13 o                         
  -2  17   0         15.51          6.12         4.13 o                         
  -1  17   0         27.04         32.62         9.67 o                         
   0  17   0          0.21         12.80         6.64 o                         
   1  17   0         40.81         43.31         9.59 o                         
   2  17   0        231.04        241.11        23.66 o                         
   0 -18   1         16.86         24.14         8.97 o                         
   1 -18   1          1.55         -1.53         4.14 o                         
  -2 -17   1         14.65         17.28         8.86 o                         
  -1 -17   1          4.72         -0.53         4.29 o                         
   0 -17   1         35.68         45.80        10.91 o                         
   1 -17   1          0.27          1.20         4.06 o                         
   2 -17   1         30.67         33.56         6.78 o                         
   3 -17   1         76.50         57.68        10.37 o                         
  -4 -16   1         16.99         11.99         7.89 o                         
  -3 -16   1         98.28         98.46        15.88 o                         
  -2 -16   1        558.71        555.04        22.04 o                         
  -1 -16   1        182.06        194.57        13.51 o                         
   0 -16   1         12.77         10.86         3.80 o                         
   1 -16   1        197.82        215.68        14.34 o                         
   2 -16   1        175.56        151.86        22.23 o                         
   3 -16   1          2.55         10.48         4.46 o                         
   4 -16   1          0.20         -7.45         8.26 o                         
  -4 -15   1          4.18          1.84         7.24 o                         
  -3 -15   1          1.41          7.83         7.51 o                         
  -2 -15   1          3.01          0.08         3.63 o                         
  -1 -15   1         40.76         42.26         6.43 o                         
   0 -15   1          0.25          3.52         3.26 o                         
   1 -15   1        187.07        186.36        12.89 o                         
   2 -15   1        390.34        395.68        18.76 o                         
   3 -15   1        412.56        444.94        31.89 o                         
   4 -15   1        166.83        151.18        11.59 o                         
   5 -15   1         88.86         95.49        16.91 o                         
  -5 -14   1         10.12         -0.43         6.64 o                         
  -4 -14   1        145.73        104.89        15.45 o                         
  -3 -14   1         47.97         44.60         5.61 o                         
  -2 -14   1         56.89         61.73         7.09 o                         
  -1 -14   1         14.77         10.71         3.77 o                         
   0 -14   1        205.06        191.87        10.61 o                         
   1 -14   1         30.97         24.09         5.67 o                         
   2 -14   1          2.95         -3.83         4.62 o                         
   3 -14   1          8.11         -0.12         3.64 o                         
   4 -14   1         33.27         43.48        11.34 o                         
   5 -14   1         49.49         47.91        12.37 o                         
  -6 -13   1         92.54        116.18        17.82 o                         
  -5 -13   1        102.90        106.35        16.15 o                         
  -4 -13   1        226.72        216.48        20.79 o                         
  -3 -13   1       1150.86       1125.80        23.99 o                         
  -2 -13   1        578.56        550.10        25.14 o                         
  -1 -13   1         91.66        101.47         7.25 o                         
   0 -13   1         50.21         53.83         4.66 o                         
   1 -13   1       1023.15       1093.91        30.84 o                         
   2 -13   1         45.16         34.40         5.42 o                         
   3 -13   1         13.80         13.56         7.29 o                         
   4 -13   1        146.44        122.93        16.64 o                         
   5 -13   1         85.92         77.67        14.31 o                         
   6 -13   1         19.54          6.75         7.02 o                         
  -6 -12   1         61.34         72.43        13.67 o                         
  -5 -12   1         93.32         92.68        14.37 o                         
  -4 -12   1        623.39        605.18        47.42 o                         
  -3 -12   1        229.69        239.33         9.22 o                         
  -2 -12   1        257.00        273.08        12.90 o                         
  -1 -12   1       3139.25       3162.55        53.59 o                         
   0 -12   1        643.01        626.60        17.48 o                         
   1 -12   1        965.26        947.37        27.28 o                         
   2 -12   1        278.37        253.53        13.10 o                         
   3 -12   1         45.44         46.99        10.15 o                         
   4 -12   1          7.00         12.58         8.37 o                         
   5 -12   1          0.29          3.35         5.89 o                         
   6 -12   1         22.15         19.50         7.94 o                         
   7 -12   1          1.14         -0.59         7.29 o                         
  -7 -11   1         84.04         77.45        15.56 o                         
  -6 -11   1          8.89         -3.35         6.54 o                         
  -5 -11   1        489.07        480.76        31.54 o                         
  -4 -11   1        285.71        249.35        23.84 o                         
  -3 -11   1        140.93        149.93         6.29 o                         
  -2 -11   1        288.39        288.06        12.68 o                         
  -1 -11   1        299.73        323.72        10.23 o                         
   0 -11   1        211.06        220.07         8.47 o                         
   1 -11   1        325.23        301.19         9.41 o                         
   2 -11   1          8.54          6.75         5.56 o                         
   3 -11   1       1005.93       1088.99        45.96 o                         
   4 -11   1       1064.36       1090.01        48.29 o                         
   5 -11   1        386.78        370.31        28.25 o                         
   6 -11   1         84.10         78.80        15.34 o                         
   7 -11   1          4.63         -1.73         6.59 o                         
  -7 -10   1          0.98          0.59         6.54 o                         
  -6 -10   1         49.88         29.17         8.80 o                         
  -5 -10   1        481.77        449.27        30.03 o                         
  -4 -10   1        234.77        192.34        23.86 o                         
  -3 -10   1         81.16         80.04         4.38 o                         
  -2 -10   1        154.18        140.41         7.20 o                         
  -1 -10   1       1095.37       1134.87        28.28 o                         
   0 -10   1       1174.48       1183.16        20.14 o                         
   1 -10   1       1636.02       1637.25        26.51 o                         
   2 -10   1         77.52         94.20        11.83 o                         
   3 -10   1         42.48         32.62         8.16 o                         
   4 -10   1        300.12        291.61        22.52 o                         
   5 -10   1         58.42         78.32        12.75 o                         
   6 -10   1        220.29        270.60        23.71 o                         
   7 -10   1         47.17         54.44        12.04 o                         
   8 -10   1         97.31        115.80        17.28 o                         
  -8  -9   1         66.07         34.84         9.61 o                         
  -7  -9   1        211.06        203.14        21.60 o                         
  -6  -9   1        849.04        862.30        43.43 o                         
  -5  -9   1        952.18        966.81        43.86 o                         
  -4  -9   1        447.47        423.13        12.19 o                         
  -3  -9   1        102.16        105.91         4.61 o                         
  -2  -9   1          0.09         -2.11         2.11 o                         
  -1  -9   1         13.77         19.83         2.73 o                         
   0  -9   1         59.74         59.14         3.22 o                         
   1  -9   1        985.45        992.00        28.74 o                         
   2  -9   1       1675.42       1809.20        40.27 o                         
   3  -9   1        367.79        361.23        22.52 o                         
   4  -9   1         70.13         39.27        17.80 o                         
   5  -9   1         16.82         17.00         7.83 o                         
   6  -9   1          5.67         -0.59         6.37 o                         
   7  -9   1          5.13         24.85         9.34 o                         
   8  -9   1          2.63         18.47         8.16 o                         
  -8  -8   1         33.86         27.17         9.88 o                         
  -7  -8   1         86.01         79.24        13.88 o                         
  -6  -8   1        125.01        145.56        17.93 o                         
  -5  -8   1        186.32        188.61        18.04 o                         
  -4  -8   1        446.30        388.37        20.36 o                         
  -3  -8   1         86.63         92.01         3.54 o                         
  -2  -8   1       1008.77        986.93        17.57 o                         
  -1  -8   1         27.19         18.39         2.22 o                         
   0  -8   1        592.44        622.65        10.35 o                         
   1  -8   1        178.03        183.66         6.24 o                         
   2  -8   1        280.64        313.17        18.43 o                         
   3  -8   1         54.78         62.51         6.18 o                         
   4  -8   1        176.19        140.13         7.51 o                         
   5  -8   1          0.86          9.99         5.56 o                         
   6  -8   1        345.86        361.02        25.93 o                         
   7  -8   1        125.06        127.63        16.37 o                         
   8  -8   1        120.78         99.81        15.39 o                         
  -8  -7   1         51.61         49.58        11.56 o                         
  -7  -7   1        911.43        961.68        48.23 o                         
  -6  -7   1        118.13        129.79        15.61 o                         
  -5  -7   1        229.62        242.03        19.98 o                         
  -4  -7   1        715.59        734.89        17.53 o                         
  -3  -7   1        205.40        189.06         4.76 o                         
  -2  -7   1       2159.10       2395.33        32.24 o                         
  -1  -7   1        412.04        470.60         9.36 o                         
   0  -7   1        802.35        853.23        13.08 o                         
   1  -7   1       2115.65       2231.25        54.04 o                         
   2  -7   1         24.51         21.35         3.77 o                         
   3  -7   1        573.81        564.14        43.85 o                         
   4  -7   1        211.07        203.08        16.85 o                         
   5  -7   1          9.30         12.69         6.32 o                         
   6  -7   1         47.41         46.13         9.51 o                         
   7  -7   1         37.87         47.37         9.88 o                         
   8  -7   1         85.22         95.22        14.48 o                         
  -8  -6   1         27.38         35.00        10.64 o                         
  -7  -6   1        148.42        146.21        17.66 o                         
  -6  -6   1        283.21        281.02        11.49 o                         
  -5  -6   1        320.53        330.07        22.79 o                         
  -4  -6   1          9.84          6.65         1.62 o                         
  -3  -6   1       4156.40       4206.51        67.70 o                         
  -2  -6   1       1117.44       1065.62        17.04 o                         
  -1  -6   1         10.90         19.11         2.90 o                         
   0  -6   1        195.29        167.42         5.21 o                         
   1  -6   1       1544.39       1601.64        30.41 o                         
   2  -6   1       1155.88       1311.96        56.55 o                         
   3  -6   1        218.82        262.60        11.88 o                         
   4  -6   1          1.46          2.93         2.64 o                         
   5  -6   1         37.10         32.19         7.62 o                         
   6  -6   1         32.30         30.95         8.10 o                         
   7  -6   1         33.27         28.68         7.94 o                         
   8  -6   1         13.89          9.83         5.83 o                         
  -8  -5   1          7.62         21.98         9.56 o                         
  -7  -5   1        117.68        123.96        15.99 o                         
  -6  -5   1         13.98         15.78         7.35 o                         
  -5  -5   1         48.05         59.83         4.85 o                         
  -4  -5   1         93.95         99.15         5.36 o                         
  -3  -5   1        104.82        128.00         4.52 o                         
  -2  -5   1        214.27        265.92         5.22 o                         
  -1  -5   1       1302.10       1364.26        49.31 o                         
   0  -5   1        620.36        774.61        16.47 o                         
   1  -5   1         81.21         69.75         3.29 o                         
   2  -5   1       1247.39       1306.04        27.06 o                         
   3  -5   1       7804.12       8821.06       141.06 o                         
   4  -5   1        193.21        176.23         9.44 o                         
   5  -5   1        397.13        390.18        16.19 o                         
   6  -5   1        244.91        257.96        19.23 o                         
   7  -5   1          0.05          1.08         4.86 o                         
   8  -5   1          5.94         -1.57         5.46 o                         
   9  -5   1          1.06         -0.43         6.37 o                         
  -9  -4   1         68.27         80.32        14.96 o                         
  -8  -4   1        101.89        101.76        15.83 o                         
  -7  -4   1        416.19        431.81        17.08 o                         
  -6  -4   1         17.97         17.95         2.24 o                         
  -5  -4   1         39.33         41.28         2.60 o                         
  -4  -4   1          1.40          3.23         1.12 o                         
  -3  -4   1       2064.44       2137.76        23.26 o                         
  -2  -4   1        302.53        277.30         6.43 o                         
  -1  -4   1       4364.22       4655.16        60.35 o                         
   0  -4   1       1391.39       1427.57        21.75 o                         
   1  -4   1          6.94          3.92         3.75 o                         
   2  -4   1         54.38         45.69         6.10 o                         
   3  -4   1        150.97        140.20         8.17 o                         
   4  -4   1          1.03          0.00         2.73 o                         
   5  -4   1        437.48        444.60        13.80 o                         
   6  -4   1        416.19        440.47        24.63 o                         
   7  -4   1        477.95        468.61        27.01 o                         
   8  -4   1         81.25         88.09        12.15 o                         
   9  -4   1         96.02         99.27        13.83 o                         
  -9  -3   1        125.72        130.87        19.55 o                         
  -8  -3   1        324.51        358.48        29.27 o                         
  -7  -3   1         35.18         36.71         2.88 o                         
  -6  -3   1         55.79         70.98         3.58 o                         
  -5  -3   1         55.64         43.34         2.48 o                         
  -4  -3   1        172.40        155.78         4.29 o                         
  -3  -3   1        497.00        473.92         8.30 o                         
  -2  -3   1        735.58        766.59         9.20 o                         
  -1  -3   1       2559.99       2745.98        56.25 o                         
   0  -3   1       1724.26       1777.40        30.62 o                         
   1  -3   1          5.17          5.09         2.40 o                         
   2  -3   1        174.12        148.40         7.21 o                         
   3  -3   1       1058.49       1136.66        41.44 o                         
   4  -3   1        473.64        478.96        15.82 o                         
   5  -3   1       1131.59       1211.60        27.82 o                         
   6  -3   1        103.19         88.27         7.45 o                         
   7  -3   1        188.90        175.97        15.45 o                         
   8  -3   1         46.25         55.20         9.40 o                         
   9  -3   1         84.27         85.77        15.39 o                         
  -9  -2   1         20.42         13.45         8.86 o                         
  -8  -2   1          1.06         -8.97         8.97 o                         
  -7  -2   1         93.28         90.34         4.93 o                         
  -6  -2   1          0.05          0.52         1.62 o                         
  -5  -2   1        331.10        364.84         8.46 o                         
  -4  -2   1        109.50         97.48         3.90 o                         
  -3  -2   1       3170.17       3229.25        41.79 o                         
  -2  -2   1        843.06        869.27        11.77 o                         
  -1  -2   1        131.70        200.96         6.30 o                         
   0  -2   1       6362.13       5885.19       124.12 o                         
   1  -2   1         11.97          7.37         2.03 o                         
   2  -2   1        998.66        938.08        19.88 o                         
   3  -2   1        843.43        961.04        27.73 o                         
   4  -2   1        239.53        264.20         8.77 o                         
   5  -2   1       1704.95       1785.59        38.62 o                         
   6  -2   1        989.57       1002.04        26.41 o                         
   7  -2   1         31.67         41.66         5.42 o                         
   8  -2   1        117.75        143.51        11.25 o                         
   9  -2   1         36.77         20.36         9.83 o                         
  -9  -1   1         67.50         69.62        14.04 o                         
  -8  -1   1         46.04         48.80        13.34 o                         
  -7  -1   1         35.15         31.06         3.71 o                         
  -6  -1   1        891.15        863.16        16.38 o                         
  -5  -1   1       3625.40       3777.87        63.10 o                         
  -4  -1   1        122.23        101.05         4.33 o                         
  -3  -1   1        181.52        175.18         5.10 o                         
  -2  -1   1       1652.92       1780.59        23.84 o                         
  -1  -1   1       2326.68       2504.17        39.02 o                         
   1  -1   1       1913.15       1843.75        30.68 o                         
   2  -1   1        112.21        149.92        10.53 o                         
   3  -1   1        289.15        227.91         6.86 o                         
   4  -1   1        533.72        463.08        26.22 o                         
   5  -1   1        288.64        262.99         9.03 o                         
   6  -1   1         19.46         17.79         4.40 o                         
   7  -1   1        344.80        358.40        14.43 o                         
   8  -1   1        125.98        112.58        10.08 o                         
   9  -1   1         32.81         45.69        12.37 o                         
  -9   0   1         68.86         57.90        13.61 o                         
  -8   0   1          3.06         -1.22         3.35 o                         
  -7   0   1         47.86         43.42         4.57 o                         
  -6   0   1        299.47        307.28        11.02 o                         
  -5   0   1        397.13        389.15        10.72 o                         
  -4   0   1        866.50        917.47        16.96 o                         
  -3   0   1        886.37        843.30        17.94 o                         
  -2   0   1         13.59         16.47         2.86 o                         
  -1   0   1       5000.96       4969.42       104.68 o                         
   1   0   1       7195.51       6780.66       142.11 o                         
   2   0   1       4389.90       4648.05        51.20 o                         
   3   0   1        877.28        989.16        14.62 o                         
   4   0   1        223.21        186.23        10.81 o                         
   5   0   1        316.01        286.06         8.14 o                         
   6   0   1        673.61        696.53        17.60 o                         
   7   0   1        357.40        340.97        15.29 o                         
   8   0   1        348.66        332.32        16.12 o                         
   9   0   1         16.18         16.42        10.32 o                         
  -9   1   1          6.68          6.81         9.83 o                         
  -8   1   1         97.46         84.23         8.88 o                         
  -7   1   1         60.53         69.97         5.83 o                         
  -6   1   1        707.73        776.58        22.51 o                         
  -5   1   1       1547.19       1633.18        34.73 o                         
  -4   1   1        226.11        244.38         7.88 o                         
  -3   1   1        922.52        917.20        43.18 o                         
  -2   1   1       1249.39       1192.31        32.08 o                         
  -1   1   1       6006.33       6134.46       130.71 o                         
   1   1   1      26770.06      26130.85       540.01 o                         
   2   1   1       9561.85      10085.18       105.75 o                         
   3   1   1       2158.76       2104.76        25.75 o                         
   4   1   1       1943.55       1932.24        25.23 o                         
   5   1   1        566.06        587.49        11.86 o                         
   6   1   1         33.44         30.46         2.94 o                         
   7   1   1         43.94         40.51         3.99 o                         
   8   1   1         16.59         17.12         8.48 o                         
   9   1   1          6.00          6.16         8.43 o                         
  -9   2   1        375.92        374.84        19.72 o                         
  -8   2   1         66.43         77.12         8.99 o                         
  -7   2   1         80.97         73.02        10.10 o                         
  -6   2   1          0.31         -1.56         2.64 o                         
  -5   2   1          6.13          1.70         2.54 o                         
  -4   2   1        109.72        104.90         5.36 o                         
  -3   2   1        950.53       1040.92        32.35 o                         
  -2   2   1       6089.40       6180.37       136.11 o                         
  -1   2   1      11548.99      11703.03       246.24 o                         
   0   2   1        851.10        907.62        23.77 o                         
   1   2   1       4872.31       4979.23        62.24 o                         
   2   2   1       2301.27       2377.70        44.61 o                         
   3   2   1       2179.36       2339.56        32.17 o                         
   4   2   1         18.09         16.43         1.61 o                         
   5   2   1       1187.74       1230.32        18.65 o                         
   6   2   1        639.71        632.65        15.42 o                         
   7   2   1        875.35        823.69        60.33 o                         
   8   2   1        171.35        170.52        20.36 o                         
   9   2   1         76.52         70.81        14.26 o                         
  -9   3   1        240.48        239.23        16.07 o                         
  -8   3   1        632.72        615.30        32.62 o                         
  -7   3   1        237.79        221.99        17.61 o                         
  -6   3   1        741.45        757.71        23.17 o                         
  -5   3   1       2138.61       2283.68        45.08 o                         
  -4   3   1       2322.36       2501.83        67.46 o                         
  -3   3   1       1441.03       1460.32        43.05 o                         
  -2   3   1         51.21         55.96         6.10 o                         
  -1   3   1       7829.10       8568.18       183.86 o                         
   0   3   1        684.74        738.53        10.17 o                         
   1   3   1         74.58        114.32         2.52 o                         
   2   3   1       2596.93       2780.80        38.05 o                         
   3   3   1       1484.39       1588.45        25.16 o                         
   4   3   1          1.34          2.98         1.22 o                         
   5   3   1          4.21          7.31         1.42 o                         
   6   3   1         26.49         31.08         4.65 o                         
   7   3   1         37.26         36.62         3.44 o                         
   8   3   1         58.73         34.57        10.75 o                         
   9   3   1        112.13        103.05        16.53 o                         
  -9   4   1         16.63         26.41         8.48 o                         
  -8   4   1          8.40         13.88         7.24 o                         
  -7   4   1        132.10        131.79        14.04 o                         
  -6   4   1         23.61         16.64         6.10 o                         
  -5   4   1       1153.97       1156.70        24.37 o                         
  -4   4   1        530.05        492.80        23.17 o                         
  -3   4   1       5005.58       5306.29       124.77 o                         
  -2   4   1       5272.35       5890.54       133.79 o                         
  -1   4   1       8257.01       8467.87       105.33 o                         
   0   4   1      12728.48      12482.67        99.66 o                         
   1   4   1       3822.64       3975.80        40.77 o                         
   2   4   1        229.17        256.04        12.40 o                         
   3   4   1       1224.01       1280.06        27.67 o                         
   4   4   1          5.79          2.62         2.73 o                         
   5   4   1        130.43        132.95         6.56 o                         
   6   4   1         35.71         34.49         5.27 o                         
   7   4   1        426.17        390.40        28.73 o                         
   8   4   1          1.60         -4.48         7.18 o                         
  -9   5   1          5.46          5.40         6.05 o                         
  -8   5   1          2.66          3.56         5.29 o                         
  -7   5   1        486.06        480.44        28.41 o                         
  -6   5   1         99.15         96.41        11.77 o                         
  -5   5   1         49.34         53.30         6.03 o                         
  -4   5   1          1.03          4.08         2.79 o                         
  -3   5   1          3.91          2.86         3.29 o                         
  -2   5   1        461.07        482.11        20.74 o                         
  -1   5   1         58.02         52.59         2.53 o                         
   0   5   1        220.33        253.60         4.68 o                         
   1   5   1       3370.38       3276.24        34.26 o                         
   2   5   1       6052.90       6311.79       104.18 o                         
   3   5   1       1760.37       1740.74        32.94 o                         
   4   5   1        110.41        102.00         4.74 o                         
   5   5   1       1611.14       1615.53        28.64 o                         
   6   5   1        114.73        112.28         8.32 o                         
   7   5   1          3.40         -5.46         5.94 o                         
   8   5   1          5.35          6.91         6.91 o                         
  -9   6   1         96.13         92.85        14.69 o                         
  -8   6   1        170.04        181.86        18.96 o                         
  -7   6   1         71.14         90.58        13.45 o                         
  -6   6   1          5.48         12.21         6.64 o                         
  -5   6   1        240.40        249.81        18.96 o                         
  -4   6   1          3.45          2.67         2.81 o                         
  -3   6   1        892.58        997.44        36.30 o                         
  -2   6   1       2229.29       2270.13        37.42 o                         
  -1   6   1       1088.76       1125.26        20.50 o                         
   0   6   1         42.36         30.11         1.85 o                         
   1   6   1        267.17        261.41         5.80 o                         
   2   6   1        566.01        604.19        10.81 o                         
   3   6   1        302.51        326.46         9.84 o                         
   4   6   1        432.36        427.99        12.35 o                         
   5   6   1        305.00        326.42        13.28 o                         
   6   6   1         47.50         48.80         5.83 o                         
   7   6   1        230.90        235.60        22.31 o                         
   8   6   1         22.92         18.80         9.29 o                         
  -8   7   1        173.64        197.20        20.79 o                         
  -7   7   1       1221.77       1306.82        54.01 o                         
  -6   7   1          1.27          2.75         4.75 o                         
  -5   7   1          1.10         -3.73         5.29 o                         
  -4   7   1         47.45         52.55         9.45 o                         
  -3   7   1          4.21          2.11         3.51 o                         
  -2   7   1        859.49        888.22        21.44 o                         
  -1   7   1       1566.97       1756.01        28.23 o                         
   0   7   1         64.70         46.76         2.61 o                         
   1   7   1        229.43        223.12         5.30 o                         
   2   7   1        509.61        456.03         8.66 o                         
   3   7   1        990.11        998.69        20.56 o                         
   4   7   1        155.03        149.14         8.94 o                         
   5   7   1         17.25         22.82         3.88 o                         
   6   7   1         11.59          9.84         5.70 o                         
   7   7   1          5.63          4.54         6.81 o                         
   8   7   1          1.11          7.72         7.89 o                         
  -8   8   1          5.62         -5.78         8.32 o                         
  -7   8   1          1.65          9.99         7.40 o                         
  -6   8   1         21.69         21.55         7.45 o                         
  -5   8   1          0.94         -4.21         6.70 o                         
  -4   8   1        263.37        265.20        19.61 o                         
  -3   8   1        143.27        128.59         5.68 o                         
  -2   8   1        472.03        502.84        11.48 o                         
  -1   8   1         22.66         23.05         2.29 o                         
   0   8   1        159.64        147.90         4.72 o                         
   1   8   1       1435.95       1467.22        19.76 o                         
   2   8   1        134.47        155.89         4.70 o                         
   3   8   1         19.51         21.75         2.83 o                         
   4   8   1        296.72        313.24        12.20 o                         
   5   8   1        236.03        228.84        11.18 o                         
   6   8   1        107.01        101.77         7.65 o                         
   7   8   1        164.51        178.56        21.77 o                         
   8   8   1         77.98         69.03        14.58 o                         
  -8   9   1         65.19         40.29        11.61 o                         
  -7   9   1        162.99        179.10        19.88 o                         
  -6   9   1         68.14         76.75        13.50 o                         
  -5   9   1        199.23        216.59        19.12 o                         
  -4   9   1        361.43        348.56        22.98 o                         
  -3   9   1         14.62         10.93         3.00 o                         
  -2   9   1        528.95        525.38        17.13 o                         
  -1   9   1         20.80         18.04         2.44 o                         
   0   9   1        736.20        766.89        13.51 o                         
   1   9   1        117.95        130.67         4.92 o                         
   2   9   1        193.69        188.29         5.48 o                         
   3   9   1          2.33          3.15         1.38 o                         
   4   9   1        139.31        147.67         8.42 o                         
   5   9   1         31.56         29.81         4.31 o                         
   6   9   1          8.29          3.19         5.62 o                         
   7   9   1         37.96         32.35         8.16 o                         
  -8  10   1         21.18          0.32         7.83 o                         
  -7  10   1          2.22         11.83         7.24 o                         
  -6  10   1         17.88         13.76         8.97 o                         
  -5  10   1        433.57        410.84        15.00 o                         
  -4  10   1        968.15        944.67        44.78 o                         
  -3  10   1        155.06        162.29         9.09 o                         
  -2  10   1         80.78         75.61         5.06 o                         
  -1  10   1        199.81        197.72         7.53 o                         
   0  10   1        162.39        158.29         5.93 o                         
   1  10   1       1175.95       1175.86        18.36 o                         
   2  10   1        737.57        714.67        19.73 o                         
   3  10   1         82.76         64.97         4.29 o                         
   4  10   1         39.17         45.44        11.94 o                         
   5  10   1        371.28        372.91        14.88 o                         
   6  10   1          1.81         -0.59         5.94 o                         
   7  10   1         41.42         31.65         9.29 o                         
  -7  11   1          3.66         -3.46         6.32 o                         
  -6  11   1        116.10        103.43        15.45 o                         
  -5  11   1         26.36         24.39         3.91 o                         
  -4  11   1          3.63          1.06         7.64 o                         
  -3  11   1        294.77        254.58         9.19 o                         
  -2  11   1        133.23        119.59        10.51 o                         
  -1  11   1       1235.99       1276.05        26.11 o                         
   0  11   1       1837.66       1836.77        32.96 o                         
   1  11   1       1250.42       1226.18        23.65 o                         
   2  11   1        184.03        186.57         9.65 o                         
   3  11   1        321.92        288.19         8.89 o                         
   4  11   1       1078.33       1047.49        27.35 o                         
   5  11   1         67.93         70.76        11.77 o                         
   6  11   1         14.04         20.15         8.10 o                         
   7  11   1          0.11         -3.62         8.59 o                         
  -7  12   1         28.26         73.56        15.23 o                         
  -6  12   1          1.84         -0.49         7.18 o                         
  -5  12   1         20.28         23.82         9.24 o                         
  -4  12   1         23.05         23.77         4.46 o                         
  -3  12   1         14.37         17.22         3.95 o                         
  -2  12   1         44.56         38.53        12.40 o                         
  -1  12   1         29.56         32.29         5.39 o                         
   0  12   1         34.32         31.66         3.62 o                         
   1  12   1          4.43          1.80         2.61 o                         
   2  12   1         31.86         17.66         3.51 o                         
   3  12   1        605.58        575.06        17.65 o                         
   4  12   1        618.96        629.11        20.19 o                         
   5  12   1        692.81        666.89        37.00 o                         
   6  12   1        186.70        185.42        20.42 o                         
  -6  13   1        260.30        276.32        26.30 o                         
  -5  13   1        302.99        288.59        26.74 o                         
  -4  13   1        252.37        232.24        20.23 o                         
  -3  13   1         24.82         27.28         5.86 o                         
  -2  13   1         14.84         16.03         4.16 o                         
  -1  13   1         10.02         14.18         4.32 o                         
   0  13   1        100.97         95.73         8.66 o                         
   1  13   1        175.78        187.63         8.92 o                         
   2  13   1          5.60          8.05         9.88 o                         
   3  13   1         60.38         56.04         6.19 o                         
   4  13   1         11.64         -7.78         7.78 o                         
   5  13   1         28.05         14.26         5.83 o                         
  -5  14   1        167.47        155.61        20.96 o                         
  -4  14   1        366.13        335.80        15.68 o                         
  -3  14   1        788.40        739.34        65.57 o                         
  -2  14   1        589.03        569.29        21.73 o                         
  -1  14   1        724.06        708.56        24.31 o                         
   0  14   1         84.84         88.26         9.23 o                         
   1  14   1         12.21         20.05         5.02 o                         
   2  14   1         15.23         10.07         3.82 o                         
   3  14   1         19.53         24.23         7.37 o                         
   4  14   1          1.40         -8.26         8.26 o                         
   5  14   1         10.06        -11.83        11.83 o                         
  -5  15   1          0.56          1.89         8.37 o                         
  -4  15   1         24.60         13.39         8.75 o                         
  -3  15   1         28.15         25.95         5.82 o                         
  -2  15   1        170.31        174.00        11.96 o                         
  -1  15   1        316.13        327.10        24.68 o                         
   0  15   1        166.68        170.02        12.50 o                         
   1  15   1        351.27        347.58        17.02 o                         
   2  15   1        386.50        414.48        14.29 o                         
   3  15   1        220.94        215.08        21.17 o                         
   4  15   1        118.94        110.29        16.04 o                         
  -4  16   1         36.62         47.21        12.64 o                         
  -3  16   1        318.31        366.36        29.65 o                         
  -2  16   1        161.35        173.43        19.98 o                         
  -1  16   1         36.49          9.40         6.70 o                         
   0  16   1          0.19          3.19         5.29 o                         
   1  16   1          1.96          2.58         4.18 o                         
   2  16   1        174.38        155.93        18.36 o                         
   3  16   1        274.05        311.00        26.14 o                         
  -3  17   1          0.00         -8.05         8.05 o                         
  -2  17   1        149.71        154.04        19.50 o                         
  -1  17   1         22.02         34.57         8.53 o                         
   0  17   1          9.20          8.16         6.48 o                         
   1  17   1         84.60         91.98        15.50 o                         
   2  17   1         36.80         24.20        10.42 o                         
   0 -18   2          2.24         -3.77        13.88 o                         
   1 -18   2         32.71         49.29         7.94 o                         
  -3 -17   2          5.92          2.43         6.86 o                         
  -2 -17   2        118.94        105.49        18.42 o                         
  -1 -17   2        166.02        147.94        20.04 o                         
   0 -17   2        304.51        332.04        15.54 o                         
   1 -17   2         53.86         56.04         7.63 o                         
   2 -17   2        206.78        216.98        19.98 o                         
   3 -17   2         82.69         66.48        23.23 o                         
  -4 -16   2         18.88         17.12         9.83 o                         
  -3 -16   2         35.04         51.26        12.37 o                         
  -2 -16   2        234.14        248.38        14.80 o                         
  -1 -16   2         27.05         30.49         7.39 o                         
   0 -16   2          0.35          1.62         3.55 o                         
   1 -16   2          0.29          4.61         6.02 o                         
   2 -16   2         22.26         25.43         6.13 o                         
   3 -16   2         47.58         53.75         7.62 o                         
   4 -16   2         45.20         39.88         6.80 o                         
  -5 -15   2          8.57         -6.70         9.24 o                         
  -4 -15   2          5.57         14.48         9.13 o                         
  -3 -15   2          0.01          4.32         6.97 o                         
  -2 -15   2         45.36         46.13         6.78 o                         
  -1 -15   2         81.74         79.56         7.03 o                         
   0 -15   2         82.80         78.75         7.25 o                         
   1 -15   2         87.94         75.59         8.34 o                         
   2 -15   2        225.19        234.09        15.53 o                         
   3 -15   2        103.84        116.52        10.59 o                         
   4 -15   2         33.71         27.82        11.02 o                         
   5 -15   2          2.56         16.31        11.29 o                         
  -5 -14   2         31.50         45.15        11.88 o                         
  -4 -14   2        101.14        107.65        15.66 o                         
  -3 -14   2         66.77         59.60         6.71 o                         
  -2 -14   2         80.68         87.39         8.99 o                         
  -1 -14   2        121.32        122.23        11.62 o                         
   0 -14   2        105.47        114.16         6.85 o                         
   1 -14   2         71.93         75.82         7.85 o                         
   2 -14   2         17.78         15.14         7.18 o                         
   3 -14   2         83.37         88.09        14.26 o                         
   4 -14   2         99.19         98.41        14.96 o                         
   5 -14   2        255.56        279.19        27.92 o                         
  -6 -13   2         30.08         25.93        10.64 o                         
  -5 -13   2          6.97         23.60        10.53 o                         
  -4 -13   2         29.40         29.38         9.61 o                         
  -3 -13   2          3.84          6.47         2.40 o                         
  -2 -13   2         27.63         31.05         4.65 o                         
  -1 -13   2         48.99         55.80         4.88 o                         
   0 -13   2        130.34        132.00         7.15 o                         
   1 -13   2        203.89        174.16        11.48 o                         
   2 -13   2        129.37        128.71        15.34 o                         
   3 -13   2         40.44         37.86         9.40 o                         
   4 -13   2         46.35         27.76         8.91 o                         
   5 -13   2         31.04         22.90         9.13 o                         
   6 -13   2          3.35          7.02         7.35 o                         
  -6 -12   2         61.84         79.13        14.15 o                         
  -5 -12   2        297.72        328.07        26.25 o                         
  -4 -12   2        318.53        303.81        11.83 o                         
  -3 -12   2         93.06         95.18         5.23 o                         
  -2 -12   2        910.12        963.03        22.84 o                         
  -1 -12   2       2828.50       2773.90        59.02 o                         
   0 -12   2        909.53        935.11        22.67 o                         
   1 -12   2        340.70        347.92        10.53 o                         
   2 -12   2          0.71          2.43         5.83 o                         
   3 -12   2         22.22         38.83         9.56 o                         
   4 -12   2         37.80         36.24         9.99 o                         
   5 -12   2        135.17        148.75        17.88 o                         
   6 -12   2         52.99         50.99        12.42 o                         
   7 -12   2         12.57          3.89         6.75 o                         
  -7 -11   2          7.48         12.04         7.94 o                         
  -6 -11   2          5.52          4.65         6.81 o                         
  -5 -11   2         83.05         72.86        12.31 o                         
  -4 -11   2          2.56          0.68         1.95 o                         
  -3 -11   2         73.56         70.91         4.11 o                         
  -2 -11   2       1503.34       1539.72        26.37 o                         
  -1 -11   2        985.97       1019.78        19.81 o                         
   0 -11   2       3094.17       3123.78        48.26 o                         
   1 -11   2        841.11        799.91        21.33 o                         
   2 -11   2        416.07        429.88        26.09 o                         
   3 -11   2       1596.64       1519.08        57.41 o                         
   4 -11   2        440.76        462.72        29.81 o                         
   5 -11   2        242.19        246.13        22.58 o                         
   6 -11   2          3.24         17.28        11.34 o                         
   7 -11   2          6.09         -4.05         8.37 o                         
  -7 -10   2         34.41         34.57        11.07 o                         
  -6 -10   2         26.98         36.57        10.37 o                         
  -5 -10   2        195.72        215.40        20.15 o                         
  -4 -10   2        435.59        430.72        10.18 o                         
  -3 -10   2          6.95          9.29         1.90 o                         
  -2 -10   2         15.61         16.24         2.80 o                         
  -1 -10   2          1.69          2.07         2.05 o                         
   0 -10   2         16.40         18.32         2.46 o                         
   1 -10   2        252.51        269.82         8.48 o                         
   2 -10   2        917.59        929.87        39.16 o                         
   3 -10   2        515.81        471.85        27.87 o                         
   4 -10   2        520.55        487.30        29.92 o                         
   5 -10   2         67.23         81.02        12.69 o                         
   6 -10   2        549.29        600.50        36.30 o                         
   7 -10   2        317.57        321.10        27.38 o                         
  -8  -9   2        132.93        132.28        19.71 o                         
  -7  -9   2        170.61        174.19        20.20 o                         
  -6  -9   2        487.67        481.73        31.81 o                         
  -5  -9   2        832.43        814.88        40.45 o                         
  -4  -9   2        431.85        428.45        13.67 o                         
  -3  -9   2        873.16        847.29        29.66 o                         
  -2  -9   2         66.55         63.60         4.35 o                         
  -1  -9   2        157.45        150.20         6.43 o                         
   0  -9   2         45.62         37.73         3.00 o                         
   1  -9   2        902.80        872.31        16.58 o                         
   2  -9   2       1317.00       1397.54        33.27 o                         
   3  -9   2        117.38         92.85        12.42 o                         
   4  -9   2          3.98          4.59         4.92 o                         
   5  -9   2         76.22         79.13        11.99 o                         
   6  -9   2        282.87        283.94        24.74 o                         
   7  -9   2        160.46        173.86        19.34 o                         
   8  -9   2        130.17        168.63        20.36 o                         
  -8  -8   2          0.01         -5.51         7.99 o                         
  -7  -8   2         42.14         55.58        12.53 o                         
  -6  -8   2        813.33        828.97        42.45 o                         
  -5  -8   2       1936.39       1911.64        66.43 o                         
  -4  -8   2       2138.76       2116.84        44.44 o                         
  -3  -8   2       1427.31       1499.38        34.77 o                         
  -2  -8   2       1902.92       1918.83        28.40 o                         
  -1  -8   2        935.10        975.50        17.62 o                         
   0  -8   2       1303.32       1365.28        24.34 o                         
   1  -8   2         10.29          9.05         1.88 o                         
   2  -8   2         10.65          1.96         4.24 o                         
   3  -8   2         26.79         21.21         2.78 o                         
   4  -8   2         18.37         11.18         4.97 o                         
   5  -8   2        215.59        170.14        16.85 o                         
   6  -8   2        215.20        187.37        18.47 o                         
   7  -8   2          0.68         13.88         8.32 o                         
   8  -8   2          2.72          3.19         5.94 o                         
  -8  -7   2        180.37        186.88        22.25 o                         
  -7  -7   2        227.71        228.74        22.31 o                         
  -6  -7   2         70.16         66.54        11.56 o                         
  -5  -7   2         17.47         21.39         7.94 o                         
  -4  -7   2         14.34         15.95         1.68 o                         
  -3  -7   2         12.40         15.28         2.15 o                         
  -2  -7   2       1777.20       1875.56        48.99 o                         
  -1  -7   2       2577.68       2782.76        53.20 o                         
   0  -7   2       1548.51       1498.13        39.71 o                         
   1  -7   2       2503.23       2692.18        55.71 o                         
   2  -7   2       2857.63       3113.95        47.68 o                         
   3  -7   2        604.02        651.70        20.07 o                         
   4  -7   2        451.03        412.00        23.82 o                         
   5  -7   2         93.14         91.50         5.94 o                         
   6  -7   2         20.22          9.09         2.55 o                         
   7  -7   2          2.85         -5.78         5.78 o                         
   8  -7   2          4.47         10.96         7.18 o                         
  -8  -6   2         55.47         66.92        14.10 o                         
  -7  -6   2         26.30         33.49        10.05 o                         
  -6  -6   2       1026.40       1077.32        47.69 o                         
  -5  -6   2          3.36          5.15         2.59 o                         
  -4  -6   2         35.29         32.15         2.73 o                         
  -3  -6   2       1153.56       1177.56        27.05 o                         
  -2  -6   2        487.09        473.56        15.39 o                         
  -1  -6   2        142.82        138.97        16.10 o                         
   0  -6   2          8.48          4.09         2.45 o                         
   1  -6   2         35.25         53.04         2.94 o                         
   2  -6   2        531.64        530.37        16.64 o                         
   3  -6   2       1439.91       1471.86        27.79 o                         
   4  -6   2        578.20        527.95        15.55 o                         
   5  -6   2         14.98         -0.05         5.51 o                         
   6  -6   2        216.21        202.92        18.09 o                         
   7  -6   2        117.80        110.62        14.21 o                         
   8  -6   2          6.84         10.26         6.75 o                         
  -9  -5   2         31.91         16.31         9.40 o                         
  -8  -5   2        599.21        606.45        39.48 o                         
  -7  -5   2        128.30        162.36        18.69 o                         
  -6  -5   2        386.16        407.76        10.02 o                         
  -5  -5   2          1.54          2.10         1.49 o                         
  -4  -5   2          2.34          2.77         1.42 o                         
  -3  -5   2        432.20        450.66        12.00 o                         
  -2  -5   2        641.81        728.57        27.33 o                         
  -1  -5   2       1979.98       1957.86        87.53 o                         
   0  -5   2          3.35          8.76         2.54 o                         
   1  -5   2         24.65         21.14         1.54 o                         
   2  -5   2       1571.68       1650.76        37.07 o                         
   3  -5   2         98.52        107.96        11.40 o                         
   4  -5   2         13.27         15.63         2.94 o                         
   5  -5   2          3.24         -3.05         3.76 o                         
   6  -5   2         45.23         54.55         8.86 o                         
   7  -5   2         18.69         20.52         7.51 o                         
   8  -5   2         71.36         71.46        10.96 o                         
  -9  -4   2          0.05         17.77         9.94 o                         
  -8  -4   2          0.02          6.91         7.62 o                         
  -7  -4   2          8.31          5.97         2.12 o                         
  -6  -4   2         11.66          6.67         2.39 o                         
  -5  -4   2          2.86          4.85         1.39 o                         
  -4  -4   2         45.48         34.88         2.15 o                         
  -3  -4   2       2054.61       2145.05        43.15 o                         
  -2  -4   2         99.33        113.09         6.18 o                         
  -1  -4   2        273.69        293.29         6.70 o                         
   0  -4   2         87.23         85.24         7.75 o                         
   1  -4   2        223.55        282.57        12.23 o                         
   2  -4   2        151.15        123.86         6.93 o                         
   3  -4   2        824.21        885.52        47.91 o                         
   4  -4   2       1202.75       1348.77        33.92 o                         
   5  -4   2       1899.70       2034.15        86.50 o                         
   6  -4   2        329.58        328.88        21.44 o                         
   7  -4   2        103.94        111.37        13.18 o                         
   8  -4   2          1.30          4.48         5.35 o                         
  -9  -3   2        157.93        179.86        23.23 o                         
  -8  -3   2        462.09        470.23        33.70 o                         
  -7  -3   2        298.13        288.12         8.47 o                         
  -6  -3   2       1127.75       1097.27        18.26 o                         
  -5  -3   2          2.87          2.00         1.18 o                         
  -4  -3   2        484.06        481.70        10.27 o                         
  -3  -3   2         49.98         56.73         4.40 o                         
  -2  -3   2        557.58        583.01        11.37 o                         
  -1  -3   2        268.21        317.59        13.18 o                         
   0  -3   2       1946.48       2016.47        34.10 o                         
   1  -3   2        250.77        230.30         6.50 o                         
   2  -3   2        302.29        308.13        18.60 o                         
   3  -3   2        216.83        261.34         8.64 o                         
   4  -3   2         32.93         48.60         5.23 o                         
   5  -3   2        125.10        110.26         8.84 o                         
   6  -3   2        221.58        230.81        12.01 o                         
   7  -3   2          5.22         -1.62         4.70 o                         
   8  -3   2        208.56        216.43        17.93 o                         
   9  -3   2         63.07         64.71        14.10 o                         
  -9  -2   2         13.63         -7.94         8.91 o                         
  -8  -2   2         48.68         54.71        13.18 o                         
  -7  -2   2          3.92         -0.89         2.21 o                         
  -6  -2   2        430.23        431.08        10.36 o                         
  -5  -2   2        845.75        801.08        13.91 o                         
  -4  -2   2        342.99        302.94         7.48 o                         
  -3  -2   2       2954.76       3006.30        34.84 o                         
  -2  -2   2       1239.75       1255.36        44.83 o                         
  -1  -2   2        882.51        939.43        25.76 o                         
   0  -2   2        667.38        733.72        15.29 o                         
   1  -2   2       6303.52       6634.34       144.27 o                         
   2  -2   2        459.94        467.02        26.59 o                         
   3  -2   2        901.70        962.50        22.99 o                         
   4  -2   2       1734.41       1828.08        53.17 o                         
   5  -2   2       1483.05       1510.18        34.33 o                         
   6  -2   2          5.79          6.91         3.38 o                         
   7  -2   2          0.61          5.56         4.05 o                         
   8  -2   2          5.28          2.16         4.31 o                         
   9  -2   2          0.02         -3.35         7.78 o                         
  -9  -1   2         12.05          5.67         7.35 o                         
  -8  -1   2          1.96         -1.79         3.92 o                         
  -7  -1   2         63.32         59.77         5.07 o                         
  -6  -1   2          0.98         -1.38         2.01 o                         
  -5  -1   2          3.12          1.38         1.68 o                         
  -4  -1   2        596.67        656.61        19.34 o                         
  -3  -1   2       1172.65       1122.62        18.31 o                         
  -2  -1   2        526.97        492.81        11.41 o                         
  -1  -1   2         10.39         11.12         2.73 o                         
   0  -1   2       7931.08       7785.92       163.12 o                         
   1  -1   2       7525.66       7276.78       108.50 o                         
   2  -1   2       6314.67       6068.03        83.72 o                         
   3  -1   2       4642.85       4765.94        82.21 o                         
   4  -1   2        715.07        721.67        13.79 o                         
   5  -1   2         42.62         35.70         3.62 o                         
   6  -1   2          0.17          1.40         3.35 o                         
   7  -1   2         23.00         21.22         3.37 o                         
   8  -1   2        309.88        295.70        15.69 o                         
   9  -1   2         25.43         31.11        10.75 o                         
  -9   0   2        234.93        211.29        23.98 o                         
  -8   0   2          2.14         -3.19         3.85 o                         
  -7   0   2         65.29         69.27         5.08 o                         
  -6   0   2        115.56        105.10         6.34 o                         
  -5   0   2        170.06        166.16         6.70 o                         
  -4   0   2       2251.87       2251.20        36.88 o                         
  -3   0   2        261.13        311.48        11.77 o                         
  -2   0   2         18.31         15.12         2.19 o                         
  -1   0   2       1710.59       1699.59        40.24 o                         
   1   0   2       4471.58       4506.54        70.14 o                         
   2   0   2      10586.99      10794.09       115.23 o                         
   3   0   2        269.88        194.39         5.41 o                         
   4   0   2       3767.54       3765.37        45.48 o                         
   5   0   2       1450.70       1506.95        23.96 o                         
   6   0   2        475.56        441.63        13.58 o                         
   7   0   2        221.24        228.31        21.17 o                         
   8   0   2        247.10        280.97        25.66 o                         
   9   0   2         45.83         35.27         9.51 o                         
  -9   1   2         91.20        114.34        19.12 o                         
  -8   1   2         81.29         88.02         8.90 o                         
  -7   1   2         22.19         20.45         3.65 o                         
  -6   1   2        956.30        991.91        25.24 o                         
  -5   1   2        686.64        694.66        21.20 o                         
  -4   1   2         79.78         60.96         4.87 o                         
  -3   1   2         71.90         70.38         4.83 o                         
  -2   1   2       2884.59       3141.22        73.13 o                         
  -1   1   2          6.33          6.16         2.75 o                         
   0   1   2       1874.84       1874.48        44.40 o                         
   1   1   2       1599.45       1704.53        43.50 o                         
   2   1   2       2214.86       2397.04        31.83 o                         
   3   1   2        107.16        118.00         4.13 o                         
   4   1   2        419.78        440.22        10.72 o                         
   5   1   2          3.40          2.47         1.78 o                         
   6   1   2        428.66        402.73        12.46 o                         
   7   1   2        712.96        722.92        37.11 o                         
   8   1   2        669.24        755.57        43.16 o                         
   9   1   2        127.71        148.10        20.31 o                         
  -9   2   2         30.49         19.81         4.65 o                         
  -8   2   2        311.72        299.57        16.49 o                         
  -7   2   2        322.92        280.38        19.28 o                         
  -6   2   2       1171.61       1246.47        43.42 o                         
  -5   2   2       1132.54       1174.70        38.65 o                         
  -4   2   2       3084.99       3078.85       102.87 o                         
  -3   2   2       2115.70       2143.62        56.39 o                         
  -2   2   2       7176.65       7321.85       160.47 o                         
  -1   2   2         37.77         31.54         4.21 o                         
   0   2   2       4294.48       4118.30        39.92 o                         
   1   2   2        217.52        211.51         5.21 o                         
   2   2   2        445.33        508.59         7.67 o                         
   3   2   2        165.99        159.22         4.20 o                         
   4   2   2        289.42        263.24         7.36 o                         
   5   2   2        436.69        444.15        10.24 o                         
   6   2   2        309.14        314.42        11.08 o                         
   7   2   2         66.41         70.11         5.83 o                         
   8   2   2          4.38         -0.43         7.40 o                         
   9   2   2          9.39         13.72         7.08 o                         
  -9   3   2          3.07         -5.48         5.48 o                         
  -8   3   2         50.52         56.77        10.42 o                         
  -7   3   2         27.89         34.30         7.83 o                         
  -6   3   2        315.07        314.62        14.38 o                         
  -5   3   2         12.23          6.35         3.73 o                         
  -4   3   2        162.70        164.41        12.37 o                         
  -3   3   2       2156.25       2294.26        60.93 o                         
  -2   3   2       5986.94       6537.39       145.99 o                         
  -1   3   2       4256.86       4332.08        98.25 o                         
   0   3   2       1395.83       1371.27        15.44 o                         
   1   3   2       8930.18       9081.33        78.70 o                         
   2   3   2      11125.33      11675.20       125.20 o                         
   3   3   2         48.22         40.43         2.91 o                         
   4   3   2          8.66          5.41         1.04 o                         
   5   3   2         79.46         69.20         3.98 o                         
   6   3   2        349.56        339.32        16.66 o                         
   7   3   2        307.14        298.25        24.47 o                         
   8   3   2         53.49         58.28        12.69 o                         
  -9   4   2          1.19          5.29         5.73 o                         
  -8   4   2        105.61         91.39        12.80 o                         
  -7   4   2        323.61        329.96        22.85 o                         
  -6   4   2        312.02        290.31        20.09 o                         
  -5   4   2        320.68        312.05        19.69 o                         
  -4   4   2       1911.09       1878.64        56.71 o                         
  -3   4   2       4222.72       4247.82       103.11 o                         
  -2   4   2        155.43        171.00        11.18 o                         
  -1   4   2       4390.37       4519.93        76.63 o                         
   0   4   2        387.80        452.07         7.71 o                         
   1   4   2       1878.23       1994.93        22.94 o                         
   2   4   2       2196.19       2269.13        33.99 o                         
   3   4   2        803.07        797.12        18.77 o                         
   4   4   2        206.91        208.78         7.05 o                         
   5   4   2        759.29        790.96        18.42 o                         
   6   4   2        419.62        398.08        13.16 o                         
   7   4   2        124.04        133.30        16.69 o                         
   8   4   2          0.22          3.46         6.81 o                         
  -9   5   2         90.94         86.74        14.04 o                         
  -8   5   2        114.29        105.27        13.94 o                         
  -7   5   2        399.85        403.36        26.36 o                         
  -6   5   2         47.30         50.50         9.18 o                         
  -5   5   2          0.54          4.21         3.17 o                         
  -4   5   2        136.78        140.00        12.26 o                         
  -3   5   2       1687.68       1903.00        55.47 o                         
  -2   5   2       3609.01       3505.37        86.53 o                         
  -1   5   2       4487.06       4262.16        53.17 o                         
   0   5   2       2424.17       2339.92        23.72 o                         
   1   5   2       2640.44       2431.03        26.67 o                         
   2   5   2        237.24        204.86         7.60 o                         
   3   5   2         49.21         97.26         6.46 o                         
   4   5   2        163.09        168.01         5.90 o                         
   5   5   2        352.69        358.35        11.56 o                         
   6   5   2        143.22        126.57         9.31 o                         
   7   5   2         21.03         24.85         9.24 o                         
   8   5   2          1.11         -0.59         6.21 o                         
  -9   6   2          4.43         -7.67         7.67 o                         
  -8   6   2          0.09          4.70         6.10 o                         
  -7   6   2         57.96         78.59        13.29 o                         
  -6   6   2         59.24         70.65        10.80 o                         
  -5   6   2          8.58          7.18         4.43 o                         
  -4   6   2        215.09        222.01        11.80 o                         
  -3   6   2        408.79        492.75        23.66 o                         
  -2   6   2       1520.18       1607.80        26.98 o                         
  -1   6   2       1288.61       1303.22        18.71 o                         
   0   6   2        770.50        894.05        11.01 o                         
   1   6   2       1750.89       1776.48        21.16 o                         
   2   6   2       1194.44       1108.35        26.35 o                         
   3   6   2        605.04        619.58        16.09 o                         
   4   6   2       2577.76       2636.30        66.75 o                         
   5   6   2        136.15        137.17         8.91 o                         
   6   6   2        546.76        558.42        15.68 o                         
   7   6   2        313.98        337.03        27.22 o                         
   8   6   2          0.28          0.43         6.54 o                         
  -9   7   2        133.09        163.01        19.55 o                         
  -8   7   2        297.03        326.99        26.47 o                         
  -7   7   2       1156.98       1179.13        51.37 o                         
  -6   7   2          1.07          3.29         5.13 o                         
  -5   7   2        119.97        100.57        12.69 o                         
  -4   7   2         29.69         40.83         8.26 o                         
  -3   7   2        163.97        189.96        14.80 o                         
  -2   7   2       2276.85       2268.00        49.25 o                         
  -1   7   2       5336.21       5652.44        58.46 o                         
   0   7   2        353.76        371.13         7.28 o                         
   1   7   2         24.61         30.67         2.21 o                         
   2   7   2         33.95         40.02         2.05 o                         
   3   7   2          0.79          4.44         1.83 o                         
   4   7   2         32.91         27.92         4.33 o                         
   5   7   2         32.60         32.22         4.81 o                         
   6   7   2        163.78        155.40        10.06 o                         
   7   7   2         31.25         34.14         9.18 o                         
   8   7   2         18.06          7.99         6.27 o                         
  -8   8   2        134.30        140.32        17.99 o                         
  -7   8   2        101.45         99.92        15.56 o                         
  -6   8   2        307.19        300.68        23.71 o                         
  -5   8   2        203.49        213.67        18.53 o                         
  -4   8   2        660.08        670.23        32.73 o                         
  -3   8   2        652.60        673.56        14.46 o                         
  -2   8   2       2032.04       1941.48        39.80 o                         
  -1   8   2       1230.24       1220.03        17.60 o                         
   0   8   2        327.11        323.60         7.77 o                         
   1   8   2        153.85        146.41         4.51 o                         
   2   8   2        138.86        136.39         5.57 o                         
   3   8   2        182.61        167.85         7.85 o                         
   4   8   2        434.41        441.09        15.69 o                         
   5   8   2         49.06         49.22         5.59 o                         
   6   8   2         91.78         94.16         7.81 o                         
   7   8   2         53.85         39.05        10.96 o                         
  -8   9   2         30.09         34.19        11.61 o                         
  -7   9   2         29.17         13.29         6.75 o                         
  -6   9   2         96.07        112.34        14.91 o                         
  -5   9   2         10.92         15.02         6.91 o                         
  -4   9   2        421.96        436.77        16.04 o                         
  -3   9   2          6.37          6.31         2.06 o                         
  -2   9   2          2.71          3.93         1.53 o                         
  -1   9   2        260.51        267.76         7.37 o                         
   0   9   2       1671.14       1603.11        24.71 o                         
   1   9   2       1242.12       1230.96        17.14 o                         
   2   9   2        970.34       1010.77        14.10 o                         
   3   9   2        601.01        608.14        19.01 o                         
   4   9   2         67.60         61.64         6.21 o                         
   5   9   2          0.26          0.62         3.92 o                         
   6   9   2         41.61         41.42         6.24 o                         
   7   9   2          6.82         -4.43         6.91 o                         
  -8  10   2          0.15         -9.94         9.94 o                         
  -7  10   2         34.48         22.52         8.91 o                         
  -6  10   2         66.82         58.22        11.45 o                         
  -5  10   2        111.47        121.80        11.37 o                         
  -4  10   2        446.96        462.18        24.25 o                         
  -3  10   2         19.48         12.58         2.69 o                         
  -2  10   2        204.84        187.60         7.82 o                         
  -1  10   2          0.84          1.26         1.98 o                         
   0  10   2         48.64         58.74         3.81 o                         
   1  10   2         69.34         59.96         3.92 o                         
   2  10   2        540.05        546.27        11.38 o                         
   3  10   2         80.47         80.17         9.82 o                         
   4  10   2        442.30        463.10        16.95 o                         
   5  10   2        312.61        314.74        18.58 o                         
   6  10   2         73.75         60.60        12.48 o                         
   7  10   2         73.95         85.18        14.80 o                         
  -7  11   2          9.80          3.35         7.62 o                         
  -6  11   2         16.73         18.53         7.83 o                         
  -5  11   2          0.20         -1.32         2.91 o                         
  -4  11   2         66.95         56.93         4.42 o                         
  -3  11   2        453.15        431.72        12.62 o                         
  -2  11   2         56.36         44.26         4.53 o                         
  -1  11   2          7.99          9.91         4.62 o                         
   0  11   2       1349.22       1339.11        23.32 o                         
   1  11   2        218.42        224.38         8.78 o                         
   2  11   2          9.29         11.08         2.90 o                         
   3  11   2        285.90        221.25        16.28 o                         
   4  11   2         49.20         47.83        10.64 o                         
   5  11   2         42.76         44.29         9.99 o                         
   6  11   2        139.27        143.08        17.23 o                         
  -7  12   2         21.08         33.54        10.96 o                         
  -6  12   2        151.92        178.78        20.79 o                         
  -5  12   2        570.48        495.60        37.00 o                         
  -4  12   2        482.81        433.67        14.52 o                         
  -3  12   2         63.76         56.29         9.95 o                         
  -2  12   2        105.74        116.43        20.36 o                         
  -1  12   2        119.70        101.27        12.53 o                         
   0  12   2          1.91          4.54         2.70 o                         
   1  12   2         14.84         12.63         3.02 o                         
   2  12   2         92.00         99.12         6.19 o                         
   3  12   2        296.56        260.37        14.87 o                         
   4  12   2        270.30        258.18        12.80 o                         
   5  12   2          4.79         -1.19         7.94 o                         
   6  12   2          5.72         10.26         5.89 o                         
  -6  13   2          7.42          3.56         6.32 o                         
  -5  13   2          4.76          1.19         7.02 o                         
  -4  13   2         11.29         13.22         3.43 o                         
  -3  13   2        148.10        154.74        16.20 o                         
  -2  13   2         32.40         31.72         5.23 o                         
  -1  13   2         26.47         29.65         7.67 o                         
   0  13   2        239.29        248.78        13.66 o                         
   1  13   2         29.42         29.16         3.87 o                         
   2  13   2         56.45         58.93         5.29 o                         
   3  13   2        271.66        264.34        13.70 o                         
   4  13   2          0.30         -6.86         7.24 o                         
   5  13   2         93.09         89.82        13.50 o                         
  -5  14   2        157.57        187.04        21.33 o                         
  -4  14   2         90.82        135.14        18.58 o                         
  -3  14   2         85.62         95.94         8.64 o                         
  -2  14   2         41.49         41.54        10.48 o                         
  -1  14   2          3.12         12.91         6.43 o                         
   0  14   2        112.63         92.90        11.56 o                         
   1  14   2          2.61          7.61         4.26 o                         
   2  14   2        411.65        419.22        14.02 o                         
   3  14   2        306.48        330.43        20.34 o                         
   4  14   2          5.89          4.92         7.62 o                         
   5  14   2         50.21         60.66        11.67 o                         
  -5  15   2          9.11         18.47         8.48 o                         
  -4  15   2        161.25        197.95        22.09 o                         
  -3  15   2        346.18        311.00        26.03 o                         
  -2  15   2        603.96        563.72        34.24 o                         
  -1  15   2        391.09        388.56        26.57 o                         
   0  15   2        200.84        211.29        18.26 o                         
   1  15   2        285.17        313.40        15.91 o                         
   2  15   2         21.22         32.71        17.15 o                         
   3  15   2         19.69         28.25        10.15 o                         
   4  15   2          6.30          0.54         5.13 o                         
  -4  16   2          2.85         -0.11         7.67 o                         
  -3  16   2          8.35          3.24         6.91 o                         
  -2  16   2         32.69         34.68        10.10 o                         
  -1  16   2          3.96          7.29         7.40 o                         
   0  16   2         98.89        104.08        14.26 o                         
   1  16   2         63.20         63.19         7.94 o                         
   2  16   2        202.09        205.95        20.90 o                         
   3  16   2        137.25        201.46        21.55 o                         
  -3  17   2         41.08         27.92        10.64 o                         
  -2  17   2        315.96        292.53        25.98 o                         
  -1  17   2          7.77         -1.08         5.46 o                         
   0  17   2         65.33         86.96        12.69 o                         
   1  17   2          0.40          0.54         7.94 o                         
   0 -18   3          4.40         -4.75         4.75 o                         
   1 -18   3          0.69          4.72         8.26 o                         
  -3 -17   3         47.31         62.01        13.45 o                         
  -2 -17   3        126.18        139.89        18.85 o                         
  -1 -17   3         76.41        105.39         8.82 o                         
   0 -17   3         68.26         84.54         8.12 o                         
   1 -17   3         46.23         47.38        10.10 o                         
   2 -17   3         83.16         87.21         9.96 o                         
   3 -17   3          3.06         14.07         7.89 o                         
  -4 -16   3         26.62         19.66         8.75 o                         
  -3 -16   3         47.18         59.79        13.56 o                         
  -2 -16   3          3.41          0.03         4.05 o                         
  -1 -16   3        116.89         89.94         8.30 o                         
   0 -16   3         79.88         75.74         7.52 o                         
   1 -16   3        149.45        155.47        12.20 o                         
   2 -16   3        114.71        116.32        10.72 o                         
   3 -16   3        155.77        158.10        26.71 o                         
   4 -16   3        124.49        138.92        19.55 o                         
  -5 -15   3          5.09         14.15         8.59 o                         
  -4 -15   3         12.80         17.88         8.10 o                         
  -3 -15   3         37.35         34.41         5.68 o                         
  -2 -15   3        100.40        107.20         7.99 o                         
  -1 -15   3         12.26         15.27         4.15 o                         
   0 -15   3          2.40          8.39         3.86 o                         
   1 -15   3         18.96         22.61         5.58 o                         
   2 -15   3          4.78          4.32         3.99 o                         
   3 -15   3         21.10         44.29        11.23 o                         
   4 -15   3         33.86         46.99        12.37 o                         
  -5 -14   3        134.87        124.50        17.39 o                         
  -4 -14   3        231.94        236.90        23.23 o                         
  -3 -14   3        234.79        237.53        13.23 o                         
  -2 -14   3          1.63          2.29         3.43 o                         
  -1 -14   3         36.76         23.92         3.30 o                         
   0 -14   3         96.69         96.61         6.13 o                         
   1 -14   3         63.97         53.23         7.10 o                         
   2 -14   3         15.45         11.18         6.27 o                         
   3 -14   3        103.44        111.97        15.83 o                         
   4 -14   3        155.81        176.94        21.33 o                         
   5 -14   3        135.34        157.17        21.17 o                         
  -6 -13   3         24.59         21.77         9.29 o                         
  -5 -13   3          5.98          2.38         6.81 o                         
  -4 -13   3         21.63         28.90         5.70 o                         
  -3 -13   3        315.62        320.51        13.84 o                         
  -2 -13   3        378.75        359.82        10.83 o                         
  -1 -13   3        716.75        710.16        14.73 o                         
   0 -13   3       1211.26       1196.50        23.46 o                         
   1 -13   3        125.57        136.02         6.79 o                         
   2 -13   3        103.00        117.96        14.75 o                         
   3 -13   3         18.49         14.91         6.75 o                         
   4 -13   3          0.02         -4.21         6.10 o                         
   5 -13   3         10.19          1.84         7.99 o                         
   6 -13   3          4.07          1.67         7.45 o                         
  -7 -12   3         73.96        103.11        17.12 o                         
  -6 -12   3         15.83         11.99         8.43 o                         
  -5 -12   3        382.67        402.60        30.19 o                         
  -4 -12   3          2.22          2.52         2.60 o                         
  -3 -12   3          0.73          1.51         2.52 o                         
  -2 -12   3          7.57          4.56         1.97 o                         
  -1 -12   3         53.97         52.32         3.79 o                         
   0 -12   3        111.37        110.89         6.37 o                         
   1 -12   3        717.04        745.49        18.42 o                         
   2 -12   3         24.18         11.07         6.16 o                         
   3 -12   3        261.63        212.54        20.79 o                         
   4 -12   3        175.84        180.45        19.71 o                         
   5 -12   3        420.83        494.53        33.22 o                         
   6 -12   3        100.30        112.94        17.93 o                         
   7 -12   3         55.69         52.82        13.99 o                         
  -7 -11   3         51.57         34.30        11.02 o                         
  -6 -11   3         71.51         67.95        13.34 o                         
  -5 -11   3        160.64        136.54        18.15 o                         
  -4 -11   3          0.62          0.62         3.27 o                         
  -3 -11   3        116.66        104.30         3.44 o                         
  -2 -11   3        518.51        537.08        11.37 o                         
  -1 -11   3        557.20        548.73        12.80 o                         
   0 -11   3        627.63        600.10        13.01 o                         
   1 -11   3        409.34        401.40        12.19 o                         
   2 -11   3        306.42        307.06        22.68 o                         
   3 -11   3        264.43        281.73        21.77 o                         
   4 -11   3          6.21         -1.08         5.13 o                         
   5 -11   3         27.58         35.97        10.64 o                         
   6 -11   3        196.11        212.16        22.31 o                         
   7 -11   3        220.07        257.80        25.28 o                         
  -7 -10   3        136.76        137.51        19.50 o                         
  -6 -10   3         20.92         22.63         9.18 o                         
  -5 -10   3        427.53        408.34         9.18 o                         
  -4 -10   3          1.76          1.23         2.81 o                         
  -3 -10   3        522.97        470.11        19.81 o                         
  -2 -10   3        386.20        413.18        12.11 o                         
  -1 -10   3         88.78         79.54         4.62 o                         
   0 -10   3        285.11        258.43         8.23 o                         
   1 -10   3       1057.24       1015.89        25.85 o                         
   2 -10   3        803.92        853.11        25.78 o                         
   3 -10   3        827.74        754.06        36.89 o                         
   4 -10   3        108.80        123.47        15.07 o                         
   5 -10   3        308.84        308.25        25.17 o                         
   6 -10   3        175.80        210.21        21.12 o                         
   7 -10   3         12.33          6.00         9.18 o                         
  -8  -9   3         13.81         20.79         9.34 o                         
  -7  -9   3         16.99          6.91         7.08 o                         
  -6  -9   3        166.67        180.78        19.28 o                         
  -5  -9   3         20.41         23.51         2.09 o                         
  -4  -9   3        231.35        242.39         7.82 o                         
  -3  -9   3        331.38        358.52        13.00 o                         
  -2  -9   3       1499.07       1502.51        20.91 o                         
  -1  -9   3          3.44          4.55         1.95 o                         
   0  -9   3        110.04         94.17         4.59 o                         
   1  -9   3        920.02        986.32        17.10 o                         
   2  -9   3         37.14         27.62         4.71 o                         
   3  -9   3         26.17         10.80         5.02 o                         
   4  -9   3          1.83          1.35         4.75 o                         
   5  -9   3        115.73         99.22        13.77 o                         
   6  -9   3        190.60        189.31        19.93 o                         
   7  -9   3        240.45        246.51        23.44 o                         
   8  -9   3        175.84        173.43        20.25 o                         
  -8  -8   3         68.72         50.88        12.64 o                         
  -7  -8   3        288.38        262.71        24.14 o                         
  -6  -8   3        463.46        470.88        30.84 o                         
  -5  -8   3        696.82        647.13        19.87 o                         
  -4  -8   3        712.18        724.97        14.85 o                         
  -3  -8   3       1219.59       1252.52        31.22 o                         
  -2  -8   3       1519.36       1545.83        24.03 o                         
  -1  -8   3        489.66        550.12        11.54 o                         
   0  -8   3        255.47        274.96         9.34 o                         
   1  -8   3        694.39        701.94        13.07 o                         
   2  -8   3       1274.70       1336.22        47.04 o                         
   3  -8   3        208.30        188.89        11.17 o                         
   4  -8   3         37.92         33.81         7.94 o                         
   5  -8   3          1.74         -5.51         6.32 o                         
   6  -8   3        190.01        178.73        18.26 o                         
   7  -8   3          1.90         -2.43         6.97 o                         
   8  -8   3         14.21         16.85         7.83 o                         
  -8  -7   3        165.57        177.00        21.01 o                         
  -7  -7   3         27.01         33.65        10.75 o                         
  -6  -7   3        224.79        186.13        28.14 o                         
  -5  -7   3        770.98        752.84        19.26 o                         
  -4  -7   3        103.88        112.23         6.54 o                         
  -3  -7   3       1313.29       1357.15        61.38 o                         
  -2  -7   3       4370.72       4405.13        62.62 o                         
  -1  -7   3        967.59        944.64        35.25 o                         
   0  -7   3       1772.60       1791.64        30.50 o                         
   1  -7   3       3313.74       3671.64        61.58 o                         
   2  -7   3        929.83        937.61        20.36 o                         
   3  -7   3          5.16          5.44         2.30 o                         
   4  -7   3        358.06        347.62        22.47 o                         
   5  -7   3        263.25        213.29        10.80 o                         
   6  -7   3         27.62         29.61         3.55 o                         
   7  -7   3         35.53         29.65         8.21 o                         
   8  -7   3         34.17         38.73         9.45 o                         
  -8  -6   3         22.11         26.36        10.10 o                         
  -7  -6   3        235.70        221.34        21.55 o                         
  -6  -6   3        310.65        285.52        10.74 o                         
  -5  -6   3        123.89        137.60         7.00 o                         
  -4  -6   3        617.08        654.48        15.43 o                         
  -3  -6   3        863.46        948.29        36.19 o                         
  -2  -6   3          0.12          2.29         3.48 o                         
  -1  -6   3       1446.49       1574.97        24.93 o                         
   0  -6   3       1753.12       1861.37        29.45 o                         
   1  -6   3        205.37        142.01        14.60 o                         
   2  -6   3       2450.79       2617.56        41.09 o                         
   3  -6   3       3580.18       3862.85        81.02 o                         
   4  -6   3        460.26        377.57        35.53 o                         
   5  -6   3        182.18        158.52         9.24 o                         
   6  -6   3        542.20        539.19        17.04 o                         
   7  -6   3         44.97         38.35         9.51 o                         
   8  -6   3          2.52         -2.05         6.16 o                         
  -9  -5   3        145.78        150.05        21.82 o                         
  -8  -5   3        660.59        689.57        41.75 o                         
  -7  -5   3          5.18          7.13         6.48 o                         
  -6  -5   3        122.55        119.90         5.15 o                         
  -5  -5   3          3.55          2.06         2.08 o                         
  -4  -5   3         62.39         90.51         4.93 o                         
  -3  -5   3       1477.41       1480.78        25.50 o                         
  -2  -5   3        610.61        650.09        25.49 o                         
  -1  -5   3       1661.44       1730.81        31.58 o                         
   0  -5   3         25.15         13.29         2.66 o                         
   1  -5   3       1027.41       1115.09        40.89 o                         
   2  -5   3         28.80         23.33         2.87 o                         
   3  -5   3       2052.98       2177.57       126.25 o                         
   4  -5   3        232.93        212.04         6.60 o                         
   5  -5   3        942.01        964.03        23.70 o                         
   6  -5   3         43.78         30.77         4.25 o                         
   7  -5   3        132.19        155.23        16.20 o                         
   8  -5   3         85.72         95.44        12.91 o                         
  -9  -4   3        101.91        103.05        17.34 o                         
  -8  -4   3        165.30        163.12        20.69 o                         
  -7  -4   3        745.57        733.35        16.98 o                         
  -6  -4   3        806.58        830.72        17.34 o                         
  -5  -4   3        611.44        578.64        11.39 o                         
  -4  -4   3        237.61        228.29         5.63 o                         
  -3  -4   3         19.36          8.62         1.86 o                         
  -2  -4   3          9.24          8.80         3.13 o                         
  -1  -4   3       1718.27       1766.92        53.50 o                         
   0  -4   3        296.27        277.62         7.14 o                         
   1  -4   3        100.62         92.11         5.56 o                         
   2  -4   3        828.30        837.83        17.11 o                         
   3  -4   3        134.89         96.50         4.31 o                         
   4  -4   3          1.95         -0.92         1.89 o                         
   5  -4   3        215.36        217.90        10.79 o                         
   6  -4   3          7.89          2.62         2.83 o                         
   7  -4   3          7.68          7.89         5.62 o                         
   8  -4   3         11.30          8.70         5.78 o                         
  -9  -3   3         35.94         38.24        11.72 o                         
  -8  -3   3         88.75         56.28        12.26 o                         
  -7  -3   3         51.55         40.07         3.91 o                         
  -6  -3   3         96.27         86.38         4.35 o                         
  -5  -3   3        338.14        339.32         8.46 o                         
  -4  -3   3        154.19        144.83         5.02 o                         
  -3  -3   3        210.27        196.77         4.75 o                         
  -2  -3   3        127.58        102.24         7.99 o                         
  -1  -3   3       9903.93       9943.30       122.28 o                         
   0  -3   3         31.24         29.68         2.85 o                         
   1  -3   3        629.34        593.76        19.49 o                         
   2  -3   3        198.20        219.70         7.00 o                         
   3  -3   3         62.04         64.88         3.45 o                         
   4  -3   3        118.59        113.60         5.74 o                         
   5  -3   3        571.53        610.78        15.20 o                         
   6  -3   3        156.53        181.66         8.62 o                         
   7  -3   3         47.22         45.80         8.59 o                         
   8  -3   3         10.49         11.23         5.24 o                         
  -9  -2   3         82.19         79.13        15.77 o                         
  -8  -2   3         47.93         42.52         5.90 o                         
  -7  -2   3        101.62        102.84         6.30 o                         
  -6  -2   3        251.53        236.10         6.90 o                         
  -5  -2   3        656.27        640.82        11.35 o                         
  -4  -2   3        302.40        296.50         6.89 o                         
  -3  -2   3        615.82        642.84        12.64 o                         
  -2  -2   3        852.86        959.38        54.74 o                         
  -1  -2   3        411.82        407.63         6.83 o                         
   0  -2   3       2655.79       2691.95        43.83 o                         
   1  -2   3         37.76         30.97         2.26 o                         
   2  -2   3        326.43        413.79        16.26 o                         
   3  -2   3         59.17         87.74         4.59 o                         
   4  -2   3       2733.53       2913.82        46.29 o                         
   5  -2   3        176.88        160.76         7.55 o                         
   6  -2   3        206.79        205.60        10.87 o                         
   7  -2   3          0.94          6.64         4.16 o                         
   8  -2   3          0.24         -3.33         8.21 o                         
   9  -2   3          0.28         -5.78         7.89 o                         
  -9  -1   3        103.34         96.79        16.91 o                         
  -8  -1   3          0.51          1.43         5.91 o                         
  -7  -1   3         82.90         77.21         5.08 o                         
  -6  -1   3         84.36         85.33         4.88 o                         
  -5  -1   3        129.05        120.40         4.66 o                         
  -4  -1   3        954.14        990.81        25.32 o                         
  -3  -1   3       1613.88       1586.98        24.50 o                         
  -2  -1   3       8652.91       9062.44       194.17 o                         
  -1  -1   3      20315.81      20264.19       660.27 o                         
   0  -1   3       2061.92       1911.40        31.72 o                         
   1  -1   3         81.89         57.30         3.84 o                         
   2  -1   3       2107.03       2169.49        31.42 o                         
   3  -1   3        588.54        544.45        10.92 o                         
   4  -1   3        126.03        124.48         5.37 o                         
   5  -1   3        475.36        487.30        14.38 o                         
   6  -1   3          1.35         -3.79         3.97 o                         
   7  -1   3         24.87         11.68         5.37 o                         
   8  -1   3        219.28        181.75        20.69 o                         
   9  -1   3         80.25         75.24        15.29 o                         
  -9   0   3          1.23          7.94         7.62 o                         
  -8   0   3         23.15         27.13         7.62 o                         
  -7   0   3         62.44         45.68         3.98 o                         
  -6   0   3        367.84        397.90        10.82 o                         
  -5   0   3         81.06         82.18         4.82 o                         
  -4   0   3        202.22        205.71         7.05 o                         
  -3   0   3        179.52        177.80         5.83 o                         
  -2   0   3      10191.21      10756.06       160.54 o                         
  -1   0   3       4655.40       4741.17       104.78 o                         
   0   0   3        135.96        125.69         7.24 o                         
   1   0   3        475.86        471.49        16.33 o                         
   2   0   3       3306.70       3365.46        45.76 o                         
   3   0   3       4549.65       4731.65        55.23 o                         
   4   0   3       5067.78       5495.96        80.60 o                         
   5   0   3        237.43        238.51         7.22 o                         
   6   0   3         11.83          2.86         5.73 o                         
   7   0   3         38.22         29.33         8.32 o                         
   8   0   3          7.23         13.56         8.05 o                         
   9   0   3          5.21          5.67         6.59 o                         
  -9   1   3         48.92         52.28         8.32 o                         
  -8   1   3         29.11         32.14         6.13 o                         
  -7   1   3        158.22        161.82         8.63 o                         
  -6   1   3        111.78        109.20         6.31 o                         
  -5   1   3        100.70         93.22         9.45 o                         
  -4   1   3         86.75         87.04         4.77 o                         
  -3   1   3         39.38         51.17         3.64 o                         
  -2   1   3       6178.94       6371.46       140.86 o                         
  -1   1   3       9608.43       9996.63       212.81 o                         
   0   1   3        406.55        394.83        13.61 o                         
   1   1   3       1268.53       1249.19        32.18 o                         
   2   1   3        337.09        300.65         7.14 o                         
   3   1   3       6517.90       7172.91        93.63 o                         
   4   1   3        494.55        451.31        10.16 o                         
   5   1   3          9.41          7.64         1.85 o                         
   6   1   3       1144.53       1168.31        27.45 o                         
   7   1   3       1446.64       1396.73        34.33 o                         
   8   1   3        375.36        398.93        30.89 o                         
  -9   2   3          1.52         -4.62         7.75 o                         
  -8   2   3        491.40        453.44        32.97 o                         
  -7   2   3        107.48        119.15        12.42 o                         
  -6   2   3       1450.62       1534.06        31.35 o                         
  -5   2   3        776.84        735.37        29.92 o                         
  -4   2   3       2169.88       2205.41        61.03 o                         
  -3   2   3        890.55        871.82        32.38 o                         
  -2   2   3        709.51        677.26        23.12 o                         
  -1   2   3       6616.14       6673.87       145.67 o                         
   0   2   3         40.80         29.38         3.32 o                         
   1   2   3       4551.18       4463.33        41.72 o                         
   2   2   3       2959.49       3098.13        46.60 o                         
   3   2   3        135.94        161.25         4.56 o                         
   4   2   3          1.61          1.59         1.61 o                         
   5   2   3         72.57         69.15         3.61 o                         
   6   2   3          0.22          1.86         1.88 o                         
   7   2   3        314.36        331.74        26.03 o                         
   8   2   3         61.52         70.22        12.96 o                         
  -9   3   3          3.13          0.53         4.34 o                         
  -8   3   3          5.20          1.46         5.19 o                         
  -7   3   3        134.29        103.32        12.31 o                         
  -6   3   3        163.68        158.09        14.26 o                         
  -5   3   3       1317.18       1372.92        32.73 o                         
  -4   3   3       1856.57       2000.98        57.74 o                         
  -3   3   3       6842.96       6976.18       158.79 o                         
  -2   3   3       4684.16       5033.48       115.80 o                         
  -1   3   3       2273.98       2057.83        70.81 o                         
   0   3   3       3474.03       3291.34        33.47 o                         
   1   3   3        427.43        404.75         7.89 o                         
   2   3   3        743.24        713.39        12.58 o                         
   3   3   3       1651.91       1657.31        49.35 o                         
   4   3   3        824.11        857.26        31.23 o                         
   5   3   3          2.19          2.94         1.58 o                         
   6   3   3       1006.19       1023.27        23.14 o                         
   7   3   3        121.61         95.06        13.88 o                         
   8   3   3          0.67         -3.13         6.10 o                         
  -9   4   3         32.73         39.27         9.72 o                         
  -8   4   3          0.63         -3.78         7.08 o                         
  -7   4   3          1.51          0.81         4.54 o                         
  -6   4   3         20.94         29.17         7.83 o                         
  -5   4   3         44.00         56.66         6.22 o                         
  -4   4   3        623.02        632.21        27.98 o                         
  -3   4   3        304.67        346.22        18.09 o                         
  -2   4   3          8.11          2.70         2.70 o                         
  -1   4   3       8434.49       8183.45        97.27 o                         
   0   4   3         81.49         63.78         2.78 o                         
   1   4   3       6791.86       6849.25        61.40 o                         
   2   4   3       3592.73       3580.69        57.89 o                         
   3   4   3       4777.57       4780.41        65.79 o                         
   4   4   3       3048.94       3130.45        42.00 o                         
   5   4   3        719.28        773.56        18.75 o                         
   6   4   3        394.83        369.51        13.20 o                         
   7   4   3         10.52         12.21         7.99 o                         
   8   4   3          6.10         10.21         9.07 o                         
  -9   5   3         87.36         74.37        12.48 o                         
  -8   5   3        131.24        128.93        15.12 o                         
  -7   5   3        286.91        314.94        23.55 o                         
  -6   5   3         12.35         11.23         5.94 o                         
  -5   5   3        298.81        329.63        20.85 o                         
  -4   5   3         16.48         15.18         5.46 o                         
  -3   5   3       4147.26       4565.09       111.97 o                         
  -2   5   3       1631.00       1637.26        47.80 o                         
  -1   5   3         94.37         96.62         4.14 o                         
   0   5   3        383.78        439.11         7.09 o                         
   1   5   3        612.81        589.64         8.66 o                         
   2   5   3         41.29         46.29         2.81 o                         
   3   5   3       1549.76       1627.45        40.67 o                         
   4   5   3       1657.46       1642.31        28.38 o                         
   5   5   3        453.21        459.49        13.81 o                         
   6   5   3        567.23        570.71        19.04 o                         
   7   5   3        262.63        320.29        25.66 o                         
   8   5   3         36.89         43.05        10.86 o                         
  -9   6   3         35.06         47.53        11.99 o                         
  -8   6   3        273.08        279.13        23.39 o                         
  -7   6   3       1164.68       1165.47        49.80 o                         
  -6   6   3        275.02        297.61        21.60 o                         
  -5   6   3        741.09        782.25        35.76 o                         
  -4   6   3        688.25        732.23        22.84 o                         
  -3   6   3         60.90         81.94         9.72 o                         
  -2   6   3        541.82        579.10        18.72 o                         
  -1   6   3        452.83        477.15        10.22 o                         
   0   6   3        228.74        282.45         5.81 o                         
   1   6   3       1906.19       1954.72        21.42 o                         
   2   6   3        360.79        440.30         7.56 o                         
   3   6   3        803.48        771.75        22.42 o                         
   4   6   3        271.07        262.18        14.28 o                         
   5   6   3         55.47         61.49         6.41 o                         
   6   6   3        212.16        224.91        10.05 o                         
   7   6   3          1.19          1.28         3.29 o                         
   8   6   3         19.42         25.76         8.64 o                         
  -9   7   3         15.32         16.74         8.53 o                         
  -8   7   3          0.20         13.02         7.40 o                         
  -7   7   3         27.27         45.91        11.83 o                         
  -6   7   3        206.56        237.71        20.20 o                         
  -5   7   3         13.00         21.23         8.10 o                         
  -4   7   3        157.00        158.58        14.91 o                         
  -3   7   3       2061.95       2002.83       233.79 o                         
  -2   7   3       1598.39       1457.66        25.86 o                         
  -1   7   3       1399.06       1395.78        21.57 o                         
   0   7   3        230.35        215.37         5.30 o                         
   1   7   3       1807.13       2001.81        24.09 o                         
   2   7   3        193.49        174.52         4.39 o                         
   3   7   3          0.60          2.08         2.23 o                         
   4   7   3        136.36        155.81         9.06 o                         
   5   7   3        438.57        448.08        22.41 o                         
   6   7   3        128.59        113.62         9.20 o                         
   7   7   3        104.96        107.08         9.28 o                         
  -8   8   3        273.21        325.64        27.55 o                         
  -7   8   3        175.22        175.16        19.39 o                         
  -6   8   3        210.95        189.53        18.90 o                         
  -5   8   3        639.61        734.24        36.13 o                         
  -4   8   3         52.67         34.24         8.05 o                         
  -3   8   3         95.12         89.06         3.90 o                         
  -2   8   3         60.15         70.71         3.55 o                         
  -1   8   3        646.07        659.49        16.62 o                         
   0   8   3       2531.38       2613.88        28.41 o                         
   1   8   3        708.43        751.73        12.44 o                         
   2   8   3         14.97         13.76         2.07 o                         
   3   8   3        254.68        249.25        11.48 o                         
   4   8   3         52.81         46.32         5.31 o                         
   5   8   3         11.47          9.33         3.40 o                         
   6   8   3        150.43        150.34        10.19 o                         
   7   8   3         12.42         21.93         7.99 o                         
  -8   9   3          2.07         -6.59         6.59 o                         
  -7   9   3          0.61         -0.97         6.59 o                         
  -6   9   3         66.14         52.82        11.18 o                         
  -5   9   3        126.95        112.02        14.26 o                         
  -4   9   3        903.95        891.62        25.09 o                         
  -3   9   3        110.73        104.51         5.65 o                         
  -2   9   3       2033.92       2045.28        30.95 o                         
  -1   9   3       1313.05       1243.99        21.43 o                         
   0   9   3        516.50        509.16         9.82 o                         
   1   9   3        127.98        113.79         4.29 o                         
   2   9   3        101.42         99.78         3.96 o                         
   3   9   3        418.02        392.90        15.24 o                         
   4   9   3        275.05        285.89        13.25 o                         
   5   9   3         53.10         43.70         5.43 o                         
   6   9   3         46.40         48.84        10.80 o                         
   7   9   3         13.42         20.85         8.21 o                         
  -8  10   3          0.36         -7.78         7.78 o                         
  -7  10   3          1.10          0.70         5.73 o                         
  -6  10   3         90.20         86.80        14.69 o                         
  -5  10   3        256.13        266.46        13.72 o                         
  -4  10   3         29.60         28.29         7.01 o                         
  -3  10   3        168.31        158.49         6.98 o                         
  -2  10   3          6.49         11.50         4.30 o                         
  -1  10   3        808.50        798.92        16.62 o                         
   0  10   3        616.38        563.10        11.83 o                         
   1  10   3       1331.62       1287.69        19.31 o                         
   2  10   3        606.27        614.82        12.33 o                         
   3  10   3        159.12        175.93        10.21 o                         
   4  10   3        717.78        727.90        22.88 o                         
   5  10   3        242.53        234.74        12.48 o                         
   6  10   3         73.37         83.45        13.50 o                         
  -7  11   3         39.47         59.74        12.91 o                         
  -6  11   3         16.19         14.77         4.38 o                         
  -5  11   3          3.14          5.52         2.37 o                         
  -4  11   3         82.16         78.22         4.98 o                         
  -3  11   3         65.94         54.19         4.66 o                         
  -2  11   3        285.88        292.63        13.99 o                         
  -1  11   3         83.53         83.87         7.66 o                         
   0  11   3        119.31        112.98         5.93 o                         
   1  11   3        293.02        294.97         9.11 o                         
   2  11   3        149.85        123.45         5.35 o                         
   3  11   3         18.43         20.12         4.39 o                         
   4  11   3        151.32        152.62        23.77 o                         
   5  11   3        147.75        155.38        13.12 o                         
   6  11   3        212.74        198.06        19.98 o                         
  -7  12   3        127.70        139.67        19.44 o                         
  -6  12   3        199.39        223.02        23.17 o                         
  -5  12   3        310.37        314.60        15.15 o                         
  -4  12   3        117.86        115.97         6.34 o                         
  -3  12   3        219.98        193.34        11.73 o                         
  -2  12   3       1507.26       1454.40        71.86 o                         
  -1  12   3          8.19          7.02         5.24 o                         
   0  12   3        274.71        261.29        10.71 o                         
   1  12   3         72.06         66.23         5.40 o                         
   2  12   3        218.98        228.38        11.06 o                         
   3  12   3        271.55        233.15        24.84 o                         
   4  12   3         83.50         73.13         7.18 o                         
   5  12   3         37.28         60.60        12.04 o                         
   6  12   3         11.66         10.15         6.97 o                         
  -6  13   3         71.31         79.83        15.18 o                         
  -5  13   3          5.05          6.05         6.81 o                         
  -4  13   3        299.07        307.10        15.35 o                         
  -3  13   3       1076.51       1043.19        43.61 o                         
  -2  13   3        296.07        265.04        21.77 o                         
  -1  13   3        526.88        568.58        30.41 o                         
   0  13   3        352.48        348.11        22.31 o                         
   1  13   3         39.24         38.84         4.38 o                         
   2  13   3        143.63        141.89         9.71 o                         
   3  13   3         34.49         34.35         5.31 o                         
   4  13   3          2.12         -3.62         5.67 o                         
   5  13   3          4.85          9.13         7.83 o                         
  -5  14   3          0.71         -2.16         7.24 o                         
  -4  14   3          4.16          5.27         6.54 o                         
  -3  14   3         20.21         22.74         8.59 o                         
  -2  14   3         63.14         78.05        12.80 o                         
  -1  14   3         51.24         60.39        11.02 o                         
   0  14   3          1.88          3.51         5.13 o                         
   1  14   3        713.16        680.32        23.39 o                         
   2  14   3        970.34        980.00        23.08 o                         
   3  14   3        207.92        216.43        13.37 o                         
   4  14   3          8.94          2.75         6.37 o                         
  -5  15   3          1.89         -2.92         7.24 o                         
  -4  15   3         15.95         20.52         9.67 o                         
  -3  15   3          8.01         15.88         8.21 o                         
  -2  15   3          3.44          2.11         6.75 o                         
  -1  15   3         16.13          8.80         5.83 o                         
   0  15   3         68.90         77.62        11.61 o                         
   1  15   3         49.06         31.62         5.64 o                         
   2  15   3         32.03         43.61         7.17 o                         
   3  15   3        221.15        243.70        22.14 o                         
  -4  16   3          1.00         -5.24         7.78 o                         
  -3  16   3          0.64         -1.78         6.54 o                         
  -2  16   3         33.71         24.79         9.72 o                         
  -1  16   3         16.81         14.75         7.18 o                         
   0  16   3         93.99        111.64        13.83 o                         
   1  16   3         61.86         66.11        13.61 o                         
   2  16   3         39.26         39.64         9.99 o                         
  -2  17   3         79.29         83.12        14.26 o                         
  -1  17   3         19.32         26.74         8.91 o                         
   0  17   3         51.40         52.66        10.86 o                         
   0 -18   4         74.08         79.10         9.85 o                         
  -3 -17   4          2.60         -7.67         7.67 o                         
  -2 -17   4         56.08         59.18         6.86 o                         
  -1 -17   4         13.61         13.91         4.63 o                         
   0 -17   4          6.13          8.12         4.10 o                         
   1 -17   4          0.09         -4.92         4.92 o                         
   2 -17   4         32.65         30.59         6.64 o                         
   3 -17   4         53.38         53.97         8.29 o                         
  -4 -16   4          0.32         -9.40         9.40 o                         
  -3 -16   4         13.15         31.33        11.18 o                         
  -2 -16   4         11.63          9.37         4.06 o                         
  -1 -16   4          0.23         -2.51         5.46 o                         
   0 -16   4         70.34         80.98         8.22 o                         
   1 -16   4          3.85         -0.63         3.86 o                         
   2 -16   4         18.17         19.59         5.77 o                         
   3 -16   4          3.94         13.07         8.43 o                         
  -5 -15   4         91.14         97.22        16.91 o                         
  -4 -15   4         64.39         63.09        14.21 o                         
  -3 -15   4        132.16        129.23        10.55 o                         
  -2 -15   4        181.89        209.95        11.51 o                         
  -1 -15   4         20.51         22.36         4.90 o                         
   0 -15   4         26.98         34.80         5.43 o                         
   1 -15   4         32.19         24.96         5.53 o                         
   2 -15   4          0.10         -5.35         6.10 o                         
   3 -15   4         44.71         31.33         9.99 o                         
   4 -15   4        116.31        111.21        17.77 o                         
  -5 -14   4          8.06          4.86         7.02 o                         
  -4 -14   4         99.45         92.95        15.29 o                         
  -3 -14   4          1.63         -0.38         3.27 o                         
  -2 -14   4        305.11        285.03        14.37 o                         
  -1 -14   4          1.60         -2.02         3.64 o                         
   0 -14   4         65.63         73.23         6.88 o                         
   1 -14   4         10.93          9.56         4.38 o                         
   2 -14   4         22.57         26.95        10.05 o                         
   3 -14   4         63.57         66.97        12.75 o                         
   4 -14   4          9.77         10.05         9.18 o                         
   5 -14   4         16.26         15.18         8.26 o                         
  -6 -13   4          2.11          6.32         8.86 o                         
  -5 -13   4        504.39        488.97        34.24 o                         
  -4 -13   4        489.86        510.66        24.98 o                         
  -3 -13   4         67.25         55.77         4.84 o                         
  -2 -13   4         45.25         47.53         4.05 o                         
  -1 -13   4         17.37         22.19         2.90 o                         
   0 -13   4        406.35        385.06        12.47 o                         
   1 -13   4        444.54        405.74        16.92 o                         
   2 -13   4        168.06        159.44        17.61 o                         
   3 -13   4        127.15        138.27        16.96 o                         
   4 -13   4         59.98         72.43        13.18 o                         
   5 -13   4         46.83         39.64        11.83 o                         
   6 -13   4          0.57         -1.57         8.48 o                         
  -7 -12   4          1.53         20.42         9.18 o                         
  -6 -12   4         42.45         37.65        11.61 o                         
  -5 -12   4        216.68        220.80        22.04 o                         
  -4 -12   4          1.52          1.08         5.94 o                         
  -3 -12   4        473.94        413.88        23.34 o                         
  -2 -12   4        497.91        504.71        12.54 o                         
  -1 -12   4        172.70        166.27         6.42 o                         
   0 -12   4       2282.80       2198.04        51.21 o                         
   1 -12   4       1028.14        965.51        33.20 o                         
   2 -12   4        122.27        142.65        15.77 o                         
   3 -12   4        763.04        792.41        39.97 o                         
   4 -12   4         92.40        138.49        17.55 o                         
   5 -12   4        157.10        162.90        19.98 o                         
   6 -12   4          2.58          4.05         6.91 o                         
  -7 -11   4          8.55         20.69         9.34 o                         
  -6 -11   4         99.83         88.90        14.80 o                         
  -5 -11   4         60.97         71.50        14.04 o                         
  -4 -11   4         18.08         21.84         4.00 o                         
  -3 -11   4         88.91         89.13         6.41 o                         
  -2 -11   4         76.37         73.77         5.52 o                         
  -1 -11   4         61.27         60.43         4.39 o                         
   0 -11   4         60.49         65.94         4.48 o                         
   1 -11   4        215.71        235.56         7.81 o                         
   2 -11   4        839.40        822.66        38.83 o                         
   3 -11   4        250.40        279.89        22.41 o                         
   4 -11   4        150.32        164.95        18.31 o                         
   5 -11   4        343.63        346.70        27.44 o                         
   6 -11   4        313.24        328.18        27.65 o                         
   7 -11   4        204.90        246.35        25.76 o                         
  -7 -10   4        370.00        378.68        31.33 o                         
  -6 -10   4        326.98        369.82        28.95 o                         
  -5 -10   4        387.83        399.11        10.72 o                         
  -4 -10   4        115.08        115.84         7.81 o                         
  -3 -10   4        326.44        313.95        13.36 o                         
  -2 -10   4          0.73          0.24         1.72 o                         
  -1 -10   4        136.74        132.24         6.12 o                         
   0 -10   4         36.82         36.65         3.26 o                         
   1 -10   4         73.31         67.78         4.01 o                         
   2 -10   4         85.83         95.60        12.10 o                         
   3 -10   4        325.97        302.25        22.14 o                         
   4 -10   4        147.77        173.97        18.04 o                         
   5 -10   4         71.09         64.22        11.94 o                         
   6 -10   4        244.11        266.55        24.58 o                         
   7 -10   4        198.46        226.36        23.12 o                         
  -8  -9   4         93.62        101.00        17.61 o                         
  -7  -9   4          0.16         12.37         6.97 o                         
  -6  -9   4          0.41          0.23         1.37 o                         
  -5  -9   4        213.91        221.78         8.73 o                         
  -4  -9   4        745.98        757.47        24.55 o                         
  -3  -9   4       3036.64       3116.63        49.51 o                         
  -2  -9   4       4444.66       4527.42        62.84 o                         
  -1  -9   4        686.95        695.15        15.89 o                         
   0  -9   4        224.38        222.32         8.80 o                         
   1  -9   4        989.59       1055.98        17.84 o                         
   2  -9   4        298.19        282.06        27.49 o                         
   3  -9   4         25.46         34.46         8.10 o                         
   4  -9   4         43.57         55.79        10.15 o                         
   5  -9   4        122.66        132.17        15.83 o                         
   6  -9   4        145.74        122.88        16.64 o                         
   7  -9   4        103.93        113.64        17.12 o                         
  -8  -8   4        158.16        195.09        22.79 o                         
  -7  -8   4         54.00         65.68        12.80 o                         
  -6  -8   4         17.78         14.09         3.43 o                         
  -5  -8   4         12.05         11.46         2.70 o                         
  -4  -8   4          0.33          2.43         2.28 o                         
  -3  -8   4         63.29         63.08         4.32 o                         
  -2  -8   4        424.15        412.77        13.39 o                         
  -1  -8   4        364.39        401.28        19.19 o                         
   0  -8   4       2248.87       2528.34        54.63 o                         
   1  -8   4       2263.31       2211.52        39.95 o                         
   2  -8   4       4016.94       4184.30        64.56 o                         
   3  -8   4       1010.75        963.19        39.59 o                         
   4  -8   4        433.53        423.99        26.25 o                         
   5  -8   4        209.72        176.13        17.45 o                         
   6  -8   4         24.10         16.04         6.37 o                         
   7  -8   4          6.23          6.81         7.13 o                         
   8  -8   4         48.17         41.64        10.48 o                         
  -8  -7   4        154.29        151.45        19.88 o                         
  -7  -7   4         39.30         17.34         7.24 o                         
  -6  -7   4        242.12        252.92        11.69 o                         
  -5  -7   4          2.10          1.30         2.14 o                         
  -4  -7   4       1551.22       1538.24        61.92 o                         
  -3  -7   4       3455.57       3775.11       100.30 o                         
  -2  -7   4        538.48        481.17        21.60 o                         
  -1  -7   4        449.16        557.97        12.74 o                         
   0  -7   4        204.98        205.54         7.74 o                         
   1  -7   4        114.96        136.89         8.09 o                         
   2  -7   4       1258.27       1432.12        33.47 o                         
   3  -7   4        609.32        554.79        15.87 o                         
   4  -7   4        323.53        287.78        20.36 o                         
   5  -7   4        596.14        612.87        32.19 o                         
   6  -7   4        216.65        217.07        19.50 o                         
   7  -7   4        259.77        256.34        22.52 o                         
   8  -7   4         76.76         65.57        11.88 o                         
  -8  -6   4        241.31        268.17        26.30 o                         
  -7  -6   4         72.65         79.88        13.50 o                         
  -6  -6   4        164.93        174.91         9.13 o                         
  -5  -6   4          0.99          0.28         2.03 o                         
  -4  -6   4         44.30         44.64         5.25 o                         
  -3  -6   4       1081.90       1338.04        45.53 o                         
  -2  -6   4        192.93        211.05        11.21 o                         
  -1  -6   4        302.75        257.08        14.04 o                         
   0  -6   4       3579.22       3591.00        55.29 o                         
   1  -6   4          6.95          4.93         2.78 o                         
   2  -6   4       2385.29       2641.87        50.94 o                         
   3  -6   4        143.48        123.42        14.53 o                         
   4  -6   4         31.14         43.53         8.64 o                         
   5  -6   4        325.45        328.84        11.06 o                         
   6  -6   4         92.43        102.85        17.45 o                         
   7  -6   4         54.24         68.60        12.04 o                         
   8  -6   4         56.89         76.80        12.48 o                         
  -9  -5   4          7.10         11.34         8.70 o                         
  -8  -5   4        198.76        235.22        25.01 o                         
  -7  -5   4        215.53        205.42        10.66 o                         
  -6  -5   4        225.82        231.10        11.37 o                         
  -5  -5   4        105.39         90.14        12.02 o                         
  -4  -5   4       2585.46       2729.95        60.41 o                         
  -3  -5   4        678.77        719.64        23.96 o                         
  -2  -5   4       3093.74       3097.13       163.44 o                         
  -1  -5   4       1254.94       1361.32        38.11 o                         
   0  -5   4        167.44        214.41        17.08 o                         
   1  -5   4        979.91       1055.06        24.18 o                         
   2  -5   4        603.45        657.08        18.73 o                         
   3  -5   4        152.46        120.48        13.77 o                         
   4  -5   4        471.34        438.49        12.76 o                         
   5  -5   4        396.21        389.71        13.40 o                         
   6  -5   4        165.82        178.91         9.72 o                         
   7  -5   4        336.33        345.30        24.47 o                         
   8  -5   4         39.82         41.91         9.88 o                         
  -9  -4   4        344.62        331.69        30.14 o                         
  -8  -4   4        216.75        225.23        23.98 o                         
  -7  -4   4        589.86        607.18        20.47 o                         
  -6  -4   4        337.38        361.07        10.93 o                         
  -5  -4   4        206.14        207.77         6.15 o                         
  -4  -4   4        829.61        858.42        25.63 o                         
  -3  -4   4        534.76        581.22        17.55 o                         
  -2  -4   4         85.77         98.26         4.26 o                         
  -1  -4   4       2288.65       2449.35        33.44 o                         
   0  -4   4       2348.54       2501.37        63.76 o                         
   1  -4   4       1150.03       1222.21        34.43 o                         
   2  -4   4       1248.86       1320.76        28.84 o                         
   3  -4   4         47.85         64.73         4.37 o                         
   4  -4   4         14.54         15.24         3.41 o                         
   5  -4   4        132.25        146.79        11.80 o                         
   6  -4   4         10.90          9.33         3.31 o                         
   7  -4   4          5.38          7.67         5.35 o                         
   8  -4   4          9.20         10.21         5.94 o                         
  -9  -3   4          0.44        -10.32        10.32 o                         
  -8  -3   4         31.03         26.74         9.56 o                         
  -7  -3   4        132.12        119.02         6.57 o                         
  -6  -3   4       1070.47       1067.12        21.38 o                         
  -5  -3   4       2229.30       2201.84        30.30 o                         
  -4  -3   4        717.41        688.85        12.24 o                         
  -3  -3   4         30.56         16.85         2.11 o                         
  -2  -3   4        104.86         60.50         2.95 o                         
  -1  -3   4       3519.79       3549.94        46.07 o                         
   0  -3   4         77.11         60.16         4.20 o                         
   1  -3   4        812.81        705.68        16.92 o                         
   2  -3   4          5.91          7.35         3.94 o                         
   3  -3   4         27.44         47.52         8.45 o                         
   4  -3   4          2.61          1.76         2.07 o                         
   5  -3   4        615.88        568.78        17.76 o                         
   6  -3   4          9.62          3.83         3.05 o                         
   7  -3   4         15.67         16.42         6.27 o                         
   8  -3   4          2.00         -2.13         3.70 o                         
  -9  -2   4        262.17        280.54        27.76 o                         
  -8  -2   4          1.99          1.02         4.70 o                         
  -7  -2   4        137.47        127.22         7.13 o                         
  -6  -2   4        467.02        464.75        11.55 o                         
  -5  -2   4         95.20        104.43         4.17 o                         
  -4  -2   4         86.46         83.62         4.08 o                         
  -3  -2   4         63.47         55.96         3.77 o                         
  -2  -2   4       1106.57       1119.28        22.77 o                         
  -1  -2   4       9545.67       9374.01       114.70 o                         
   0  -2   4       9894.24       9479.50       143.06 o                         
   1  -2   4       1657.27       1653.96        34.17 o                         
   2  -2   4         58.20         42.76         3.88 o                         
   3  -2   4        414.77        384.01        19.42 o                         
   4  -2   4        196.39        203.17        11.91 o                         
   5  -2   4         44.24         48.54         5.76 o                         
   6  -2   4        155.98        139.49         9.15 o                         
   7  -2   4         49.69         35.33        12.26 o                         
   8  -2   4          2.38          4.92         6.00 o                         
  -9  -1   4        114.58        112.51        18.09 o                         
  -8  -1   4         25.29         23.66         6.27 o                         
  -7  -1   4         34.42         30.45         3.35 o                         
  -6  -1   4        451.85        415.21        11.00 o                         
  -5  -1   4        192.40        223.21         9.24 o                         
  -4  -1   4         87.10         90.71         4.25 o                         
  -3  -1   4         99.50        125.75         4.58 o                         
  -2  -1   4       1442.74       1574.18        23.93 o                         
  -1  -1   4      19313.97      18375.27      1150.24 o                         
   0  -1   4        879.54        814.19        12.99 o                         
   1  -1   4        472.47        499.87        13.59 o                         
   2  -1   4          2.14          5.23         1.53 o                         
   3  -1   4        874.15        871.95        15.33 o                         
   4  -1   4       1763.94       1739.69        28.23 o                         
   5  -1   4        953.00       1036.71        27.99 o                         
   6  -1   4         12.62         13.57         5.48 o                         
   7  -1   4        172.57        186.96        11.63 o                         
   8  -1   4         65.36         58.06        13.72 o                         
  -9   0   4        137.66        136.68        11.81 o                         
  -8   0   4        101.89        117.42        10.16 o                         
  -7   0   4        246.14        235.99         9.26 o                         
  -6   0   4       1639.33       1615.56        23.29 o                         
  -5   0   4        892.36        859.51        18.73 o                         
  -4   0   4        811.26        770.72        23.49 o                         
  -3   0   4        463.23        558.45        15.28 o                         
  -2   0   4      19244.35      19932.46       296.62 o                         
  -1   0   4      11227.17      11883.21       253.21 o                         
   0   0   4         17.34          9.24         3.56 o                         
   1   0   4        191.13        208.58         8.02 o                         
   2   0   4        312.73        275.98         8.27 o                         
   3   0   4        386.14        373.91        11.21 o                         
   4   0   4          0.33          0.31         1.78 o                         
   5   0   4         91.78         94.21         4.75 o                         
   6   0   4        146.61        142.96        10.57 o                         
   7   0   4         90.35         74.10        12.37 o                         
   8   0   4        107.13         98.63        15.93 o                         
  -9   1   4          1.00          1.29         8.67 o                         
  -8   1   4         85.74         83.00        14.53 o                         
  -7   1   4          6.94          8.02         2.88 o                         
  -6   1   4         16.51         18.03         2.91 o                         
  -5   1   4        416.07        435.67        20.74 o                         
  -4   1   4       2436.60       2394.97        43.46 o                         
  -3   1   4          3.94          9.67         3.51 o                         
  -2   1   4       3206.82       3082.81        50.07 o                         
  -1   1   4       6649.93       6542.62       144.43 o                         
   0   1   4        189.69        188.23         9.72 o                         
   1   1   4          4.74          6.30         1.86 o                         
   2   1   4       1453.61       1515.45        34.30 o                         
   3   1   4        258.71        286.04         6.86 o                         
   4   1   4          9.26          8.54         1.95 o                         
   5   1   4         92.21         78.02         4.20 o                         
   6   1   4        577.44        550.63        22.32 o                         
   7   1   4         99.53         93.61         7.36 o                         
   8   1   4          3.55         -2.38         6.48 o                         
  -9   2   4         45.47         39.83         6.65 o                         
  -8   2   4         62.90         59.91        10.80 o                         
  -7   2   4          0.93         -3.89         3.89 o                         
  -6   2   4        324.61        295.96        10.40 o                         
  -5   2   4        209.21        231.93         8.28 o                         
  -4   2   4        464.88        439.61        12.43 o                         
  -3   2   4         41.98         40.29         5.78 o                         
  -2   2   4        483.53        548.33        21.17 o                         
  -1   2   4       4585.94       4800.20       109.00 o                         
   0   2   4        478.41        404.87        24.56 o                         
   1   2   4        993.65        929.16        23.33 o                         
   2   2   4       6413.65       6795.91        75.75 o                         
   3   2   4       2216.98       2278.55        39.11 o                         
   4   2   4        695.85        716.82        13.93 o                         
   5   2   4          0.07          3.17         1.81 o                         
   6   2   4        121.16        113.16         6.12 o                         
   7   2   4        326.75        351.13        26.52 o                         
   8   2   4        101.52        109.64        17.18 o                         
  -9   3   4         56.86         50.68         9.26 o                         
  -8   3   4        217.03        200.11        18.69 o                         
  -7   3   4         14.60          6.84         2.69 o                         
  -6   3   4        205.16        224.86        15.91 o                         
  -5   3   4        781.55        792.19        31.65 o                         
  -4   3   4       1107.69       1021.46        70.35 o                         
  -3   3   4       2344.70       2261.69        62.71 o                         
  -2   3   4       3868.15       4373.34       103.43 o                         
  -1   3   4         90.74         95.98         7.83 o                         
   0   3   4        292.21        275.70         6.60 o                         
   1   3   4       1523.05       1550.44        22.97 o                         
   2   3   4       2615.23       2846.38        28.99 o                         
   3   3   4        695.38        717.82        10.13 o                         
   4   3   4        694.17        683.17        34.12 o                         
   5   3   4        171.37        175.17         6.62 o                         
   6   3   4        991.67       1011.41        34.14 o                         
   7   3   4          0.77          1.84         4.06 o                         
   8   3   4          3.66          8.10         7.18 o                         
  -9   4   4         25.46         28.30         8.64 o                         
  -8   4   4        228.63        238.19        20.69 o                         
  -7   4   4         86.83         95.75         7.20 o                         
  -6   4   4         94.87         76.89         5.95 o                         
  -5   4   4        459.30        467.81        24.77 o                         
  -4   4   4        518.09        446.60       104.46 o                         
  -3   4   4         27.09         21.44         5.62 o                         
  -2   4   4       3677.45       3938.98        95.82 o                         
  -1   4   4       4082.84       4035.58        85.22 o                         
   0   4   4        161.08        197.29         5.28 o                         
   1   4   4       3713.13       3556.44        34.23 o                         
   2   4   4       1308.91       1259.94        30.76 o                         
   3   4   4         59.87         42.78         3.72 o                         
   4   4   4       1063.89       1093.81        22.75 o                         
   5   4   4          1.65          1.67         3.03 o                         
   6   4   4         13.75         24.15         5.42 o                         
   7   4   4        131.51        105.02         9.73 o                         
   8   4   4          5.45         -3.19         5.62 o                         
  -9   5   4         21.81         23.28         7.89 o                         
  -8   5   4          6.49         -2.54         6.86 o                         
  -7   5   4         90.69         84.56         6.72 o                         
  -6   5   4         35.95         42.02         9.40 o                         
  -5   5   4         26.95         27.65         7.35 o                         
  -4   5   4         85.77         75.72         9.99 o                         
  -3   5   4       2521.06       2774.21        75.89 o                         
  -2   5   4        186.84        194.60        13.12 o                         
  -1   5   4         69.15         68.50         2.93 o                         
   0   5   4          9.69         17.18         1.84 o                         
   1   5   4          3.61          0.98         1.06 o                         
   2   5   4        438.06        397.98         8.38 o                         
   3   5   4       1626.88       1645.35        35.99 o                         
   4   5   4       2236.78       2307.43        38.59 o                         
   5   5   4       1007.58       1024.09        23.19 o                         
   6   5   4        581.78        586.75        21.96 o                         
   7   5   4        246.28        237.85        14.34 o                         
   8   5   4         38.75         55.52        12.64 o                         
  -9   6   4         14.01          9.61         7.02 o                         
  -8   6   4        233.96        252.40        22.68 o                         
  -7   6   4        124.76        136.54        16.26 o                         
  -6   6   4        294.06        325.15        23.23 o                         
  -5   6   4       1572.75       1498.83        54.28 o                         
  -4   6   4          5.94          2.90         6.56 o                         
  -3   6   4        730.00        777.18        32.62 o                         
  -2   6   4        601.17        573.84        14.32 o                         
  -1   6   4        430.14        425.14         8.32 o                         
   0   6   4       1317.01       1299.54        20.55 o                         
   1   6   4       2416.48       2450.91        26.10 o                         
   2   6   4        232.54        221.05         6.18 o                         
   3   6   4        482.19        499.10        14.18 o                         
   4   6   4        269.97        281.67        17.42 o                         
   5   6   4        509.02        501.19        19.12 o                         
   6   6   4        108.65        106.15         9.06 o                         
   7   6   4         83.36         79.85         8.67 o                         
   8   6   4        180.47        180.18        20.69 o                         
  -9   7   4         67.35         58.76        12.37 o                         
  -8   7   4         36.76         42.29        10.86 o                         
  -7   7   4        173.37        166.68        18.31 o                         
  -6   7   4        609.39        610.87        33.97 o                         
  -5   7   4       1350.09       1328.26        50.99 o                         
  -4   7   4       1122.26       1103.90        43.16 o                         
  -3   7   4       1429.13       1544.50        65.44 o                         
  -2   7   4        122.80        112.83         5.37 o                         
  -1   7   4         31.74         45.48         3.31 o                         
   0   7   4         21.20         17.53         1.66 o                         
   1   7   4         64.11         65.27         2.83 o                         
   2   7   4         21.44         23.65         2.78 o                         
   3   7   4         19.72         18.77         3.25 o                         
   4   7   4        307.29        321.87        13.74 o                         
   5   7   4        118.30         98.77        13.96 o                         
   6   7   4        162.58        178.38        11.97 o                         
   7   7   4         67.75         60.57         7.39 o                         
  -8   8   4         65.05         54.50        12.21 o                         
  -7   8   4         70.64         66.70        12.96 o                         
  -6   8   4         30.15         34.84         9.45 o                         
  -5   8   4          7.94          2.84         2.40 o                         
  -4   8   4       1169.64       1134.84        45.91 o                         
  -3   8   4          2.41         -1.14         2.91 o                         
  -2   8   4        188.71        163.13         6.71 o                         
  -1   8   4       3362.68       3313.54        56.07 o                         
   0   8   4       3677.20       3610.87        40.64 o                         
   1   8   4       1074.21       1061.90        13.98 o                         
   2   8   4        612.93        604.44         9.94 o                         
   3   8   4        285.51        287.63        12.64 o                         
   4   8   4         74.49         64.15         6.59 o                         
   5   8   4        105.64         99.34         8.31 o                         
   6   8   4          7.71         14.74         4.68 o                         
   7   8   4          0.45         11.67         6.59 o                         
  -8   9   4          5.32         -7.83         7.83 o                         
  -7   9   4         25.71         35.00        10.69 o                         
  -6   9   4        233.81        219.02        21.77 o                         
  -5   9   4        379.21        389.70        27.06 o                         
  -4   9   4        117.94        128.23        14.83 o                         
  -3   9   4         17.55         15.76         4.12 o                         
  -2   9   4         74.62         59.25         4.53 o                         
  -1   9   4         62.58         51.70         4.10 o                         
   0   9   4         46.17         46.06         3.03 o                         
   1   9   4          0.42          2.08         1.74 o                         
   2   9   4         15.75         16.60         4.11 o                         
   3   9   4         59.04         76.56         7.94 o                         
   4   9   4       1468.01       1426.24        34.81 o                         
   5   9   4        142.35        124.83         9.30 o                         
   6   9   4        197.34        213.90        12.75 o                         
   7   9   4         12.34          2.92         6.32 o                         
  -8  10   4         98.72        123.47        18.53 o                         
  -7  10   4         73.94         80.21        14.80 o                         
  -6  10   4         63.97         72.16        12.85 o                         
  -5  10   4        150.52        170.08        11.60 o                         
  -4  10   4         40.82         46.52         6.27 o                         
  -3  10   4          0.88          4.72         7.26 o                         
  -2  10   4        280.57        271.38        11.02 o                         
  -1  10   4       1512.37       1461.42        24.94 o                         
   0  10   4        880.67        854.75        20.25 o                         
   1  10   4         59.68         55.56         3.70 o                         
   2  10   4         53.77         48.42         3.27 o                         
   3  10   4         10.81         11.71         4.56 o                         
   4  10   4        138.32        128.76         9.52 o                         
   5  10   4          4.44          5.74         5.56 o                         
   6  10   4         13.71         12.75         6.64 o                         
  -7  11   4         16.78         19.23         8.64 o                         
  -6  11   4        109.84        109.27         9.73 o                         
  -5  11   4         17.20         14.36         4.66 o                         
  -4  11   4        288.83        301.71        15.14 o                         
  -3  11   4        344.68        343.53        16.02 o                         
  -2  11   4        519.67        491.64        19.14 o                         
  -1  11   4          0.25          0.75         3.31 o                         
   0  11   4          1.28          2.48         2.29 o                         
   1  11   4         34.49         26.00         3.46 o                         
   2  11   4        310.82        288.07         8.67 o                         
   3  11   4        165.91        193.91        18.88 o                         
   4  11   4        313.65        288.03        14.45 o                         
   5  11   4         48.51         41.87         6.21 o                         
   6  11   4         25.97         19.55         7.35 o                         
  -7  12   4         22.18         24.36        10.26 o                         
  -6  12   4         79.02         69.08        13.94 o                         
  -5  12   4          7.19         10.25         3.91 o                         
  -4  12   4         33.81         46.65        17.93 o                         
  -3  12   4         90.54         94.41         8.62 o                         
  -2  12   4         34.62         41.51         6.76 o                         
  -1  12   4         48.10         45.09         6.22 o                         
   0  12   4          1.45          3.55         3.09 o                         
   1  12   4          1.68          4.92         2.90 o                         
   2  12   4         57.35         60.12         5.16 o                         
   3  12   4         70.35         65.15         6.99 o                         
   4  12   4         58.76         72.39         7.82 o                         
   5  12   4          1.79          8.05         6.59 o                         
  -6  13   4          6.11          4.48         7.67 o                         
  -5  13   4         59.88         74.32        14.80 o                         
  -4  13   4        622.00        625.26        23.73 o                         
  -3  13   4        544.28        563.14        22.13 o                         
  -2  13   4        398.44        364.77        17.40 o                         
  -1  13   4        363.22        350.81        23.66 o                         
   0  13   4         80.47         60.44         9.78 o                         
   1  13   4         21.92         29.40        12.80 o                         
   2  13   4         34.32         29.05         3.80 o                         
   3  13   4         72.05         69.80         8.75 o                         
   4  13   4         26.33         30.62         9.07 o                         
   5  13   4         56.10         65.89        12.53 o                         
  -5  14   4         16.79         20.58         9.18 o                         
  -4  14   4         10.37          9.84         6.56 o                         
  -3  14   4        153.06        154.91        11.90 o                         
  -2  14   4        100.39        116.77        15.39 o                         
  -1  14   4         97.82         94.90        13.45 o                         
   0  14   4        330.53        328.12        22.25 o                         
   1  14   4        815.65        800.20        25.71 o                         
   2  14   4        446.19        473.60        20.20 o                         
   3  14   4         19.08         13.84         6.43 o                         
   4  14   4         17.65          0.22         5.35 o                         
  -4  15   4          6.31          0.11         6.75 o                         
  -3  15   4         23.19         15.66         7.78 o                         
  -2  15   4          1.39         -0.59         5.78 o                         
  -1  15   4          0.03         -6.32         6.32 o                         
   0  15   4         29.32         27.44         7.56 o                         
   1  15   4        130.44        156.74        14.80 o                         
   2  15   4        310.29        321.75        17.16 o                         
   3  15   4        226.01        213.08        19.71 o                         
  -4  16   4         43.53         54.17        12.75 o                         
  -3  16   4         35.70         46.67        11.67 o                         
  -2  16   4          3.75          8.70         7.89 o                         
  -1  16   4          4.04         14.31         7.67 o                         
   0  16   4         88.38         92.36        12.91 o                         
   1  16   4         41.27         44.72         9.34 o                         
   2  16   4          2.11         25.82        10.32 o                         
  -1  17   4         60.50         69.41        12.91 o                         
  -2 -17   5         29.73         24.37         5.35 o                         
  -1 -17   5          1.38          1.15         5.14 o                         
   0 -17   5         18.62         14.49         5.08 o                         
   1 -17   5         41.18         45.13         7.65 o                         
   2 -17   5        145.05        144.68        20.90 o                         
  -4 -16   5          3.07          3.40         8.10 o                         
  -3 -16   5         18.20         21.92         6.68 o                         
  -2 -16   5          2.44         -1.12         5.02 o                         
  -1 -16   5        129.29        131.34         9.76 o                         
   0 -16   5         79.62         69.06         7.45 o                         
   1 -16   5          4.71         -5.01         5.01 o                         
   2 -16   5         14.40         17.82         8.59 o                         
   3 -16   5          9.20         17.01         9.56 o                         
  -5 -15   5        103.39        107.54        17.07 o                         
  -4 -15   5         68.24         86.85        15.12 o                         
  -3 -15   5        212.60        239.90        12.28 o                         
  -2 -15   5        122.81        122.91         9.03 o                         
  -1 -15   5        151.03        168.68        12.25 o                         
   0 -15   5         11.20          8.91         4.03 o                         
   1 -15   5          1.83          2.52         7.37 o                         
   2 -15   5         33.25         27.11         9.51 o                         
   3 -15   5          9.75          7.24         7.56 o                         
   4 -15   5         33.14         24.25         9.45 o                         
  -5 -14   5          5.74         -1.24         7.67 o                         
  -4 -14   5         38.29         32.51         5.28 o                         
  -3 -14   5        176.29        178.50        10.30 o                         
  -2 -14   5        329.90        345.34        14.53 o                         
  -1 -14   5        193.25        202.90         8.91 o                         
   0 -14   5        760.51        761.94        22.48 o                         
   1 -14   5        117.14        130.11        15.72 o                         
   2 -14   5         90.48        109.32        16.10 o                         
   3 -14   5         12.32         19.82         8.16 o                         
   4 -14   5          3.79         21.93         8.86 o                         
   5 -14   5         39.51         41.64         9.78 o                         
  -6 -13   5         59.44         68.43        14.75 o                         
  -5 -13   5        400.19        415.51        32.08 o                         
  -4 -13   5         10.73          9.03         3.44 o                         
  -3 -13   5         75.71         77.78         6.59 o                         
  -2 -13   5          1.37         -0.74         2.16 o                         
  -1 -13   5         35.23         31.49         3.22 o                         
   0 -13   5         71.03         81.31         5.85 o                         
   1 -13   5          1.47         -3.95         4.54 o                         
   2 -13   5         47.65         44.02        10.64 o                         
   3 -13   5        199.29        224.04        21.60 o                         
   4 -13   5        106.54        116.18        17.34 o                         
   5 -13   5         45.53         61.68        13.02 o                         
  -7 -12   5          0.76         -4.81         8.53 o                         
  -6 -12   5         57.84         66.49        14.26 o                         
  -5 -12   5         14.35         29.98        10.21 o                         
  -4 -12   5         66.33         69.28         6.97 o                         
  -3 -12   5        988.18        973.78        24.17 o                         
  -2 -12   5         39.34         33.59         3.96 o                         
  -1 -12   5        353.43        345.10        10.87 o                         
   0 -12   5        477.08        490.13        13.98 o                         
   1 -12   5         66.23         60.36         4.65 o                         
   2 -12   5         11.77         11.34         7.29 o                         
   3 -12   5         10.06         23.33         9.34 o                         
   4 -12   5          3.21          5.89         6.91 o                         
   5 -12   5          0.33         10.86         6.59 o                         
   6 -12   5          4.37         32.30        10.91 o                         
  -7 -11   5         44.66         51.04        12.58 o                         
  -6 -11   5         74.15         84.47        14.96 o                         
  -5 -11   5        421.78        426.02        16.14 o                         
  -4 -11   5        123.90        134.93         7.91 o                         
  -3 -11   5        103.71        103.80         7.07 o                         
  -2 -11   5          0.58         -1.67         1.91 o                         
  -1 -11   5         96.90        108.44         6.50 o                         
   0 -11   5        110.24         95.19         5.31 o                         
   1 -11   5        718.27        705.97        29.31 o                         
   2 -11   5        978.76        862.68        39.97 o                         
   3 -11   5        704.63        706.85        37.11 o                         
   4 -11   5         57.47         79.83        13.39 o                         
   5 -11   5        127.63        166.46        19.07 o                         
   6 -11   5         39.70         55.85        13.94 o                         
   7 -11   5         10.34         39.00        13.07 o                         
  -7 -10   5        221.29        232.58        24.25 o                         
  -6 -10   5         16.02         22.85         8.10 o                         
  -5 -10   5         20.88         20.42         3.09 o                         
  -4 -10   5          1.12          1.70         2.38 o                         
  -3 -10   5         37.00         45.70         4.70 o                         
  -2 -10   5          9.04         11.65         3.33 o                         
  -1 -10   5        235.29        221.95         9.05 o                         
   0 -10   5        135.54        149.37         9.19 o                         
   1 -10   5         16.49         18.00         2.36 o                         
   2 -10   5         17.46         22.47         7.18 o                         
   3 -10   5         11.84         12.91         6.70 o                         
   4 -10   5          7.84         19.44         7.35 o                         
   5 -10   5         95.16         81.72        13.88 o                         
   6 -10   5        372.55        348.97        28.19 o                         
   7 -10   5        155.53        173.49        20.36 o                         
  -8  -9   5        148.37        162.47        21.60 o                         
  -7  -9   5         50.38         39.16        12.15 o                         
  -6  -9   5        392.23        347.03        27.60 o                         
  -5  -9   5        723.13        702.53        21.53 o                         
  -4  -9   5        662.94        679.12        24.50 o                         
  -3  -9   5       2255.26       2265.67        39.46 o                         
  -2  -9   5        317.43        305.39         7.68 o                         
  -1  -9   5          0.14          1.71         2.12 o                         
   0  -9   5        161.56        181.29         7.29 o                         
   1  -9   5          3.30          2.58         1.64 o                         
   2  -9   5        265.13        290.14        14.30 o                         
   3  -9   5        246.20        253.69        20.47 o                         
   4  -9   5         16.58          9.40         6.70 o                         
   5  -9   5         59.39         56.39        12.04 o                         
   6  -9   5          5.94         -3.40         6.54 o                         
   7  -9   5         10.09          4.65         7.24 o                         
  -8  -8   5         53.05         56.82        13.50 o                         
  -7  -8   5         71.91         63.19        12.15 o                         
  -6  -8   5        172.67        174.29        16.12 o                         
  -5  -8   5          8.40          8.24         7.48 o                         
  -4  -8   5        190.01        193.40         8.76 o                         
  -3  -8   5       1205.47       1236.06        26.78 o                         
  -2  -8   5       3439.36       3534.59        60.71 o                         
  -1  -8   5        291.73        269.00         9.27 o                         
   0  -8   5       1173.35       1162.32        23.03 o                         
   1  -8   5       2579.04       2641.45        57.39 o                         
   2  -8   5       2133.33       2200.55        48.81 o                         
   3  -8   5       1813.38       1725.19        59.31 o                         
   4  -8   5         61.24         72.38        11.50 o                         
   5  -8   5          0.50         -4.81         7.02 o                         
   6  -8   5         39.69         48.23        10.37 o                         
   7  -8   5         48.26         40.02         9.45 o                         
  -8  -7   5        204.32        194.39        22.25 o                         
  -7  -7   5          0.61          0.27         6.21 o                         
  -6  -7   5        134.54        133.36         8.37 o                         
  -5  -7   5          6.02          2.33         2.41 o                         
  -4  -7   5       1660.19       1729.44        31.78 o                         
  -3  -7   5        147.05        173.59        14.37 o                         
  -2  -7   5        169.29        182.55        12.77 o                         
  -1  -7   5        523.09        565.98        16.01 o                         
   0  -7   5          3.97          5.93         2.37 o                         
   1  -7   5       1140.07       1232.16        29.34 o                         
   2  -7   5       4169.72       4577.85        92.60 o                         
   3  -7   5       2730.67       2709.40       113.86 o                         
   4  -7   5       1810.31       1729.62        59.74 o                         
   5  -7   5        784.63        782.52        37.81 o                         
   6  -7   5        477.16        504.63        30.62 o                         
   7  -7   5         38.88         36.51         9.24 o                         
   8  -7   5          2.56         -2.81         6.86 o                         
  -8  -6   5        199.52        230.79        24.20 o                         
  -7  -6   5        428.10        400.28        29.87 o                         
  -6  -6   5        460.84        446.61        16.72 o                         
  -5  -6   5         29.61         28.55         4.14 o                         
  -4  -6   5          0.95         12.08         5.44 o                         
  -3  -6   5        450.60        543.79        25.82 o                         
  -2  -6   5       2457.49       2537.71        88.39 o                         
  -1  -6   5        964.89        926.56        22.71 o                         
   0  -6   5        270.54        288.92         9.80 o                         
   1  -6   5        132.55        110.34         9.51 o                         
   2  -6   5        207.02        229.51        11.05 o                         
   3  -6   5         81.46         69.25         5.31 o                         
   4  -6   5        276.04        269.20        19.28 o                         
   5  -6   5        306.35        329.36        22.52 o                         
   6  -6   5        385.10        397.20        26.03 o                         
   7  -6   5        571.04        616.38        34.78 o                         
   8  -6   5        110.92        130.82        16.26 o                         
  -9  -5   5         46.99         56.12        14.10 o                         
  -8  -5   5         44.96         56.98        12.42 o                         
  -7  -5   5        684.91        733.81        23.52 o                         
  -6  -5   5        320.05        296.93        14.81 o                         
  -5  -5   5        284.23        276.08        14.69 o                         
  -4  -5   5       3184.01       3267.17        56.45 o                         
  -3  -5   5        405.81        381.19        11.10 o                         
  -2  -5   5       4470.26       4715.13        82.15 o                         
  -1  -5   5        270.23        308.60         7.99 o                         
   0  -5   5        125.40        142.91         5.70 o                         
   1  -5   5        240.45        208.10         7.61 o                         
   2  -5   5        190.05        231.06        14.53 o                         
   3  -5   5        157.15        131.00         7.83 o                         
   4  -5   5        771.18        828.43        34.78 o                         
   5  -5   5        117.06        140.89         7.97 o                         
   6  -5   5        217.48        212.64        10.74 o                         
   7  -5   5          5.73         -2.48         5.62 o                         
   8  -5   5          0.03          6.54         5.35 o                         
  -9  -4   5        192.72        190.93        23.01 o                         
  -8  -4   5          4.38         -0.16         7.08 o                         
  -7  -4   5        167.46        177.27        10.92 o                         
  -6  -4   5          1.89         -2.02         2.02 o                         
  -5  -4   5        302.05        324.05        14.58 o                         
  -4  -4   5        224.49        210.40         8.16 o                         
  -3  -4   5       1518.75       1469.54        28.63 o                         
  -2  -4   5        396.19        381.67        12.83 o                         
  -1  -4   5      10604.02      11406.49       140.27 o                         
   0  -4   5       4626.42       4764.06        54.97 o                         
   1  -4   5       3829.31       3711.89       103.05 o                         
   2  -4   5        228.17        223.99        12.72 o                         
   3  -4   5          2.78          1.46         3.29 o                         
   4  -4   5         12.44          8.72         3.42 o                         
   5  -4   5        449.90        433.08        15.11 o                         
   6  -4   5          4.91          6.39         3.49 o                         
   7  -4   5        151.80        147.78        15.29 o                         
   8  -4   5         21.81         32.03         7.62 o                         
  -9  -3   5         25.86         -1.35         7.72 o                         
  -8  -3   5         81.11         70.54        13.39 o                         
  -7  -3   5        204.12        206.30         8.69 o                         
  -6  -3   5        577.95        635.63        13.61 o                         
  -5  -3   5        569.67        548.56        11.60 o                         
  -4  -3   5        907.02        942.47        23.84 o                         
  -3  -3   5       1080.27       1119.28        15.27 o                         
  -2  -3   5        198.37        211.19         9.24 o                         
  -1  -3   5       2846.15       2919.85        39.55 o                         
   0  -3   5       2148.95       2134.64        31.42 o                         
   1  -3   5        476.10        482.55        13.75 o                         
   2  -3   5        344.66        424.30        11.28 o                         
   3  -3   5         84.44         75.84         6.00 o                         
   4  -3   5        590.29        627.68        23.40 o                         
   5  -3   5       1146.31       1067.29        22.94 o                         
   6  -3   5        108.51        117.29         9.99 o                         
   7  -3   5         98.68        117.58        13.29 o                         
   8  -3   5          0.26         -4.59         8.75 o                         
  -9  -2   5        282.94        310.24        29.17 o                         
  -8  -2   5         83.94         71.66         7.90 o                         
  -7  -2   5          3.96          3.95         2.63 o                         
  -6  -2   5         24.97         22.29         2.50 o                         
  -5  -2   5         94.96         95.78         5.82 o                         
  -4  -2   5         55.83         51.34         3.95 o                         
  -3  -2   5         27.44         18.41         2.46 o                         
  -2  -2   5       1345.15       1359.66        30.58 o                         
  -1  -2   5       9478.69       9593.67       102.60 o                         
   0  -2   5       2599.47       2511.89        34.94 o                         
   1  -2   5        549.42        548.71        11.38 o                         
   2  -2   5         61.80         92.02        11.48 o                         
   3  -2   5         65.88         59.13         4.28 o                         
   4  -2   5         24.41         21.78         3.39 o                         
   5  -2   5         38.33         43.64         4.59 o                         
   6  -2   5         55.69         52.63         5.82 o                         
   7  -2   5        146.78        136.92        10.46 o                         
   8  -2   5         31.42         38.02         9.78 o                         
  -9  -1   5          9.20          2.05         8.10 o                         
  -8  -1   5        107.17         99.77         9.42 o                         
  -7  -1   5        364.82        397.06        10.24 o                         
  -6  -1   5        467.26        480.90        10.74 o                         
  -5  -1   5        879.94        909.33        19.68 o                         
  -4  -1   5         23.20         19.67         3.87 o                         
  -3  -1   5        807.38        871.00        14.67 o                         
  -2  -1   5        563.70        582.01        19.66 o                         
  -1  -1   5          9.28         13.94         2.32 o                         
   0  -1   5       2047.05       2043.88        32.80 o                         
   1  -1   5       4301.38       4211.27        63.56 o                         
   2  -1   5         45.90         24.97         4.57 o                         
   3  -1   5        683.15        640.43        16.63 o                         
   4  -1   5       1105.99       1152.32        27.32 o                         
   5  -1   5        434.59        443.25        17.28 o                         
   6  -1   5          2.81         -1.67         2.55 o                         
   7  -1   5        149.37        142.61        10.42 o                         
   8  -1   5          5.32         19.23         8.37 o                         
  -9   0   5        136.51        152.29        17.01 o                         
  -8   0   5          3.75          5.69         4.18 o                         
  -7   0   5        179.55        198.87         8.15 o                         
  -6   0   5         75.70         81.22         4.95 o                         
  -5   0   5        103.57        110.68         6.14 o                         
  -4   0   5          3.92          1.78         3.29 o                         
  -3   0   5         32.84         22.32         3.86 o                         
  -2   0   5        207.98        194.06        11.72 o                         
  -1   0   5       1178.78       1185.64        35.24 o                         
   0   0   5         11.95         12.81         1.55 o                         
   1   0   5         18.68         16.37         2.62 o                         
   2   0   5         54.23         52.05         3.28 o                         
   3   0   5         45.85         45.94         2.96 o                         
   4   0   5        245.53        261.60         8.21 o                         
   5   0   5         46.47         47.44         3.94 o                         
   6   0   5        136.05        147.35        15.83 o                         
   7   0   5        301.22        322.13        25.44 o                         
   8   0   5        208.68        238.08        23.50 o                         
  -9   1   5         58.87         73.81         9.16 o                         
  -8   1   5        223.40        211.58        14.28 o                         
  -7   1   5        439.33        404.24        13.80 o                         
  -6   1   5        494.81        481.65        13.63 o                         
  -5   1   5       1082.33       1042.95        20.69 o                         
  -4   1   5        680.19        728.78        28.63 o                         
  -3   1   5       2128.12       2227.29        60.82 o                         
  -2   1   5       8099.04       8022.55       178.19 o                         
  -1   1   5        802.28        790.41        26.25 o                         
   0   1   5        182.65        169.11        10.15 o                         
   1   1   5        173.35        173.37         6.34 o                         
   2   1   5       2621.84       2761.33        46.92 o                         
   3   1   5        383.00        372.96         8.26 o                         
   4   1   5        156.39        160.39         6.32 o                         
   5   1   5        254.53        260.38         9.67 o                         
   6   1   5          0.43          0.94         2.16 o                         
   7   1   5         69.17         49.37        10.32 o                         
   8   1   5         59.04         65.68        12.48 o                         
  -9   2   5         17.73          7.05         5.24 o                         
  -8   2   5         41.25         38.18         6.91 o                         
  -7   2   5         17.13         19.90         3.96 o                         
  -6   2   5         83.91         66.52         5.83 o                         
  -5   2   5        474.67        443.10        11.81 o                         
  -4   2   5       3974.49       4114.63       103.16 o                         
  -3   2   5       3266.73       3251.68        82.80 o                         
  -2   2   5       1459.52       1574.83        45.37 o                         
  -1   2   5          5.90          5.35         3.35 o                         
   0   2   5       2755.15       2672.63       111.70 o                         
   1   2   5       5759.27       5736.57        73.80 o                         
   2   2   5        795.30        758.32        13.17 o                         
   3   2   5        223.79        232.70         6.41 o                         
   4   2   5        650.77        653.04        13.54 o                         
   5   2   5        264.80        232.44         8.60 o                         
   6   2   5          2.49          1.32         1.98 o                         
   7   2   5         14.99          2.17         6.51 o                         
   8   2   5         19.39         13.67         6.27 o                         
  -9   3   5         10.96         -0.24         5.46 o                         
  -8   3   5         38.58         36.19         9.61 o                         
  -7   3   5         43.65         34.17         4.63 o                         
  -6   3   5         22.30         19.78         3.36 o                         
  -5   3   5        319.16        303.44        10.06 o                         
  -4   3   5         17.34         15.56         4.97 o                         
  -3   3   5         16.91         17.88         4.43 o                         
  -2   3   5        308.86        278.76        15.18 o                         
  -1   3   5         11.67         11.66         3.51 o                         
   0   3   5        229.79        181.01         8.91 o                         
   1   3   5       3967.59       3814.45        55.57 o                         
   2   3   5       2190.25       2054.09        28.99 o                         
   3   3   5        712.65        669.66        15.96 o                         
   4   3   5       1517.18       1529.90        30.52 o                         
   5   3   5       1717.94       1695.62        29.12 o                         
   6   3   5        550.44        500.81        38.98 o                         
   7   3   5          2.46         -2.77         4.05 o                         
   8   3   5          9.37          1.94         7.35 o                         
  -9   4   5         50.53         58.22        11.18 o                         
  -8   4   5        426.60        414.70        28.25 o                         
  -7   4   5        168.89        142.30         8.83 o                         
  -6   4   5        245.99        217.38        12.94 o                         
  -5   4   5         61.28         47.69         8.10 o                         
  -4   4   5        137.93        121.53        11.61 o                         
  -3   4   5        248.59        274.06        16.80 o                         
  -2   4   5       1238.18       1261.02        40.08 o                         
  -1   4   5         17.30         17.10         2.30 o                         
   0   4   5         70.23         64.20         3.09 o                         
   1   4   5        264.78        292.29         6.79 o                         
   2   4   5          4.82          1.27         1.21 o                         
   3   4   5       1019.52       1062.65        17.69 o                         
   4   4   5        112.09        107.37         3.36 o                         
   5   4   5       2265.10       2320.94        50.66 o                         
   6   4   5        636.06        613.78        45.07 o                         
   7   4   5        104.29         97.55         9.62 o                         
   8   4   5        188.88        216.16        22.96 o                         
  -9   5   5         50.87         48.39        11.23 o                         
  -8   5   5         62.14         66.49        12.15 o                         
  -7   5   5        435.09        419.89        27.92 o                         
  -6   5   5        258.68        238.76        32.16 o                         
  -5   5   5        438.95        422.97        25.06 o                         
  -4   5   5        729.20        712.15        35.92 o                         
  -3   5   5       1629.60       1678.10        52.55 o                         
  -2   5   5         59.29         46.80         5.15 o                         
  -1   5   5        109.32         88.73         4.18 o                         
   0   5   5         45.98         50.24         3.01 o                         
   1   5   5         90.37         62.37         2.82 o                         
   2   5   5         11.20         14.80         1.70 o                         
   3   5   5       2300.95       2258.44        29.92 o                         
   4   5   5         25.82         27.93         3.52 o                         
   5   5   5          5.44          2.66         4.02 o                         
   6   5   5          7.41         13.96         4.39 o                         
   7   5   5          0.40          2.32         3.79 o                         
  -9   6   5          3.71         -7.40         7.40 o                         
  -8   6   5        206.85        190.72        20.47 o                         
  -7   6   5         24.00         31.60         8.86 o                         
  -6   6   5         38.00         51.04         9.51 o                         
  -5   6   5         86.49         84.04        12.26 o                         
  -4   6   5        436.98        357.50        23.06 o                         
  -3   6   5       1050.84       1092.87        84.61 o                         
  -2   6   5       1155.83       1049.60        26.05 o                         
  -1   6   5        632.60        569.53        14.33 o                         
   0   6   5        944.76        889.39        15.30 o                         
   1   6   5       1810.24       1842.00        21.12 o                         
   2   6   5        757.75        768.55        13.69 o                         
   3   6   5          1.12          3.16         1.19 o                         
   4   6   5        156.39        145.49         9.32 o                         
   5   6   5        556.15        527.95        20.24 o                         
   6   6   5        185.76        174.54        12.58 o                         
   7   6   5         85.11         78.95         8.92 o                         
  -8   7   5          0.42         -2.43         5.83 o                         
  -7   7   5        135.83        149.88        17.88 o                         
  -6   7   5         33.47         23.06         7.94 o                         
  -5   7   5        916.03        939.59        42.29 o                         
  -4   7   5        245.77        245.75        18.85 o                         
  -3   7   5         82.24         76.18        11.88 o                         
  -2   7   5        503.70        486.14        11.88 o                         
  -1   7   5         96.35         95.53         5.13 o                         
   0   7   5        436.19        402.50         8.77 o                         
   1   7   5       1777.29       1821.38        18.97 o                         
   2   7   5        389.28        435.06         9.87 o                         
   3   7   5       1670.95       1804.79        35.22 o                         
   4   7   5         42.81         48.48         5.99 o                         
   5   7   5        121.87        111.85         8.62 o                         
   6   7   5        134.55        127.10         9.99 o                         
   7   7   5          1.63          5.10         4.24 o                         
  -8   8   5         21.26         34.08        10.53 o                         
  -7   8   5          4.32          4.10         6.54 o                         
  -6   8   5         14.01         13.67         6.91 o                         
  -5   8   5        175.86        164.68        17.66 o                         
  -4   8   5        944.32        997.76        42.29 o                         
  -3   8   5          1.73         -0.51         3.24 o                         
  -2   8   5        601.65        583.61        13.59 o                         
  -1   8   5       3020.10       2956.61        58.86 o                         
   0   8   5       1062.98       1031.93        16.21 o                         
   1   8   5        158.43        156.05         4.86 o                         
   2   8   5         11.38          8.52         1.91 o                         
   3   8   5          8.43          5.40         1.10 o                         
   4   8   5        270.18        289.65        16.82 o                         
   5   8   5        124.16        115.80         9.11 o                         
   6   8   5        214.20        206.92        12.87 o                         
   7   8   5         47.84         50.83        10.32 o                         
  -8   9   5          0.42         14.04         7.99 o                         
  -7   9   5         74.11         53.31        12.37 o                         
  -6   9   5        330.99        309.49        25.49 o                         
  -5   9   5        492.36        512.36        31.22 o                         
  -4   9   5         19.76          9.15         4.20 o                         
  -3   9   5          8.29          4.70         2.83 o                         
  -2   9   5        144.74        133.82         7.53 o                         
  -1   9   5        964.95        957.92        19.64 o                         
   0   9   5       1621.95       1546.37        22.07 o                         
   1   9   5        381.27        369.99         7.71 o                         
   2   9   5        183.66        183.32         6.16 o                         
   3   9   5        641.02        627.91        19.74 o                         
   4   9   5        832.49        805.10        38.38 o                         
   5   9   5        109.73        109.74         9.14 o                         
   6   9   5         36.28         35.37         5.98 o                         
  -7  10   5          2.73          4.59         7.02 o                         
  -6  10   5          2.39         -2.65         8.53 o                         
  -5  10   5         46.36         55.35        10.99 o                         
  -4  10   5         62.28         70.80         7.78 o                         
  -3  10   5         10.04         13.89         4.39 o                         
  -2  10   5        229.80        230.94        10.31 o                         
  -1  10   5        345.44        342.13        10.54 o                         
   0  10   5         12.58         12.17         1.92 o                         
   1  10   5         96.42         90.10         4.42 o                         
   2  10   5          3.11          3.24         1.58 o                         
   3  10   5         34.64         28.15         5.03 o                         
   4  10   5         61.65         62.34         7.67 o                         
   5  10   5        137.81        144.60        10.50 o                         
   6  10   5        114.85        138.86        16.31 o                         
  -7  11   5        129.88        143.94        20.42 o                         
  -6  11   5        330.73        337.93        21.31 o                         
  -5  11   5        308.10        316.73        16.85 o                         
  -4  11   5        180.67        186.45        12.38 o                         
  -3  11   5        201.46        215.74        21.20 o                         
  -2  11   5          5.89          4.00         5.46 o                         
  -1  11   5          1.46          3.75         2.76 o                         
   0  11   5        139.82        122.65         6.36 o                         
   1  11   5         11.51          9.71         1.92 o                         
   2  11   5        300.33        288.03         8.51 o                         
   3  11   5        130.97        136.79        25.28 o                         
   4  11   5         83.15         73.95         8.13 o                         
   5  11   5          0.79          3.38         3.46 o                         
  -6  12   5         58.01         79.29        14.21 o                         
  -5  12   5        104.24        112.52         9.82 o                         
  -4  12   5        263.67        265.95        15.03 o                         
  -3  12   5        803.73        789.62        42.29 o                         
  -2  12   5        497.32        493.91        20.35 o                         
  -1  12   5        670.58        643.63        28.87 o                         
   0  12   5        439.32        449.97        25.22 o                         
   1  12   5          1.02         -0.25         2.11 o                         
   2  12   5         53.23         53.57         4.85 o                         
   3  12   5         12.54         16.54         9.40 o                         
   4  12   5         85.42         84.98        10.07 o                         
   5  12   5          3.94         -2.70         5.78 o                         
  -6  13   5          1.55         -0.16         7.13 o                         
  -5  13   5          8.03         10.87         4.44 o                         
  -4  13   5         20.25         21.20         5.33 o                         
  -3  13   5          5.99         14.84         5.46 o                         
  -2  13   5        149.39        131.69        10.84 o                         
  -1  13   5         41.78         40.47         8.64 o                         
   0  13   5          7.27         10.32         5.35 o                         
   1  13   5        412.70        411.90        14.54 o                         
   2  13   5        300.73        333.55        12.12 o                         
   3  13   5        151.75        167.44        11.52 o                         
   4  13   5        126.12        141.67        15.72 o                         
  -5  14   5          2.03          7.18         9.13 o                         
  -4  14   5         46.27         46.86         6.98 o                         
  -3  14   5        254.81        253.39        15.50 o                         
  -2  14   5         23.07         23.45         5.73 o                         
  -1  14   5         56.41         48.77         9.99 o                         
   0  14   5         18.98         26.95         7.40 o                         
   1  14   5          1.06         -1.95         5.97 o                         
   2  14   5          0.65         -1.85         4.78 o                         
   3  14   5         48.55         40.23        12.31 o                         
  -4  15   5         68.25        105.65        17.12 o                         
  -3  15   5         19.03         16.69         5.25 o                         
  -2  15   5          8.59          5.73         5.89 o                         
  -1  15   5          4.53          3.51         5.35 o                         
   0  15   5          4.95          4.37         5.08 o                         
   1  15   5         69.04         74.32        12.64 o                         
   2  15   5        122.64        142.42        11.66 o                         
   3  15   5         28.64         23.55         7.18 o                         
  -3  16   5        135.87        172.30        20.47 o                         
  -2  16   5         55.86         46.83        11.07 o                         
  -1  16   5        127.08        122.07        15.61 o                         
   0  16   5         57.33         74.97        11.99 o                         
   1  16   5         14.36          2.11         6.64 o                         
  -2 -17   6          6.90          1.87         4.01 o                         
  -1 -17   6          5.80          9.21         7.15 o                         
   0 -17   6         39.99         43.12         8.28 o                         
   1 -17   6         11.03          6.43         4.80 o                         
   2 -17   6        120.18        117.26        17.88 o                         
  -3 -16   6        111.41        112.17         8.97 o                         
  -2 -16   6        300.95        318.89        15.04 o                         
  -1 -16   6        262.82        257.71        13.45 o                         
   0 -16   6         63.93         50.04         9.28 o                         
   1 -16   6         44.36         42.61         7.68 o                         
   2 -16   6          5.20         -2.11         6.75 o                         
   3 -16   6          5.17          1.67         7.45 o                         
  -4 -15   6        191.59        192.12        22.31 o                         
  -3 -15   6         47.05         59.49         6.80 o                         
  -2 -15   6          3.64          0.97         3.79 o                         
  -1 -15   6          2.83          2.52         5.48 o                         
   0 -15   6        403.11        397.53        18.43 o                         
   1 -15   6         54.58         51.04        11.72 o                         
   2 -15   6         35.42         44.07        11.07 o                         
   3 -15   6          9.19         13.94        10.32 o                         
   4 -15   6        111.71        145.35        20.58 o                         
  -5 -14   6         51.45         42.24        12.04 o                         
  -4 -14   6         29.03         26.93         5.93 o                         
  -3 -14   6        264.28        266.59        12.77 o                         
  -2 -14   6        223.89        241.96        12.29 o                         
  -1 -14   6        397.34        385.80        15.68 o                         
   0 -14   6        397.62        406.77        16.21 o                         
   1 -14   6         41.37         54.39        11.23 o                         
   2 -14   6         76.43         49.15        11.72 o                         
   3 -14   6          0.32          3.13         8.32 o                         
   4 -14   6          9.57         22.52         9.88 o                         
   5 -14   6         53.07         56.55        13.77 o                         
  -6 -13   6        170.05        161.87        21.33 o                         
  -5 -13   6         83.20         83.66        14.53 o                         
  -4 -13   6          5.09          4.15         3.83 o                         
  -3 -13   6         91.87         81.55         8.98 o                         
  -2 -13   6         87.56         87.51         5.26 o                         
  -1 -13   6        108.87        100.32         5.34 o                         
   0 -13   6        341.76        336.46        11.50 o                         
   1 -13   6        159.99        157.59        12.16 o                         
   2 -13   6        254.55        232.68        21.28 o                         
   3 -13   6        229.50        240.84        22.74 o                         
   4 -13   6        179.94        198.49        21.60 o                         
   5 -13   6          5.13         -1.08         6.81 o                         
  -6 -12   6         56.53         76.97        14.58 o                         
  -5 -12   6         12.27          8.45         3.65 o                         
  -4 -12   6          6.03          8.35         3.20 o                         
  -3 -12   6        142.37        139.31         8.68 o                         
  -2 -12   6         26.47         19.33         2.66 o                         
  -1 -12   6        370.53        353.23        11.22 o                         
   0 -12   6          4.65         -0.84         2.41 o                         
   1 -12   6         36.18         31.22         3.32 o                         
   2 -12   6          5.98          5.46         5.89 o                         
   3 -12   6        271.36        286.37        24.04 o                         
   4 -12   6         94.75        121.85        17.01 o                         
   5 -12   6         82.48         96.47        15.45 o                         
   6 -12   6         84.29         79.88        15.99 o                         
  -7 -11   6        185.60        195.36        23.23 o                         
  -6 -11   6        618.59        678.12        41.70 o                         
  -5 -11   6        112.80        120.82         8.98 o                         
  -4 -11   6         30.43         24.51         4.02 o                         
  -3 -11   6         34.27         35.65         4.61 o                         
  -2 -11   6        162.00        165.24         6.75 o                         
  -1 -11   6        258.34        267.23        10.46 o                         
   0 -11   6        119.10        119.55         7.60 o                         
   1 -11   6        316.16        318.17        10.09 o                         
   2 -11   6         38.65         38.78         8.05 o                         
   3 -11   6         55.10         59.09        11.29 o                         
   4 -11   6        101.76         93.98        14.15 o                         
   5 -11   6          3.27          4.21         6.37 o                         
   6 -11   6          0.94          4.00         8.97 o                         
  -7 -10   6         71.97         77.02        15.18 o                         
  -6 -10   6        122.62        132.02         8.75 o                         
  -5 -10   6        318.19        322.59        11.32 o                         
  -4 -10   6        103.75        100.99         7.88 o                         
  -3 -10   6        543.03        558.46        16.63 o                         
  -2 -10   6        238.29        230.38         7.75 o                         
  -1 -10   6        131.59        147.62         7.37 o                         
   0 -10   6          7.46          8.69         2.64 o                         
   1 -10   6        183.56        161.26        11.44 o                         
   2 -10   6         53.08         43.91         9.29 o                         
   3 -10   6        183.22        198.71        18.80 o                         
   4 -10   6          0.41          0.86         5.51 o                         
   5 -10   6          9.64         16.10         7.62 o                         
   6 -10   6         64.78         78.05        13.88 o                         
   7 -10   6         22.37         14.10         8.37 o                         
  -8  -9   6         59.83         70.59        14.42 o                         
  -7  -9   6         28.25         29.81         9.24 o                         
  -6  -9   6          8.26          7.40         6.70 o                         
  -5  -9   6         65.21         68.07        11.83 o                         
  -4  -9   6         55.36         57.54         7.44 o                         
  -3  -9   6        398.12        407.56        20.04 o                         
  -2  -9   6          5.82          6.12         1.79 o                         
  -1  -9   6        203.94        210.72         8.56 o                         
   0  -9   6        356.42        384.81        15.89 o                         
   1  -9   6        493.86        466.66        16.62 o                         
   2  -9   6       1323.49       1238.76        47.64 o                         
   3  -9   6        449.35        467.42        28.46 o                         
   4  -9   6         54.52         64.00        11.83 o                         
   5  -9   6        178.40        165.28        18.42 o                         
   6  -9   6          3.23         10.59         7.94 o                         
   7  -9   6          8.62          6.21         5.89 o                         
  -8  -8   6         31.40         29.00         9.99 o                         
  -7  -8   6          0.61         -6.54         6.54 o                         
  -6  -8   6        104.30         95.02         7.62 o                         
  -5  -8   6          5.38          5.07         6.13 o                         
  -4  -8   6        262.40        254.09        11.39 o                         
  -3  -8   6       1431.13       1476.25        30.71 o                         
  -2  -8   6        358.85        360.88        10.36 o                         
  -1  -8   6        509.66        597.16        19.51 o                         
   0  -8   6         24.83         17.70         2.74 o                         
   1  -8   6         52.29         45.75         3.91 o                         
   2  -8   6        586.77        647.46        17.72 o                         
   3  -8   6         20.51         18.90         6.32 o                         
   4  -8   6       1213.16       1248.00        50.29 o                         
   5  -8   6          9.41         10.10         8.48 o                         
   6  -8   6         47.87         63.25        12.26 o                         
   7  -8   6         56.69         70.92        13.23 o                         
  -8  -7   6         85.31        116.99        18.36 o                         
  -7  -7   6        218.85        232.95        22.14 o                         
  -6  -7   6         31.36         35.66         5.07 o                         
  -5  -7   6         15.39         18.25         3.74 o                         
  -4  -7   6         87.10         86.46         6.14 o                         
  -3  -7   6        206.36        207.64         9.31 o                         
  -2  -7   6        556.90        551.28        18.47 o                         
  -1  -7   6          5.88          3.47         4.43 o                         
   0  -7   6        131.53        172.77         6.39 o                         
   1  -7   6        724.77        707.55        20.31 o                         
   2  -7   6       2696.79       2763.75        65.03 o                         
   3  -7   6        175.20        178.24        12.37 o                         
   4  -7   6        161.54        164.74        16.31 o                         
   5  -7   6        112.77        149.23        16.10 o                         
   6  -7   6         47.12         46.94        10.86 o                         
   7  -7   6         29.82         57.14        11.29 o                         
  -8  -6   6          8.82          5.13         8.32 o                         
  -7  -6   6        144.07        174.03        19.61 o                         
  -6  -6   6          2.63          3.30         3.44 o                         
  -5  -6   6         55.66         58.47         6.03 o                         
  -4  -6   6       1136.96       1218.45        26.08 o                         
  -3  -6   6        719.35        748.55        22.25 o                         
  -2  -6   6        740.71        700.57        13.15 o                         
  -1  -6   6        515.55        531.41        12.14 o                         
   0  -6   6       1500.08       1695.46        47.59 o                         
   1  -6   6        118.65        139.83         8.22 o                         
   2  -6   6        677.94        659.54        16.05 o                         
   3  -6   6         20.71         19.80         3.45 o                         
   4  -6   6       1919.66       2035.87        65.73 o                         
   5  -6   6        404.55        409.68        25.82 o                         
   6  -6   6        388.86        394.23        26.52 o                         
   7  -6   6        230.29        240.14        21.39 o                         
   8  -6   6         17.36         14.96         7.24 o                         
  -9  -5   6         12.18         25.33        10.59 o                         
  -8  -5   6        198.41        203.35        22.41 o                         
  -7  -5   6        605.78        610.94        29.30 o                         
  -6  -5   6        863.22        781.62        49.20 o                         
  -5  -5   6        424.05        419.42        15.88 o                         
  -4  -5   6        173.76        179.11        10.02 o                         
  -3  -5   6        478.78        507.82        11.79 o                         
  -2  -5   6        149.45        142.81         4.95 o                         
  -1  -5   6       2331.60       2536.31        32.24 o                         
   0  -5   6       3519.05       3682.39        45.23 o                         
   1  -5   6        887.92        922.43        27.08 o                         
   2  -5   6        750.53        710.17        37.22 o                         
   3  -5   6        261.84        276.14         9.17 o                         
   4  -5   6        443.64        432.76        14.28 o                         
   5  -5   6         43.60         60.55        10.42 o                         
   6  -5   6         42.58         58.33        10.26 o                         
   7  -5   6        102.38         81.56        12.42 o                         
   8  -5   6         32.50         25.01         8.48 o                         
  -9  -4   6         49.53         58.66        13.72 o                         
  -8  -4   6          0.26          1.62         6.16 o                         
  -7  -4   6          6.63         11.24         3.84 o                         
  -6  -4   6        286.57        290.52         9.22 o                         
  -5  -4   6       1102.67       1148.92        20.96 o                         
  -4  -4   6       1238.74       1224.63        21.25 o                         
  -3  -4   6       1217.30       1241.97        22.62 o                         
  -2  -4   6       5660.64       5814.55       141.48 o                         
  -1  -4   6       2569.98       2550.28        32.14 o                         
   0  -4   6        275.13        248.90         6.86 o                         
   1  -4   6       1252.44       1310.03        45.23 o                         
   2  -4   6        440.34        431.21        16.10 o                         
   3  -4   6          5.91          5.46         2.62 o                         
   4  -4   6       1214.69       1193.31        31.61 o                         
   5  -4   6        737.81        715.01        18.20 o                         
   6  -4   6         54.70         58.59         6.16 o                         
   7  -4   6         73.29         70.16        11.13 o                         
   8  -4   6         16.90         21.06         9.13 o                         
  -9  -3   6         45.67         41.70        11.50 o                         
  -8  -3   6         39.50         55.20        11.88 o                         
  -7  -3   6         78.12         67.54         4.93 o                         
  -6  -3   6        244.33        233.75         8.70 o                         
  -5  -3   6        533.36        537.05        18.29 o                         
  -4  -3   6        246.55        267.33        11.75 o                         
  -3  -3   6        227.88        212.79         5.61 o                         
  -2  -3   6        919.55        842.49        25.71 o                         
  -1  -3   6       9076.46       8969.88        97.61 o                         
   0  -3   6       1166.12       1092.60        16.62 o                         
   1  -3   6       1992.21       1816.84        35.39 o                         
   2  -3   6       1124.28       1033.80        39.40 o                         
   3  -3   6       2689.77       2964.66        82.31 o                         
   4  -3   6        796.34        737.10        17.59 o                         
   5  -3   6         17.78         15.47         3.44 o                         
   6  -3   6          0.56          3.41         3.10 o                         
   7  -3   6          9.85         11.18         5.83 o                         
   8  -3   6          6.41         17.66         8.16 o                         
  -9  -2   6         50.91         46.40        12.10 o                         
  -8  -2   6         10.00          6.22         5.16 o                         
  -7  -2   6         17.67         16.91         2.80 o                         
  -6  -2   6         27.45         29.95         3.98 o                         
  -5  -2   6        897.64        917.51        25.59 o                         
  -4  -2   6       1337.62       1411.95        25.68 o                         
  -3  -2   6         15.18         16.95         2.46 o                         
  -2  -2   6       1400.69       1410.48        28.53 o                         
  -1  -2   6       2096.63       2138.65        26.76 o                         
   0  -2   6        143.41        146.06         5.14 o                         
   1  -2   6        398.04        407.46         9.88 o                         
   2  -2   6       1147.79       1106.16        21.53 o                         
   3  -2   6        234.36        193.09         8.13 o                         
   4  -2   6        565.09        583.78        19.06 o                         
   5  -2   6        370.47        384.19        12.87 o                         
   6  -2   6        325.29        329.80        12.62 o                         
   7  -2   6        593.43        582.92        22.35 o                         
   8  -2   6        119.39        109.75        16.42 o                         
  -9  -1   6        238.05        233.52        15.56 o                         
  -8  -1   6         23.00         21.80         4.52 o                         
  -7  -1   6        382.14        356.53        10.98 o                         
  -6  -1   6        215.18        191.51         9.08 o                         
  -5  -1   6        938.26        921.27        25.36 o                         
  -4  -1   6       1331.90       1418.06        45.86 o                         
  -3  -1   6        688.04        690.37        14.64 o                         
  -2  -1   6         88.92         78.31         4.08 o                         
  -1  -1   6       1444.15       1416.95        51.15 o                         
   0  -1   6       1000.92        956.54        19.82 o                         
   1  -1   6       1346.97       1320.62        21.55 o                         
   2  -1   6        171.92        248.23        22.85 o                         
   3  -1   6       1269.88       1272.96        38.25 o                         
   4  -1   6        510.99        564.72        29.38 o                         
   5  -1   6         33.73         32.73         4.32 o                         
   6  -1   6        215.73        217.76        10.25 o                         
   7  -1   6         79.07         95.44         8.49 o                         
   8  -1   6        121.70        153.02        19.12 o                         
  -9   0   6          2.65         -0.24         4.41 o                         
  -8   0   6         68.66         75.89         9.02 o                         
  -7   0   6         19.32         25.29         3.21 o                         
  -6   0   6        461.19        481.34        15.17 o                         
  -5   0   6        453.97        467.81        14.03 o                         
  -4   0   6       3311.06       3353.66       119.69 o                         
  -3   0   6         21.44         11.30         2.19 o                         
  -2   0   6       1438.26       1285.87        26.28 o                         
  -1   0   6        501.66        416.13        22.66 o                         
   0   0   6       1621.14       1707.28        70.81 o                         
   1   0   6         14.52         11.66         1.21 o                         
   2   0   6       1266.76       1275.56        43.95 o                         
   3   0   6         48.99         48.80         3.15 o                         
   4   0   6         67.45         74.08         4.73 o                         
   5   0   6          3.25          5.79         5.39 o                         
   6   0   6        377.69        402.28        25.68 o                         
   7   0   6         77.38         71.79        16.74 o                         
   8   0   6          3.74         12.21         7.24 o                         
  -9   1   6        106.13         97.73        10.59 o                         
  -8   1   6         90.69         88.49         9.61 o                         
  -7   1   6        200.34        225.77        10.16 o                         
  -6   1   6          5.09         13.61         5.89 o                         
  -5   1   6        224.51        229.46        11.70 o                         
  -4   1   6        510.76        526.13        24.36 o                         
  -3   1   6        154.58        170.09        11.64 o                         
  -2   1   6         41.50         12.85         4.59 o                         
  -1   1   6        103.29        148.69        10.64 o                         
   0   1   6        409.49        365.17        16.69 o                         
   1   1   6         33.44         42.74         2.75 o                         
   2   1   6        318.15        303.64         8.69 o                         
   3   1   6        360.15        379.81         8.78 o                         
   4   1   6        274.20        271.81         8.70 o                         
   5   1   6        192.74        170.59         8.05 o                         
   6   1   6         30.61         27.82         6.21 o                         
   7   1   6          3.36          0.58         9.88 o                         
   8   1   6         26.04         35.05         9.94 o                         
  -9   2   6          2.55          3.52         4.37 o                         
  -8   2   6         21.34         17.58        11.77 o                         
  -7   2   6          6.27          4.00         4.81 o                         
  -6   2   6        117.81        117.10        12.80 o                         
  -5   2   6         49.03         47.35         5.66 o                         
  -4   2   6       1102.02       1049.07        46.77 o                         
  -3   2   6        169.03        146.21        11.72 o                         
  -2   2   6       1688.00       1976.94        55.47 o                         
  -1   2   6        671.16        622.35        46.99 o                         
   0   2   6        747.82        658.72        31.40 o                         
   1   2   6        313.86        316.17         9.53 o                         
   2   2   6        141.12        140.84         5.10 o                         
   3   2   6        181.75        166.79         8.22 o                         
   4   2   6          8.90         11.06         2.35 o                         
   5   2   6         86.04         87.04         5.68 o                         
   6   2   6        193.42        187.87         8.40 o                         
   7   2   6          4.30          3.36         4.04 o                         
   8   2   6         52.05         66.11        12.80 o                         
  -9   3   6         52.53         49.62         8.15 o                         
  -8   3   6        226.14        245.59        21.06 o                         
  -7   3   6        226.68        223.18        19.07 o                         
  -6   3   6         48.81         59.20        10.26 o                         
  -5   3   6        138.53        132.33        13.12 o                         
  -4   3   6         72.70         75.02         9.40 o                         
  -3   3   6        222.24        224.10        15.29 o                         
  -2   3   6       1302.97       1287.32        41.21 o                         
  -1   3   6        433.98        434.23        14.13 o                         
   0   3   6       2091.22       2096.25        40.82 o                         
   1   3   6       1542.72       1408.48        26.27 o                         
   2   3   6       1528.36       1452.09        25.89 o                         
   3   3   6         13.91         10.98         1.82 o                         
   4   3   6          0.83          1.66         1.53 o                         
   5   3   6        435.91        439.50        13.38 o                         
   6   3   6         76.45         70.96         8.28 o                         
   7   3   6         29.43         29.44        13.07 o                         
   8   3   6          4.23         14.64         8.70 o                         
  -9   4   6         45.74         36.46        10.53 o                         
  -8   4   6        116.44        128.22        15.99 o                         
  -7   4   6          8.68          5.73         5.02 o                         
  -6   4   6         39.48         27.71         8.37 o                         
  -5   4   6         87.09         79.24        11.23 o                         
  -4   4   6         35.66         28.10         4.99 o                         
  -3   4   6        118.20        123.96        11.67 o                         
  -2   4   6        508.57        470.12        21.87 o                         
  -1   4   6         36.26         40.92         3.11 o                         
   0   4   6        765.68        755.78        20.71 o                         
   1   4   6        191.27        163.98         4.35 o                         
   2   4   6        848.50        841.59        12.15 o                         
   3   4   6       1679.91       1757.15        29.79 o                         
   4   4   6         50.76         52.47         3.40 o                         
   5   4   6        566.50        490.16        22.31 o                         
   6   4   6        464.55        493.89        38.19 o                         
   7   4   6        127.78        134.75        11.66 o                         
  -9   5   6        194.67        190.72        20.85 o                         
  -8   5   6        470.69        433.07        29.98 o                         
  -7   5   6        195.03        150.21        17.07 o                         
  -6   5   6          2.41         -2.48         6.64 o                         
  -5   5   6        143.65        138.00        14.21 o                         
  -4   5   6        644.52        647.12        30.89 o                         
  -3   5   6        295.01        280.00        17.93 o                         
  -2   5   6        115.02        103.76        15.98 o                         
  -1   5   6         75.61         84.06         4.24 o                         
   0   5   6        883.37        872.20        13.57 o                         
   1   5   6        117.45         93.37         3.61 o                         
   2   5   6         42.75         34.90         2.51 o                         
   3   5   6        490.22        497.74        15.22 o                         
   4   5   6        233.09        201.71         5.00 o                         
   5   5   6          0.83         -1.19         3.62 o                         
   6   5   6        134.24        120.74        10.37 o                         
   7   5   6        188.96        179.45        13.27 o                         
  -9   6   6          7.26         10.32         8.16 o                         
  -8   6   6         11.77          6.97         7.67 o                         
  -7   6   6         78.61         79.18        13.02 o                         
  -6   6   6         14.77          3.24         5.83 o                         
  -5   6   6        358.69        354.32        23.82 o                         
  -4   6   6       1873.08       1758.57        59.68 o                         
  -3   6   6       2350.32       2396.62       173.78 o                         
  -2   6   6       1762.95       1760.01        30.68 o                         
  -1   6   6        342.26        310.06         7.26 o                         
   0   6   6       1990.99       1991.73        42.50 o                         
   1   6   6         74.54         68.24         2.98 o                         
   2   6   6          0.58         -1.16         1.87 o                         
   3   6   6         30.86         35.84         2.77 o                         
   4   6   6        459.20        457.50        16.71 o                         
   5   6   6        185.11        170.01        10.89 o                         
   6   6   6          0.96          1.03         3.95 o                         
   7   6   6          3.73          4.31         4.07 o                         
  -8   7   6          3.78          6.43         6.16 o                         
  -7   7   6         28.24         19.12         7.72 o                         
  -6   7   6        118.22        115.64        15.34 o                         
  -5   7   6         28.11         24.90         7.29 o                         
  -4   7   6        625.35        681.41        33.65 o                         
  -3   7   6        237.15        231.06        17.77 o                         
  -2   7   6        230.82        212.94         7.77 o                         
  -1   7   6        936.01        890.89        14.39 o                         
   0   7   6       2931.45       2857.46        42.07 o                         
   1   7   6        931.31        939.29        13.72 o                         
   2   7   6       1523.10       1500.58        22.87 o                         
   3   7   6       1408.00       1334.07        25.65 o                         
   4   7   6        125.81        122.98         8.76 o                         
   5   7   6         24.88         28.33         5.10 o                         
   6   7   6          1.62          5.48         4.00 o                         
   7   7   6          8.70          3.94         5.46 o                         
  -8   8   6         61.60         49.20        11.72 o                         
  -7   8   6          9.93         11.40         7.02 o                         
  -6   8   6        119.55        111.10        15.39 o                         
  -5   8   6        673.72        656.78        35.70 o                         
  -4   8   6         43.27         47.53         9.61 o                         
  -3   8   6         14.33         11.26         4.19 o                         
  -2   8   6         24.63         27.66         3.21 o                         
  -1   8   6         30.29         28.49         2.44 o                         
   0   8   6         56.29         47.54         3.07 o                         
   1   8   6        178.90        177.75         5.13 o                         
   2   8   6         15.70         22.43         2.45 o                         
   3   8   6        414.01        400.44        18.37 o                         
   4   8   6       1307.05       1350.85        33.71 o                         
   5   8   6        383.77        380.87        16.69 o                         
   6   8   6        197.27        213.64        13.10 o                         
  -8   9   6          0.96          2.27         6.70 o                         
  -7   9   6        106.20        112.02        16.69 o                         
  -6   9   6        131.59        130.38        16.91 o                         
  -5   9   6        169.70        179.64        18.31 o                         
  -4   9   6          0.28          2.49         3.87 o                         
  -3   9   6        369.60        341.89        12.99 o                         
  -2   9   6        154.09        142.68         8.03 o                         
  -1   9   6        492.94        472.25        15.56 o                         
   0   9   6        828.93        756.52        14.00 o                         
   1   9   6        545.05        529.08         9.63 o                         
   2   9   6        441.01        410.63        11.80 o                         
   3   9   6        115.06        105.10         8.02 o                         
   4   9   6          0.22         -1.22         3.22 o                         
   5   9   6         56.78         50.25         6.77 o                         
   6   9   6        100.52        105.65        13.23 o                         
  -7  10   6        116.24        156.74        20.47 o                         
  -6  10   6        416.28        451.11        32.41 o                         
  -5  10   6        302.37        280.59        20.42 o                         
  -4  10   6         81.23         90.57         9.23 o                         
  -3  10   6        231.00        214.55        12.98 o                         
  -2  10   6        286.33        256.70        11.05 o                         
  -1  10   6         62.13         72.86         5.78 o                         
   0  10   6        133.01        135.08         5.68 o                         
   1  10   6        128.11        124.28         5.81 o                         
   2  10   6        126.12        115.91         6.19 o                         
   3  10   6        297.79        298.36        19.55 o                         
   4  10   6        139.00        141.87        16.47 o                         
   5  10   6        171.19        166.38        11.18 o                         
  -7  11   6          6.93          6.43         7.67 o                         
  -6  11   6        125.81        146.98        12.28 o                         
  -5  11   6        120.06        136.90        14.42 o                         
  -4  11   6         50.84         43.71         6.62 o                         
  -3  11   6          7.47          3.89         4.33 o                         
  -2  11   6        732.46        735.56        25.31 o                         
  -1  11   6          1.84          4.30         2.87 o                         
   0  11   6         13.39         14.62         2.77 o                         
   1  11   6        155.00        157.94         7.01 o                         
   2  11   6        137.92        158.69         7.67 o                         
   3  11   6         96.69        102.14         8.71 o                         
   4  11   6         13.14         15.57         7.45 o                         
   5  11   6          0.33          8.32         6.05 o                         
  -6  12   6         39.67         47.12         7.45 o                         
  -5  12   6         19.11          7.10        10.02 o                         
  -4  12   6        600.92        628.91        24.82 o                         
  -3  12   6        291.69        284.27        15.94 o                         
  -2  12   6        163.46        184.49        12.42 o                         
  -1  12   6        284.90        276.57        20.07 o                         
   0  12   6         57.48         45.97         6.64 o                         
   1  12   6         20.41         19.97         4.43 o                         
   2  12   6         10.60          4.49         2.64 o                         
   3  12   6          0.78         -2.66         3.34 o                         
   4  12   6         26.72         32.00         6.12 o                         
  -6  13   6         35.62         33.27        11.40 o                         
  -5  13   6         53.29         69.05        10.67 o                         
  -4  13   6        149.43        135.93        11.85 o                         
  -3  13   6        341.17        363.51        18.77 o                         
  -2  13   6        401.56        379.95        26.84 o                         
  -1  13   6         29.18         20.06         7.13 o                         
   0  13   6        312.86        306.14        21.44 o                         
   1  13   6        718.68        725.11        42.45 o                         
   2  13   6        217.42        241.62        13.87 o                         
   3  13   6         18.89         21.48         4.73 o                         
  -5  14   6          2.63          4.97         7.83 o                         
  -4  14   6         27.12         24.86         6.00 o                         
  -3  14   6          3.89         -0.28         4.64 o                         
  -2  14   6         11.20         11.58         5.06 o                         
  -1  14   6          3.57         10.48         5.94 o                         
   0  14   6         84.61         85.01        12.04 o                         
   1  14   6         64.25         64.71         7.63 o                         
   2  14   6         69.54         67.22         7.78 o                         
   3  14   6        156.62        151.77        16.69 o                         
  -4  15   6         34.26         31.33         9.40 o                         
  -3  15   6         10.14          7.21         5.24 o                         
  -2  15   6          1.82          1.03         5.46 o                         
  -1  15   6         14.51          8.75         5.40 o                         
   0  15   6          2.43         -5.56         5.73 o                         
   1  15   6          1.10         -6.27         6.27 o                         
   2  15   6          1.06          3.46         7.24 o                         
  -2  16   6         48.90         45.26        10.59 o                         
  -1  16   6        159.76        170.30        18.36 o                         
  -2 -17   7         15.58         11.45         5.02 o                         
  -1 -17   7         10.11          9.66         4.50 o                         
   0 -17   7          1.25          0.91         4.00 o                         
   1 -17   7          3.34         -2.65         4.70 o                         
  -3 -16   7        352.46        380.98        16.69 o                         
  -2 -16   7        254.62        263.23        13.85 o                         
  -1 -16   7        197.04        193.35        11.99 o                         
   0 -16   7         39.84         40.65         6.73 o                         
   1 -16   7         34.14         28.57        10.05 o                         
   2 -16   7          7.48         -3.78         9.24 o                         
  -4 -15   7          3.63          6.15         5.06 o                         
  -3 -15   7        146.55        154.68        10.43 o                         
  -2 -15   7        113.42        122.99         9.46 o                         
  -1 -15   7        297.40        320.77        14.99 o                         
   0 -15   7        723.90        709.83        23.16 o                         
   1 -15   7        166.23        175.92        19.55 o                         
   2 -15   7        149.74        140.76        18.58 o                         
   3 -15   7         52.05         83.88        15.61 o                         
  -5 -14   7        137.12        112.51        17.66 o                         
  -4 -14   7         95.63        104.24        10.61 o                         
  -3 -14   7        127.26        118.28         8.82 o                         
  -2 -14   7         42.28         46.61         5.85 o                         
  -1 -14   7         31.18         29.49         5.42 o                         
   0 -14   7         19.46         19.83         9.97 o                         
   1 -14   7        164.04        170.14        19.17 o                         
   2 -14   7        142.71        159.88        19.88 o                         
   3 -14   7         80.27         93.93        15.72 o                         
   4 -14   7         89.30         97.82        16.69 o                         
  -6 -13   7        180.37        197.09        23.50 o                         
  -5 -13   7         36.30         66.92        13.94 o                         
  -4 -13   7         45.23         56.52         6.19 o                         
  -3 -13   7         83.57         74.03         6.79 o                         
  -2 -13   7         15.80         18.22         3.97 o                         
  -1 -13   7        526.41        504.96        14.37 o                         
   0 -13   7        853.97        793.41        56.20 o                         
   1 -13   7          0.95         10.22        13.31 o                         
   2 -13   7        134.77        144.21        17.55 o                         
   3 -13   7         60.70         53.63        11.77 o                         
   4 -13   7         34.27         45.64        11.67 o                         
   5 -13   7         80.20        102.41        17.18 o                         
  -6 -12   7         73.35         93.71        16.69 o                         
  -5 -12   7        244.38        256.12        18.90 o                         
  -4 -12   7         90.71        102.62         7.84 o                         
  -3 -12   7        186.08        189.79        10.26 o                         
  -2 -12   7          8.72          4.02         2.07 o                         
  -1 -12   7         23.33         19.20         3.61 o                         
   0 -12   7          8.81          6.07         2.94 o                         
   1 -12   7         81.16         71.95         4.99 o                         
   2 -12   7         15.36         22.36         8.91 o                         
   3 -12   7        161.06        168.52        19.07 o                         
   4 -12   7         43.21         32.14         9.02 o                         
   5 -12   7         44.16         36.67        10.80 o                         
   6 -12   7         22.10         22.85        10.05 o                         
  -7 -11   7         38.99         41.64        11.83 o                         
  -6 -11   7        156.31        147.40        18.74 o                         
  -5 -11   7         39.59         42.01         6.18 o                         
  -4 -11   7         26.98         19.48         3.54 o                         
  -3 -11   7          2.86          4.99         2.95 o                         
  -2 -11   7          4.09         -1.24         2.04 o                         
  -1 -11   7        175.03        177.75         8.70 o                         
   0 -11   7         82.76         88.92         6.54 o                         
   1 -11   7        254.54        225.70        17.95 o                         
   2 -11   7        293.91        271.25        22.41 o                         
   3 -11   7         14.47          4.10         6.21 o                         
   4 -11   7         67.35         52.99        12.48 o                         
   5 -11   7         89.54        105.16        15.34 o                         
   6 -11   7         54.64         76.37        15.66 o                         
  -7 -10   7         69.45         75.51        14.21 o                         
  -6 -10   7        153.10        171.97        19.66 o                         
  -5 -10   7        572.18        583.22        21.53 o                         
  -4 -10   7        277.66        276.50        16.01 o                         
  -3 -10   7        914.15        902.20        22.69 o                         
  -2 -10   7        192.03        202.57         7.47 o                         
  -1 -10   7        140.37        135.00         7.30 o                         
   0 -10   7        197.84        184.02         9.12 o                         
   1 -10   7          0.18          0.98         2.73 o                         
   2 -10   7         54.35         36.03         8.16 o                         
   3 -10   7         15.51         21.23         8.59 o                         
   4 -10   7         49.15         53.90        10.69 o                         
   5 -10   7          8.91          3.89         5.67 o                         
   6 -10   7         20.73         11.07         7.13 o                         
  -8  -9   7        101.26         92.41        16.85 o                         
  -7  -9   7          2.04          8.16         7.51 o                         
  -6  -9   7        169.70        170.57        19.93 o                         
  -5  -9   7        351.53        355.69        13.59 o                         
  -4  -9   7        343.72        354.84        17.62 o                         
  -3  -9   7         88.65         84.08         8.35 o                         
  -2  -9   7        743.05        768.59        22.06 o                         
  -1  -9   7       1083.87       1123.25        23.35 o                         
   0  -9   7        474.57        468.10        14.32 o                         
   1  -9   7       1452.08       1523.19        54.36 o                         
   2  -9   7         67.91         69.41        11.13 o                         
   3  -9   7         17.91         19.28         7.02 o                         
   4  -9   7        282.05        230.09        20.85 o                         
   5  -9   7        262.24        226.09        22.31 o                         
   6  -9   7         15.83         12.31         7.35 o                         
   7  -9   7          5.25        -10.05        10.05 o                         
  -8  -8   7          0.33         -0.86         7.99 o                         
  -7  -8   7          2.52          9.83         7.89 o                         
  -6  -8   7         65.18         56.08         6.61 o                         
  -5  -8   7        381.84        377.94        13.69 o                         
  -4  -8   7          6.95          5.70         2.77 o                         
  -3  -8   7        392.09        424.04        19.66 o                         
  -2  -8   7         93.74        108.12         5.65 o                         
  -1  -8   7        196.57        214.57         8.81 o                         
   0  -8   7          2.70          6.33         2.23 o                         
   1  -8   7        125.93        131.73        10.60 o                         
   2  -8   7        816.02        775.12        35.65 o                         
   3  -8   7        351.14        319.37        22.74 o                         
   4  -8   7       1862.32       1879.45        66.54 o                         
   5  -8   7        544.27        607.58        34.89 o                         
   6  -8   7        355.86        392.29        28.79 o                         
   7  -8   7         65.77         86.91        14.91 o                         
  -8  -7   7        169.42        208.00        22.85 o                         
  -7  -7   7        250.10        277.46        24.74 o                         
  -6  -7   7         96.64         97.94         8.25 o                         
  -5  -7   7         38.06         37.76         4.35 o                         
  -4  -7   7         11.66         11.75         2.91 o                         
  -3  -7   7         23.19         14.37         3.67 o                         
  -2  -7   7         54.39         41.90         2.88 o                         
  -1  -7   7         82.31         85.28         4.40 o                         
   0  -7   7        157.01        187.12         8.12 o                         
   1  -7   7         11.87         11.71         2.14 o                         
   2  -7   7         50.67         39.69         3.40 o                         
   3  -7   7        521.32        479.63        27.87 o                         
   4  -7   7         56.48         68.76        12.15 o                         
   5  -7   7        106.58        114.40        14.58 o                         
   6  -7   7         87.30        101.60        14.75 o                         
   7  -7   7         73.80         83.12        13.88 o                         
  -8  -6   7         54.22         60.06        13.45 o                         
  -7  -6   7        266.43        313.59        25.82 o                         
  -6  -6   7        201.57        206.79        11.71 o                         
  -5  -6   7        606.06        622.60        17.29 o                         
  -4  -6   7       1295.24       1396.05        24.18 o                         
  -3  -6   7        230.85        217.98         6.38 o                         
  -2  -6   7        400.23        368.85         8.51 o                         
  -1  -6   7       1305.19       1425.36        24.31 o                         
   0  -6   7        874.60        907.98        20.96 o                         
   1  -6   7          0.36         -4.78         4.78 o                         
   2  -6   7          6.72          8.02         1.66 o                         
   3  -6   7        111.85        117.47         7.33 o                         
   4  -6   7        812.60        832.73        27.32 o                         
   5  -6   7         73.03         62.60        11.13 o                         
   6  -6   7         16.49         22.63         8.43 o                         
   7  -6   7          0.14         -6.97         7.13 o                         
  -9  -5   7          0.75         -8.37         8.37 o                         
  -8  -5   7        100.42         85.12        14.85 o                         
  -7  -5   7         24.65         29.00         7.08 o                         
  -6  -5   7         86.28         70.44         2.85 o                         
  -5  -5   7        153.42        136.50         3.84 o                         
  -4  -5   7        469.81        481.81        11.00 o                         
  -3  -5   7        360.26        343.16        10.01 o                         
  -2  -5   7        129.58         91.37         4.36 o                         
  -1  -5   7       2787.82       2796.36        40.55 o                         
   0  -5   7        947.39        963.29        18.56 o                         
   1  -5   7       1699.82       1743.20        36.08 o                         
   2  -5   7       1631.03       1644.74        29.47 o                         
   3  -5   7        129.16        119.29         7.19 o                         
   4  -5   7        171.82        170.09         8.94 o                         
   5  -5   7         49.15         49.24         6.86 o                         
   6  -5   7          6.17          8.26         5.51 o                         
   7  -5   7         22.36         31.00         8.10 o                         
  -9  -4   7          3.26          6.05         7.35 o                         
  -8  -4   7          0.39         -4.65         7.18 o                         
  -7  -4   7         53.35         48.08         6.24 o                         
  -6  -4   7        368.01        379.34        11.01 o                         
  -5  -4   7       1186.89       1207.48        22.62 o                         
  -4  -4   7        143.84        138.30         5.79 o                         
  -3  -4   7         21.16         38.83         2.83 o                         
  -2  -4   7        788.73        812.42        19.29 o                         
  -1  -4   7        337.63        317.69         7.64 o                         
   0  -4   7       1257.77       1373.12        23.44 o                         
   1  -4   7       2344.71       2554.17        48.15 o                         
   2  -4   7       1061.90       1073.34        34.64 o                         
   3  -4   7       1311.04       1228.21        25.10 o                         
   4  -4   7        910.08        919.60        21.95 o                         
   5  -4   7        144.91        163.32        13.37 o                         
   6  -4   7        112.09        120.34        14.15 o                         
   7  -4   7         24.41         22.25         6.81 o                         
  -9  -3   7         78.72         96.36        17.07 o                         
  -8  -3   7         55.19         60.71        12.85 o                         
  -7  -3   7         43.92         40.51         9.88 o                         
  -6  -3   7         67.07         60.80         6.91 o                         
  -5  -3   7         14.94         12.48         5.70 o                         
  -4  -3   7        105.66        105.92         5.38 o                         
  -3  -3   7        159.71        151.91         5.41 o                         
  -2  -3   7        387.56        408.87        10.12 o                         
  -1  -3   7       5562.79       5501.31        66.35 o                         
   0  -3   7        844.60        768.13        15.62 o                         
   1  -3   7       1847.72       1901.25        41.75 o                         
   2  -3   7        681.02        677.03        22.41 o                         
   3  -3   7        250.38        247.45         8.35 o                         
   4  -3   7        228.21        204.56        12.02 o                         
   5  -3   7        469.03        452.19        14.45 o                         
   6  -3   7        139.05        111.25         9.80 o                         
   7  -3   7        191.17        192.43        14.93 o                         
   8  -3   7         78.98         90.47        14.58 o                         
  -9  -2   7         30.15         35.92        10.37 o                         
  -8  -2   7          0.61         -8.21         8.21 o                         
  -7  -2   7        306.95        286.65        13.58 o                         
  -6  -2   7        781.88        760.04        24.56 o                         
  -5  -2   7       1790.04       1810.87        67.30 o                         
  -4  -2   7       1382.20       1435.13        28.07 o                         
  -3  -2   7        228.62        256.57        12.97 o                         
  -2  -2   7        123.96        128.77         5.46 o                         
  -1  -2   7       1017.37        996.29        15.09 o                         
   0  -2   7        718.03        691.78        13.58 o                         
   1  -2   7        942.43        863.46        20.17 o                         
   2  -2   7       1572.80       1547.95        31.26 o                         
   3  -2   7        730.14        744.90        36.38 o                         
   4  -2   7        856.86        903.59        20.76 o                         
   5  -2   7        228.33        204.80         9.67 o                         
   6  -2   7         66.67         70.12         6.46 o                         
   7  -2   7         52.32         54.27         6.99 o                         
   8  -2   7          6.61          3.62         5.78 o                         
  -9  -1   7         79.39         83.52         9.77 o                         
  -8  -1   7          7.07          5.62         4.25 o                         
  -7  -1   7        572.32        560.68        22.52 o                         
  -6  -1   7        228.49        220.05        12.74 o                         
  -5  -1   7        101.39        120.54         7.19 o                         
  -4  -1   7         40.27         31.82         3.70 o                         
  -3  -1   7       5926.44       5920.15       184.48 o                         
  -2  -1   7        344.08        298.27        17.25 o                         
  -1  -1   7        804.54        760.58        18.96 o                         
   0  -1   7       1826.19       1907.18        34.88 o                         
   1  -1   7       1548.63       1515.54        24.64 o                         
   2  -1   7         75.85         78.69         7.28 o                         
   3  -1   7        145.62        165.70        10.50 o                         
   4  -1   7         71.00         59.37         8.45 o                         
   5  -1   7        299.15        309.08        10.32 o                         
   6  -1   7        655.39        657.84        32.47 o                         
   7  -1   7        344.23        381.61        32.84 o                         
   8  -1   7         74.35         74.64        13.12 o                         
  -9   0   7         43.05         42.88         7.48 o                         
  -8   0   7        150.11        150.84        12.12 o                         
  -7   0   7        428.96        404.33        18.78 o                         
  -6   0   7        898.63        885.65        27.53 o                         
  -5   0   7       1866.10       1861.28        46.37 o                         
  -4   0   7        274.53        238.37         7.42 o                         
  -3   0   7        299.40        299.49        19.71 o                         
  -2   0   7       5908.43       5577.76        91.25 o                         
  -1   0   7       1126.31        889.93       102.06 o                         
   0   0   7         81.05         73.99         3.55 o                         
   1   0   7         77.53         55.35         3.41 o                         
   2   0   7       1150.71       1152.74        24.31 o                         
   3   0   7        152.56        128.64         6.44 o                         
   4   0   7         54.17         56.09         6.74 o                         
   5   0   7        267.22        254.42        13.75 o                         
   6   0   7         71.49         65.11         5.76 o                         
   7   0   7         65.51         72.65        10.75 o                         
   8   0   7         29.01         15.12         7.94 o                         
  -9   1   7         50.12         58.50         8.55 o                         
  -8   1   7         12.25          8.32         5.40 o                         
  -7   1   7        111.67         97.50         9.69 o                         
  -6   1   7        163.04        163.86        11.17 o                         
  -5   1   7         18.12         10.12         3.85 o                         
  -4   1   7        411.95        400.27        19.50 o                         
  -3   1   7       8554.57       8764.97       136.68 o                         
  -2   1   7       2171.53       2409.53        66.33 o                         
  -1   1   7       3192.52       3070.63        78.70 o                         
   0   1   7       1126.15        972.00        33.22 o                         
   1   1   7          2.20          6.26         5.05 o                         
   2   1   7       1806.65       1786.75        36.24 o                         
   3   1   7       1115.02       1164.38        25.46 o                         
   4   1   7         17.57         16.47         3.36 o                         
   5   1   7          8.93          9.14         5.37 o                         
   6   1   7         56.11         58.87        12.64 o                         
   7   1   7         14.75          3.96         5.40 o                         
  -9   2   7          8.40          9.47        11.67 o                         
  -8   2   7         58.44         69.47        17.39 o                         
  -7   2   7          2.12         -3.46         5.51 o                         
  -6   2   7          3.20          8.48         5.56 o                         
  -5   2   7          1.71         -1.67         4.81 o                         
  -4   2   7        455.46        444.41        16.77 o                         
  -3   2   7       1638.00       1615.45        67.81 o                         
  -2   2   7        400.61        405.90        21.12 o                         
  -1   2   7        632.22        602.80        48.45 o                         
   0   2   7          5.62         11.43         4.49 o                         
   1   2   7        160.59        131.50         6.57 o                         
   2   2   7       1263.60       1207.08        28.42 o                         
   3   2   7       1008.60        977.54        35.79 o                         
   4   2   7        154.50        175.00         9.33 o                         
   5   2   7       1179.66       1152.54        24.04 o                         
   6   2   7        589.12        548.32        37.48 o                         
   7   2   7         30.08         26.43         5.62 o                         
  -9   3   7        163.98        158.81        13.91 o                         
  -8   3   7        259.80        261.15        22.47 o                         
  -7   3   7         12.01         -1.08         6.48 o                         
  -6   3   7          3.10         -4.43         6.10 o                         
  -5   3   7        118.94        104.13        12.26 o                         
  -4   3   7        108.97         82.34         7.25 o                         
  -3   3   7        190.57        198.44        14.64 o                         
  -2   3   7        687.01        643.34        27.60 o                         
  -1   3   7       1398.50       1523.19        61.11 o                         
   0   3   7         26.16         18.98         2.19 o                         
   1   3   7        256.49        243.05         6.89 o                         
   2   3   7          2.75          1.78         1.28 o                         
   3   3   7        118.71        121.68         5.41 o                         
   4   3   7         32.16         35.58         3.01 o                         
   5   3   7          8.56          5.52         1.77 o                         
   6   3   7        188.93        196.39        18.61 o                         
   7   3   7         85.38         82.33         9.37 o                         
  -9   4   7         15.33          5.73         6.32 o                         
  -8   4   7        101.39         83.12        12.53 o                         
  -7   4   7         34.49         39.16         9.02 o                         
  -6   4   7        324.81        369.28        24.90 o                         
  -5   4   7        393.10        377.81        24.14 o                         
  -4   4   7       1073.39       1007.75        40.72 o                         
  -3   4   7         77.62         71.51         9.34 o                         
  -2   4   7        541.94        497.95        24.79 o                         
  -1   4   7        391.70        405.43        11.33 o                         
   0   4   7        521.61        536.69        16.26 o                         
   1   4   7        203.28        188.18         8.49 o                         
   2   4   7         14.75         14.07         1.61 o                         
   3   4   7         49.84         53.72         3.44 o                         
   4   4   7         14.44         11.78         1.83 o                         
   5   4   7        198.86        190.95         7.29 o                         
   6   4   7         84.52         97.45         9.44 o                         
   7   4   7          3.19         11.19         4.83 o                         
  -9   5   7         38.83         39.75        10.86 o                         
  -8   5   7         63.40         47.96        11.67 o                         
  -7   5   7          1.58         -5.24         6.32 o                         
  -6   5   7         80.91         76.80        11.83 o                         
  -5   5   7        115.07         88.69        11.88 o                         
  -4   5   7         33.29         13.07         5.02 o                         
  -3   5   7        353.14        351.51        21.96 o                         
  -2   5   7        560.54        528.73        17.89 o                         
  -1   5   7        641.15        596.25        13.35 o                         
   0   5   7       2208.95       2215.74        55.25 o                         
   1   5   7         17.40         14.87         2.74 o                         
   2   5   7         10.23         12.56         1.70 o                         
   3   5   7        280.15        274.20         8.46 o                         
   4   5   7          1.51          3.26         1.20 o                         
   5   5   7          3.07          3.91         3.48 o                         
   6   5   7          1.90          2.29         3.68 o                         
   7   5   7         63.77         73.92        19.23 o                         
  -8   6   7         11.89          9.61         7.51 o                         
  -7   6   7        399.05        446.30        30.08 o                         
  -6   6   7        191.18        201.73        19.71 o                         
  -5   6   7         29.35         25.17         8.16 o                         
  -4   6   7          8.17         -5.78         5.78 o                         
  -3   6   7        477.20        475.03        25.87 o                         
  -2   6   7        366.69        353.22        13.77 o                         
  -1   6   7        449.28        443.88        11.18 o                         
   0   6   7         83.12         77.99         5.46 o                         
   1   6   7        864.86        837.22        16.33 o                         
   2   6   7         12.99         10.32         1.59 o                         
   3   6   7        133.40        127.23         5.10 o                         
   4   6   7        255.69        228.57         9.68 o                         
   5   6   7         80.45         74.32         7.20 o                         
   6   6   7         64.09         59.67         7.40 o                         
   7   6   7         30.11         19.68         5.21 o                         
  -8   7   7          1.11          1.40         6.43 o                         
  -7   7   7          0.95         -7.99         7.99 o                         
  -6   7   7         36.51         26.47         8.21 o                         
  -5   7   7         66.21         84.96        12.53 o                         
  -4   7   7         11.38          1.73         5.78 o                         
  -3   7   7          1.87          1.08         4.48 o                         
  -2   7   7        441.39        434.62        15.15 o                         
  -1   7   7       2304.80       2167.32        30.88 o                         
   0   7   7        564.48        534.90        11.07 o                         
   1   7   7        370.61        340.67        10.00 o                         
   2   7   7        909.47        885.68        14.84 o                         
   3   7   7         14.32         13.08         1.98 o                         
   4   7   7        184.85        167.25         9.94 o                         
   5   7   7         76.26         84.63         7.85 o                         
   6   7   7         40.62         32.68         8.26 o                         
  -8   8   7          1.02         -2.75         6.86 o                         
  -7   8   7         39.94         29.00         9.99 o                         
  -6   8   7         28.95         29.11         9.07 o                         
  -5   8   7        656.87        711.12        37.75 o                         
  -4   8   7        219.25        220.85        19.66 o                         
  -3   8   7        110.12        101.76         7.16 o                         
  -2   8   7        284.42        278.03        10.78 o                         
  -1   8   7        312.13        285.36         7.75 o                         
   0   8   7        784.89        736.55        14.43 o                         
   1   8   7        764.32        737.01        14.14 o                         
   2   8   7         69.58         86.68         4.60 o                         
   3   8   7       1297.22       1317.85        49.54 o                         
   4   8   7        205.83        184.20        10.82 o                         
   5   8   7         26.29         39.29         5.89 o                         
   6   8   7          0.36          0.49         5.29 o                         
  -8   9   7         10.08         -7.18         8.75 o                         
  -7   9   7         22.79         14.21         8.64 o                         
  -6   9   7         31.20         21.33         8.37 o                         
  -5   9   7         47.65         31.92         9.18 o                         
  -4   9   7        172.13        167.00        12.26 o                         
  -3   9   7         76.66         63.92         5.91 o                         
  -2   9   7        138.78        136.10         8.00 o                         
  -1   9   7        291.70        260.97         8.57 o                         
   0   9   7        207.63        202.01         7.94 o                         
   1   9   7        106.75        101.00         5.01 o                         
   2   9   7         86.06         88.68         5.32 o                         
   3   9   7        123.14        115.02         8.56 o                         
   4   9   7         95.37         95.75         8.09 o                         
   5   9   7        103.65        120.61        14.31 o                         
   6   9   7         99.78         88.85        12.85 o                         
  -7  10   7        116.86        148.05        19.44 o                         
  -6  10   7        367.80        396.77        30.35 o                         
  -5  10   7        267.46        280.85        16.60 o                         
  -4  10   7         77.55        102.00        10.59 o                         
  -3  10   7        230.66        234.99        14.05 o                         
  -2  10   7        160.36        144.49         8.46 o                         
  -1  10   7         83.09         77.94         8.48 o                         
   0  10   7          0.68          1.86         1.71 o                         
   1  10   7         72.26         73.37         5.02 o                         
   2  10   7        579.75        625.18        20.79 o                         
   3  10   7        463.88        467.67        17.99 o                         
   4  10   7         43.74         47.87         6.24 o                         
   5  10   7         20.14         33.49         8.64 o                         
  -6  11   7          0.04          2.26         4.39 o                         
  -5  11   7        241.47        248.20        15.52 o                         
  -4  11   7        602.72        627.83        25.28 o                         
  -3  11   7        258.35        245.13        15.02 o                         
  -2  11   7        919.51        886.56        29.12 o                         
  -1  11   7        206.80        208.64        10.11 o                         
   0  11   7        417.79        408.71        11.94 o                         
   1  11   7        185.54        192.36         9.03 o                         
   2  11   7          0.89          4.96         6.43 o                         
   3  11   7          0.00          1.38         3.79 o                         
   4  11   7          9.92         13.29         6.21 o                         
  -6  12   7          0.54          4.29         5.75 o                         
  -5  12   7          4.49         -2.74         4.72 o                         
  -4  12   7        115.04        133.28        11.79 o                         
  -3  12   7         15.23         15.45         5.29 o                         
  -2  12   7          1.83         -0.05         4.19 o                         
  -1  12   7          7.48          5.81         4.18 o                         
   0  12   7        209.00        235.35        14.35 o                         
   1  12   7        616.39        629.79        22.77 o                         
   2  12   7        335.76        369.08        16.52 o                         
   3  12   7         60.04         75.62        12.69 o                         
   4  12   7        284.44        299.01        23.71 o                         
  -5  13   7         12.69         15.62        13.72 o                         
  -4  13   7         31.65         46.67        15.20 o                         
  -3  13   7        244.53        261.61        16.31 o                         
  -2  13   7         69.24         67.99         8.47 o                         
  -1  13   7          3.34          5.08         4.50 o                         
   0  13   7        100.69         86.96        11.88 o                         
   1  13   7         65.19         61.20         7.27 o                         
   2  13   7          3.42         -6.16         6.16 o                         
   3  13   7         43.90         49.74        10.59 o                         
  -5  14   7         59.09         53.47        13.18 o                         
  -4  14   7         92.92         93.58        10.88 o                         
  -3  14   7          3.55         -4.83         6.35 o                         
  -2  14   7          0.10         -4.78         4.78 o                         
  -1  14   7         53.60         46.42         7.36 o                         
   0  14   7         39.32         39.48         9.13 o                         
   1  14   7          0.71         11.99         7.35 o                         
   2  14   7         29.88         30.57         9.24 o                         
  -3  15   7        106.73        114.44        11.14 o                         
  -2  15   7         15.44         18.61         5.53 o                         
  -1  15   7         95.23        107.70        14.58 o                         
   0  15   7         33.21         23.94        10.32 o                         
   1  15   7         55.49         56.66        11.72 o                         
  -2 -17   8         85.73         69.78        12.21 o                         
  -1 -17   8        163.77        152.75        13.22 o                         
   0 -17   8         25.41         19.06        17.01 o                         
   1 -17   8         53.19         59.58        13.94 o                         
  -3 -16   8          0.63          5.94         3.87 o                         
  -2 -16   8          1.32          8.39         5.14 o                         
  -1 -16   8          6.37         14.79         7.53 o                         
   0 -16   8         10.08         14.41         5.58 o                         
   1 -16   8          1.02          8.05         7.13 o                         
   2 -16   8         62.25         88.20        15.88 o                         
  -4 -15   8        126.04        128.42         9.91 o                         
  -3 -15   8        252.75        256.43        16.74 o                         
  -2 -15   8        183.58        203.87        12.14 o                         
  -1 -15   8        245.45        234.39        13.16 o                         
   0 -15   8        168.13        160.65        13.67 o                         
   1 -15   8         65.59         76.59        14.04 o                         
   2 -15   8         18.13         20.36         9.34 o                         
   3 -15   8          8.42         24.41         9.94 o                         
  -5 -14   8         77.39         93.93        15.29 o                         
  -4 -14   8          0.39          4.25         3.91 o                         
  -3 -14   8          0.07          0.35         3.75 o                         
  -2 -14   8          7.16          9.74         4.15 o                         
  -1 -14   8         43.95         43.97         6.76 o                         
   0 -14   8        305.22        324.26        18.69 o                         
   1 -14   8        255.69        280.38        24.41 o                         
   2 -14   8        175.62        171.11        20.36 o                         
   3 -14   8        116.81        135.03        19.50 o                         
   4 -14   8        243.80        236.36        25.66 o                         
  -6 -13   8          3.89        -10.10        10.10 o                         
  -5 -13   8          7.58          6.25         3.66 o                         
  -4 -13   8         71.49         70.16         8.06 o                         
  -3 -13   8         46.32         45.87         5.47 o                         
  -2 -13   8         87.83         78.09         7.54 o                         
  -1 -13   8        669.19        647.42        18.98 o                         
   0 -13   8         17.79         21.65        10.10 o                         
   1 -13   8        134.47        114.30        11.01 o                         
   2 -13   8         15.66         15.93         7.89 o                         
   3 -13   8          0.26          0.59         6.48 o                         
   4 -13   8         15.24         19.44         9.13 o                         
   5 -13   8        143.18        158.63        21.77 o                         
  -6 -12   8        394.59        438.41        34.14 o                         
  -5 -12   8        190.10        215.55        11.29 o                         
  -4 -12   8        423.15        436.64        19.31 o                         
  -3 -12   8        407.84        411.19        15.82 o                         
  -2 -12   8          7.94          6.19         2.43 o                         
  -1 -12   8          9.39          6.54         2.99 o                         
   0 -12   8         54.18         58.78        19.36 o                         
   1 -12   8        287.84        255.35        22.12 o                         
   2 -12   8        142.40        141.89        17.12 o                         
   3 -12   8        113.00        111.10        15.56 o                         
   4 -12   8          1.51          3.29         6.86 o                         
   5 -12   8         13.20         19.23         9.24 o                         
  -7 -11   8          6.83         28.14        11.61 o                         
  -6 -11   8          6.72         10.32         8.05 o                         
  -5 -11   8         74.95         88.29        10.20 o                         
  -4 -11   8        664.72        694.67        22.04 o                         
  -3 -11   8        503.60        527.63        17.61 o                         
  -2 -11   8        788.59        816.66        17.55 o                         
  -1 -11   8        180.43        199.36         9.44 o                         
   0 -11   8         27.73         21.30         3.88 o                         
   1 -11   8        154.46        162.15        11.98 o                         
   2 -11   8        112.36        134.38        15.93 o                         
   3 -11   8          1.41          1.24         6.10 o                         
   4 -11   8         23.24          3.83         7.08 o                         
   5 -11   8          0.45          4.81         6.86 o                         
   6 -11   8         31.40          8.75         7.18 o                         
  -7 -10   8          4.67         13.07         9.45 o                         
  -6 -10   8         44.88         64.49        13.29 o                         
  -5 -10   8        112.98        121.89        12.37 o                         
  -4 -10   8        172.13        181.21        13.02 o                         
  -3 -10   8         31.90         34.90        10.29 o                         
  -2 -10   8          7.26          6.01         2.84 o                         
  -1 -10   8          0.33          1.10         2.57 o                         
   0 -10   8         43.61         44.17         4.93 o                         
   1 -10   8        769.11        792.58        44.15 o                         
   2 -10   8        893.25        877.10        41.54 o                         
   3 -10   8         92.17         69.14        11.99 o                         
   4 -10   8          4.77          7.08         6.75 o                         
   5 -10   8         68.52         52.72        11.83 o                         
   6 -10   8         20.87         21.50         8.86 o                         
  -7  -9   8          0.05         -6.64         7.83 o                         
  -6  -9   8         25.10         15.45         8.32 o                         
  -5  -9   8        100.35         88.67         7.00 o                         
  -4  -9   8        176.02        199.07        20.74 o                         
  -3  -9   8        205.77        215.70        13.20 o                         
  -2  -9   8        224.92        214.96        10.10 o                         
  -1  -9   8        242.35        252.16        10.13 o                         
   0  -9   8        419.72        385.22        13.07 o                         
   1  -9   8        188.88        171.60         9.21 o                         
   2  -9   8        136.46        136.00        15.50 o                         
   3  -9   8         49.76         27.60         7.94 o                         
   4  -9   8         38.44         49.31        11.83 o                         
   5  -9   8         56.47         41.16        10.75 o                         
   6  -9   8         92.06        121.47        16.58 o                         
  -8  -8   8          0.52          1.03         7.62 o                         
  -7  -8   8        259.23        247.16        23.71 o                         
  -6  -8   8         31.56         27.38         9.07 o                         
  -5  -8   8         37.02         35.92         4.49 o                         
  -4  -8   8         27.22         29.84         6.23 o                         
  -3  -8   8         21.64         19.48         4.89 o                         
  -2  -8   8        503.63        508.56        13.69 o                         
  -1  -8   8        129.94        110.38         5.37 o                         
   0  -8   8        132.61        113.86         6.04 o                         
   1  -8   8        487.60        489.82        11.66 o                         
   2  -8   8        145.02        110.01        15.02 o                         
   3  -8   8          3.99          2.97         5.51 o                         
   4  -8   8        127.44        118.12        15.50 o                         
   5  -8   8        194.74        197.31        19.77 o                         
   6  -8   8         47.57         49.64        11.23 o                         
   7  -8   8          8.25         10.59         7.94 o                         
  -8  -7   8          2.03          0.97         7.13 o                         
  -7  -7   8          3.27          1.19         7.94 o                         
  -6  -7   8        114.12        111.11         9.12 o                         
  -5  -7   8         85.95         81.74         5.75 o                         
  -4  -7   8        229.76        238.06        10.62 o                         
  -3  -7   8          4.58          3.04         1.62 o                         
  -2  -7   8        692.32        737.26        13.92 o                         
  -1  -7   8        297.10        312.92         8.80 o                         
   0  -7   8          0.90          3.33         2.36 o                         
   1  -7   8          0.41          1.96         2.40 o                         
   2  -7   8         36.87         30.53         2.82 o                         
   3  -7   8        147.93        142.92        16.64 o                         
   4  -7   8        294.16        301.39        22.58 o                         
   5  -7   8        161.41        146.80        17.07 o                         
   6  -7   8        247.83        248.51        22.68 o                         
   7  -7   8         59.90         75.94        13.12 o                         
  -8  -6   8        232.82        256.88        25.22 o                         
  -7  -6   8        201.10        203.52        20.79 o                         
  -6  -6   8          1.24          8.02         5.48 o                         
  -5  -6   8        894.53        928.95        26.12 o                         
  -4  -6   8        208.84        210.40        10.02 o                         
  -3  -6   8         40.36         42.15         3.08 o                         
  -2  -6   8          9.76          9.22         2.04 o                         
  -1  -6   8        439.89        472.73        12.11 o                         
   0  -6   8        111.28        124.03         8.24 o                         
   1  -6   8         21.05         15.90         3.02 o                         
   2  -6   8         24.77         21.71         2.59 o                         
   3  -6   8        499.27        487.22        15.51 o                         
   4  -6   8         78.15         69.90         7.92 o                         
   5  -6   8         20.19         21.17         7.35 o                         
   6  -6   8          0.39         -0.16         5.29 o                         
   7  -6   8         15.35         11.72         6.37 o                         
  -8  -5   8          3.43         -7.99         8.26 o                         
  -7  -5   8          0.63         -6.10         6.10 o                         
  -6  -5   8        123.64        119.75         4.21 o                         
  -5  -5   8         46.85         51.16         3.27 o                         
  -4  -5   8       1613.27       1638.92        22.55 o                         
  -3  -5   8        283.01        311.78        10.19 o                         
  -2  -5   8       1663.05       1642.10        38.03 o                         
  -1  -5   8        952.38        972.18        18.71 o                         
   0  -5   8       1551.90       1534.14        30.28 o                         
   1  -5   8        754.41        769.83        17.91 o                         
   2  -5   8        113.65        102.73         4.66 o                         
   3  -5   8         21.46         12.58         4.76 o                         
   4  -5   8        154.16        171.77         9.19 o                         
   5  -5   8         13.13         21.72         5.39 o                         
   6  -5   8         19.51         18.04         7.51 o                         
   7  -5   8          3.21          7.29         5.89 o                         
  -9  -4   8         20.37         22.58         9.99 o                         
  -8  -4   8         12.43         15.83         7.45 o                         
  -7  -4   8         44.79         53.26        10.80 o                         
  -6  -4   8        107.85        103.81         8.67 o                         
  -5  -4   8          2.27          1.42         1.75 o                         
  -4  -4   8        316.73        317.16         8.76 o                         
  -3  -4   8         40.21         38.04         3.01 o                         
  -2  -4   8         16.34         19.99         3.03 o                         
  -1  -4   8       2210.03       2132.28        32.40 o                         
   0  -4   8       1837.05       1709.82        36.51 o                         
   1  -4   8        313.27        252.50         9.13 o                         
   2  -4   8        989.97        908.61        18.85 o                         
   3  -4   8       1309.44       1293.72        26.40 o                         
   4  -4   8        680.84        674.43        18.46 o                         
   5  -4   8        124.89        114.29        10.09 o                         
   6  -4   8        120.33        142.70        11.60 o                         
   7  -4   8          6.97         11.34         7.51 o                         
  -9  -3   8          0.37         13.99         7.45 o                         
  -8  -3   8         15.75         12.31         7.18 o                         
  -7  -3   8         14.65          1.08         5.13 o                         
  -6  -3   8          0.61         -3.56         5.73 o                         
  -5  -3   8        181.94        185.15        11.71 o                         
  -4  -3   8          7.88         12.00         2.58 o                         
  -3  -3   8        248.52        263.46         8.68 o                         
  -2  -3   8        462.71        454.84        11.38 o                         
  -1  -3   8        718.51        680.90        12.34 o                         
   0  -3   8        127.43        117.61         5.44 o                         
   1  -3   8          1.83          4.06         2.79 o                         
   2  -3   8         49.96         52.05         4.08 o                         
   3  -3   8        696.42        679.53        14.39 o                         
   4  -3   8        960.46        917.77        22.11 o                         
   5  -3   8        151.64        181.78        12.39 o                         
   6  -3   8        267.71        275.68        15.58 o                         
   7  -3   8        309.63        327.98        23.28 o                         
  -9  -2   8        105.61        115.69        17.61 o                         
  -8  -2   8         64.19         55.63        12.21 o                         
  -7  -2   8        633.70        668.78        37.43 o                         
  -6  -2   8        663.87        609.85        32.73 o                         
  -5  -2   8        798.27        799.88        24.34 o                         
  -4  -2   8        180.60        161.96         7.89 o                         
  -3  -2   8         25.71         34.73         3.47 o                         
  -2  -2   8        194.65        199.41         7.09 o                         
  -1  -2   8        169.29        188.74         5.41 o                         
   0  -2   8        597.40        609.43        15.35 o                         
   1  -2   8       2150.84       2177.95        54.24 o                         
   2  -2   8        822.31        871.58        38.88 o                         
   3  -2   8        273.46        278.61         8.65 o                         
   4  -2   8        232.04        227.65        12.64 o                         
   5  -2   8         86.54         64.91         5.20 o                         
   6  -2   8         76.53         59.26         5.95 o                         
   7  -2   8         92.50        108.58        25.49 o                         
  -9  -1   8          0.68         -9.02         9.02 o                         
  -8  -1   8          7.82          3.46         4.54 o                         
  -7  -1   8          2.53         -0.65         3.86 o                         
  -6  -1   8        396.99        404.58        37.21 o                         
  -5  -1   8        622.57        609.45        17.05 o                         
  -4  -1   8        336.52        297.83        14.97 o                         
  -3  -1   8       6047.85       5928.31       121.34 o                         
  -2  -1   8        334.22        322.85        11.34 o                         
  -1  -1   8        805.10        754.72        18.89 o                         
   0  -1   8         77.37         74.16         4.52 o                         
   1  -1   8        267.66        310.72         8.36 o                         
   2  -1   8        232.29        211.90         6.14 o                         
   3  -1   8         59.17         49.52         3.50 o                         
   4  -1   8          1.08          0.24         3.40 o                         
   5  -1   8         79.31         86.41         6.94 o                         
   6  -1   8        210.23        201.32        10.33 o                         
   7  -1   8         99.37        112.20        12.23 o                         
  -9   0   8         82.96         81.60        10.10 o                         
  -8   0   8        175.33        166.01        12.90 o                         
  -7   0   8        251.47        263.93        15.42 o                         
  -6   0   8        227.05        233.79        13.56 o                         
  -5   0   8        172.60        164.42        10.64 o                         
  -4   0   8        423.38        410.00        10.35 o                         
  -3   0   8        601.33        557.77        43.94 o                         
  -2   0   8         53.87         53.91         4.25 o                         
  -1   0   8        380.81        373.59        17.96 o                         
   0   0   8       2014.33       2147.91        40.89 o                         
   1   0   8       2400.80       2518.57       123.34 o                         
   2   0   8       1383.01       1277.55        23.36 o                         
   3   0   8        425.18        409.71        12.34 o                         
   4   0   8         26.87         35.45         6.11 o                         
   5   0   8         48.68         46.03         5.73 o                         
   6   0   8         43.41         48.44         5.19 o                         
   7   0   8         66.74         57.39         7.73 o                         
  -9   1   8         38.09         29.27         6.59 o                         
  -8   1   8         39.41         42.49         6.86 o                         
  -7   1   8          2.98         -1.05         3.84 o                         
  -6   1   8        193.29        189.52        12.29 o                         
  -5   1   8        488.45        522.84        27.92 o                         
  -4   1   8       4346.52       4445.00        62.99 o                         
  -3   1   8       4724.71       5134.75       126.77 o                         
  -2   1   8          2.07          1.62         3.13 o                         
  -1   1   8        227.75        142.26        39.70 o                         
   0   1   8        277.57        302.36        17.01 o                         
   1   1   8        410.22        433.87        13.27 o                         
   2   1   8         52.96         50.26         3.21 o                         
   3   1   8         18.50         17.03         3.78 o                         
   4   1   8        566.48        526.78        29.87 o                         
   5   1   8        350.46        335.44        20.17 o                         
   6   1   8        182.74        174.31        18.04 o                         
   7   1   8          4.02          5.46         5.37 o                         
  -9   2   8         12.31         18.30         6.55 o                         
  -8   2   8        295.42        265.51        16.90 o                         
  -7   2   8         19.78         21.50         7.99 o                         
  -6   2   8          9.88          9.78         5.62 o                         
  -5   2   8         19.24         19.88         6.97 o                         
  -4   2   8         21.26         18.46         4.07 o                         
  -3   2   8          7.41         15.77         5.73 o                         
  -2   2   8       2560.36       2660.14        73.67 o                         
  -1   2   8        636.63        629.62        26.68 o                         
   0   2   8       2794.73       2744.91       146.43 o                         
   1   2   8       1899.05       1876.41        40.26 o                         
   2   2   8       1579.15       1574.24        45.99 o                         
   3   2   8        307.84        293.68        10.58 o                         
   4   2   8        243.44        246.15        13.02 o                         
   5   2   8        325.65        310.53        11.31 o                         
   6   2   8          3.47          5.91         4.36 o                         
   7   2   8          7.73          8.57         4.94 o                         
  -9   3   8         64.51         75.66        10.05 o                         
  -8   3   8         19.78         20.74         9.51 o                         
  -7   3   8          5.34         11.45         6.21 o                         
  -6   3   8          9.54         14.31         6.21 o                         
  -5   3   8         79.05         80.42        11.45 o                         
  -4   3   8        522.45        505.50        27.01 o                         
  -3   3   8        630.52        669.15        30.08 o                         
  -2   3   8        169.92        157.90         9.61 o                         
  -1   3   8        215.72        214.57        14.37 o                         
   0   3   8        434.74        407.25        20.04 o                         
   1   3   8        244.67        269.26        10.09 o                         
   2   3   8        895.82        861.64        21.18 o                         
   3   3   8        852.78        845.08        18.51 o                         
   4   3   8       1447.03       1445.28        25.87 o                         
   5   3   8        294.41        325.97        11.12 o                         
   6   3   8        145.64        130.98        20.39 o                         
   7   3   8         95.27        103.43        20.01 o                         
  -9   4   8         66.61         75.88        22.50 o                         
  -8   4   8        292.10        235.28        22.79 o                         
  -7   4   8        264.38        256.72        21.71 o                         
  -6   4   8        959.08        949.10        43.26 o                         
  -5   4   8        209.58        185.75        17.28 o                         
  -4   4   8        202.64        208.86        16.74 o                         
  -3   4   8          4.92         -4.38        10.29 o                         
  -2   4   8         38.28         25.37         4.23 o                         
  -1   4   8         58.16         56.94         3.93 o                         
   0   4   8         65.01         64.28         3.75 o                         
   1   4   8        252.24        245.05         7.57 o                         
   2   4   8        184.63        188.55         8.45 o                         
   3   4   8         67.18         63.17         3.93 o                         
   4   4   8          0.84         -1.53         1.53 o                         
   5   4   8         41.53         37.77         5.98 o                         
   6   4   8          5.19         -2.14         3.59 o                         
   7   4   8         21.27         24.94         5.88 o                         
  -9   5   8          1.41         -8.43         8.43 o                         
  -8   5   8         17.72         27.01        10.26 o                         
  -7   5   8        153.26        147.45        16.91 o                         
  -6   5   8         34.04         26.25         8.64 o                         
  -5   5   8        286.50        276.16        21.23 o                         
  -4   5   8        145.05        139.03        14.21 o                         
  -3   5   8       1357.29       1319.40        47.58 o                         
  -2   5   8       1343.64       1390.16        74.37 o                         
  -1   5   8       1786.14       1705.57        35.07 o                         
   0   5   8       2060.09       2057.99        56.54 o                         
   1   5   8        180.16        188.97         6.91 o                         
   2   5   8        307.23        293.90         6.68 o                         
   3   5   8        416.61        382.08        13.61 o                         
   4   5   8          1.30          1.33         1.71 o                         
   5   5   8        143.65        130.13         9.19 o                         
   6   5   8         20.46         16.74         5.75 o                         
  -8   6   8         28.86         35.32         9.29 o                         
  -7   6   8         25.30          7.56         6.27 o                         
  -6   6   8         26.66         19.28         6.75 o                         
  -5   6   8          4.31          2.05         5.24 o                         
  -4   6   8        182.96        153.02        15.72 o                         
  -3   6   8         21.30         23.93         7.18 o                         
  -2   6   8        657.46        554.79        13.45 o                         
  -1   6   8       1536.39       1468.25        23.45 o                         
   0   6   8       1524.71       1470.15        25.14 o                         
   1   6   8        409.14        395.94        14.34 o                         
   2   6   8        460.85        461.03         9.44 o                         
   3   6   8        640.43        652.57        14.58 o                         
   4   6   8        439.07        441.22        16.05 o                         
   5   6   8        182.29        193.16        11.39 o                         
   6   6   8          1.71          8.86         6.05 o                         
  -8   7   8          0.51         -8.86         8.86 o                         
  -7   7   8          1.33          4.37         6.21 o                         
  -6   7   8          8.20          6.48         6.27 o                         
  -5   7   8        335.43        336.22        24.74 o                         
  -4   7   8        107.33        102.62        14.26 o                         
  -3   7   8         69.82         63.84        10.75 o                         
  -2   7   8          5.60          3.57         1.45 o                         
  -1   7   8          4.52          3.43         1.97 o                         
   0   7   8        477.72        471.76        10.44 o                         
   1   7   8         23.85         21.21         2.85 o                         
   2   7   8        159.76        145.72         5.21 o                         
   3   7   8        129.76        135.35         5.52 o                         
   4   7   8        335.96        347.49        14.33 o                         
   5   7   8        236.29        259.91        21.87 o                         
   6   7   8         64.35         66.38        11.72 o                         
  -8   8   8         19.48         36.62        10.59 o                         
  -7   8   8         31.92         39.75        10.10 o                         
  -6   8   8        114.40        124.98        16.26 o                         
  -5   8   8        283.47        291.93        23.71 o                         
  -4   8   8        125.69        116.56        15.12 o                         
  -3   8   8        180.90        176.80         9.27 o                         
  -2   8   8          8.07          4.36         2.98 o                         
  -1   8   8         98.81         95.43         4.91 o                         
   0   8   8        132.16        122.35         4.80 o                         
   1   8   8         11.14          5.43         2.50 o                         
   2   8   8        111.79        116.99         4.98 o                         
   3   8   8        616.15        633.01        24.20 o                         
   4   8   8          8.25          5.79         5.19 o                         
   5   8   8          0.88         -7.18         7.56 o                         
   6   8   8         50.48         65.68        11.67 o                         
  -7   9   8          0.50          3.51         7.78 o                         
  -6   9   8          8.46         -6.70         8.16 o                         
  -5   9   8        202.93        207.24        20.42 o                         
  -4   9   8         80.42         76.65         9.94 o                         
  -3   9   8        344.11        319.80        12.89 o                         
  -2   9   8        821.11        787.40        20.37 o                         
  -1   9   8        314.11        290.40         9.11 o                         
   0   9   8          6.25          5.34         1.69 o                         
   1   9   8          0.01          0.59         2.12 o                         
   2   9   8        481.44        451.72        16.07 o                         
   3   9   8        114.50        115.36        10.69 o                         
   4   9   8         10.45          7.89         6.59 o                         
   5   9   8          1.43         -0.81         6.75 o                         
  -7  10   8         93.13         89.28        15.61 o                         
  -6  10   8         39.99         34.14        10.10 o                         
  -5  10   8          1.15         -1.41         4.84 o                         
  -4  10   8         15.40          0.85         4.37 o                         
  -3  10   8         29.31         23.05         5.76 o                         
  -2  10   8        133.23        113.90         7.60 o                         
  -1  10   8         21.52         20.25         2.92 o                         
   0  10   8         71.67         63.97         4.29 o                         
   1  10   8        364.64        379.13        13.21 o                         
   2  10   8        232.06        251.53        21.23 o                         
   3  10   8         16.12         10.51         3.70 o                         
   4  10   8          7.53          3.19         5.51 o                         
   5  10   8          8.58          3.67         6.05 o                         
  -7  11   8          0.12          7.29         8.10 o                         
  -6  11   8         66.60         62.31         8.90 o                         
  -5  11   8        169.50        198.86        14.72 o                         
  -4  11   8        348.38        381.00        19.64 o                         
  -3  11   8        196.19        218.74        14.42 o                         
  -2  11   8        422.87        411.77        19.68 o                         
  -1  11   8        326.73        334.09        13.06 o                         
   0  11   8          7.63          1.58         3.44 o                         
   1  11   8         59.95         57.80         5.89 o                         
   2  11   8        277.68        281.29        23.55 o                         
   3  11   8          1.58          7.24         5.62 o                         
   4  11   8         21.73         31.98         9.88 o                         
  -6  12   8          5.22          0.09         8.10 o                         
  -5  12   8          4.89          2.35         6.51 o                         
  -4  12   8          0.18          8.86         5.21 o                         
  -3  12   8        234.15        242.45        15.75 o                         
  -2  12   8        135.87        136.24        11.73 o                         
  -1  12   8        103.75        102.92        10.18 o                         
   0  12   8        642.16        630.70        32.01 o                         
   1  12   8        590.39        593.48        34.51 o                         
   2  12   8        176.90        217.45        21.17 o                         
   3  12   8         39.35         24.79         8.21 o                         
   4  12   8        101.59        122.07        15.93 o                         
  -5  13   8          4.37         -5.56         5.56 o                         
  -4  13   8         68.84         68.07         9.55 o                         
  -3  13   8          6.75          7.66         5.12 o                         
  -2  13   8          2.57         -4.87         4.87 o                         
  -1  13   8          2.08          7.45         5.02 o                         
   0  13   8          2.72          0.85         4.41 o                         
   1  13   8         61.20         68.86        10.88 o                         
   2  13   8        276.38        316.02        25.66 o                         
   3  13   8        225.37        229.39        21.60 o                         
  -4  14   8         58.82         69.25         9.73 o                         
  -3  14   8         12.19          6.73         4.30 o                         
  -2  14   8          1.85         -3.94         7.13 o                         
  -1  14   8         59.75         65.31        13.80 o                         
   0  14   8         32.45         32.51         6.70 o                         
   1  14   8          8.04         17.50         8.59 o                         
   2  14   8          3.92          0.49         6.32 o                         
  -3  15   8        100.26         84.23        10.41 o                         
  -2  15   8         71.88         72.72        10.18 o                         
  -1  15   8         72.63         89.82        13.61 o                         
   0  15   8         37.03         51.69        12.21 o                         
  -3 -16   9        145.91        148.96        17.12 o                         
  -2 -16   9         35.65         32.05         5.57 o                         
  -1 -16   9        243.58        242.76        14.14 o                         
   0 -16   9        252.10        268.61        18.33 o                         
   1 -16   9        204.93        229.33        23.77 o                         
  -4 -15   9          1.96          4.36         4.41 o                         
  -3 -15   9          2.65          3.67         3.89 o                         
  -2 -15   9          3.26          4.19         4.82 o                         
  -1 -15   9         60.59         54.38         6.79 o                         
   0 -15   9         24.65         24.51         7.59 o                         
   1 -15   9          2.44          2.92         8.21 o                         
   2 -15   9        109.29         98.46        16.26 o                         
  -5 -14   9          5.39         12.09         6.08 o                         
  -4 -14   9         12.07         10.26         4.54 o                         
  -3 -14   9         14.48          9.63         4.15 o                         
  -2 -14   9         21.61         26.19         4.73 o                         
  -1 -14   9         73.48         67.66         9.27 o                         
   0 -14   9         56.85         52.58         8.10 o                         
   1 -14   9         14.05          9.29         8.26 o                         
   2 -14   9         22.69         14.69         8.59 o                         
   3 -14   9         57.82         30.19        10.05 o                         
  -5 -13   9         13.26          9.55         4.07 o                         
  -4 -13   9        380.14        385.14        16.08 o                         
  -3 -13   9         74.37         82.43         7.78 o                         
  -2 -13   9        405.59        406.03        16.40 o                         
  -1 -13   9        166.90        159.47        12.51 o                         
   0 -13   9         50.64         43.40         7.56 o                         
   1 -13   9         32.68         25.39         8.26 o                         
   2 -13   9          9.01          5.51         6.48 o                         
   3 -13   9         37.23         25.87         8.70 o                         
   4 -13   9        106.77         90.52        16.69 o                         
  -6 -12   9         67.98         76.91        15.56 o                         
  -5 -12   9         32.61         28.27         5.08 o                         
  -4 -12   9         11.26         17.98         4.70 o                         
  -3 -12   9        123.66        129.72         9.16 o                         
  -2 -12   9         12.03         10.90         2.73 o                         
  -1 -12   9          4.50          1.15         3.68 o                         
   0 -12   9         33.40         29.61         8.45 o                         
   1 -12   9        161.18        164.08        16.77 o                         
   2 -12   9        308.09        301.49        25.55 o                         
   3 -12   9        252.22        255.53        23.77 o                         
   4 -12   9         33.94         12.96         7.62 o                         
   5 -12   9          7.12         10.64         8.26 o                         
  -6 -11   9         26.54         12.15         8.05 o                         
  -5 -11   9        323.25        340.85        19.80 o                         
  -4 -11   9       1534.64       1605.20        45.03 o                         
  -3 -11   9       1339.78       1287.74        30.38 o                         
  -2 -11   9        679.81        631.77        17.33 o                         
  -1 -11   9        140.79        136.83        12.94 o                         
   0 -11   9         63.99         83.80         9.15 o                         
   1 -11   9          6.80          3.40         4.10 o                         
   2 -11   9          0.25          3.67         6.10 o                         
   3 -11   9        120.04        120.88        17.18 o                         
   4 -11   9          4.40         -4.97         7.51 o                         
   5 -11   9         10.66         20.42         7.83 o                         
  -7 -10   9         15.84         40.02        12.21 o                         
  -6 -10   9         15.97          7.89         8.16 o                         
  -5 -10   9         20.89         15.61         4.79 o                         
  -4 -10   9         21.70         17.50         5.77 o                         
  -3 -10   9        398.06        380.85        18.83 o                         
  -2 -10   9        176.87        170.99         9.67 o                         
  -1 -10   9        493.67        521.98        16.03 o                         
   0 -10   9        595.37        627.13        18.31 o                         
   1 -10   9       1735.70       1636.00        62.17 o                         
   2 -10   9        542.81        522.62        32.25 o                         
   3 -10   9          5.08         11.45         6.16 o                         
   4 -10   9         10.40          7.08         7.08 o                         
   5 -10   9        124.51        102.62        15.61 o                         
   6 -10   9          7.78          1.19         7.40 o                         
  -7  -9   9         17.07         16.80        10.05 o                         
  -6  -9   9         49.64         59.14        12.15 o                         
  -5  -9   9        323.98        352.97        41.51 o                         
  -4  -9   9        203.31        225.63        14.21 o                         
  -3  -9   9        101.50         93.27         8.98 o                         
  -2  -9   9        271.53        254.58        11.64 o                         
  -1  -9   9         63.10         73.36         5.67 o                         
   0  -9   9          0.53          1.57         2.39 o                         
   1  -9   9        594.69        559.50        21.42 o                         
   2  -9   9        151.61        100.07        49.74 o                         
   3  -9   9        268.01        270.92        22.47 o                         
   4  -9   9         51.19         53.90        10.96 o                         
   5  -9   9        248.42        259.91        24.36 o                         
   6  -9   9        275.51        306.84        27.22 o                         
  -8  -8   9        134.21        170.08        21.23 o                         
  -7  -8   9        381.78        403.79        31.06 o                         
  -6  -8   9         41.62         34.14         9.56 o                         
  -5  -8   9        233.94        240.59        15.07 o                         
  -4  -8   9        201.96        216.79        13.54 o                         
  -3  -8   9        218.59        210.40        10.89 o                         
  -2  -8   9        299.92        316.68         8.94 o                         
  -1  -8   9        111.66        110.39         6.39 o                         
   0  -8   9        186.77        192.51         7.80 o                         
   1  -8   9        304.50        298.69        12.09 o                         
   2  -8   9        429.98        350.11        31.42 o                         
   3  -8   9         56.71         48.84         6.91 o                         
   4  -8   9          2.13          2.21         5.24 o                         
   5  -8   9          5.74          3.51         6.00 o                         
   6  -8   9        204.83        232.85        23.60 o                         
  -8  -7   9         49.64         61.25        13.18 o                         
  -7  -7   9        165.99        186.94        21.01 o                         
  -6  -7   9        324.27        334.77        25.33 o                         
  -5  -7   9        105.94        121.51        10.14 o                         
  -4  -7   9        239.03        249.08        10.56 o                         
  -3  -7   9        785.76        802.44        20.90 o                         
  -2  -7   9       1041.19       1060.23        18.40 o                         
  -1  -7   9        481.43        462.60        14.88 o                         
   0  -7   9         26.30         24.35         3.03 o                         
   1  -7   9         31.46         29.47         3.10 o                         
   2  -7   9        532.76        492.72        19.09 o                         
   3  -7   9          8.40          2.32         5.27 o                         
   4  -7   9        108.69        124.27        10.86 o                         
   5  -7   9          1.29         -2.43         7.13 o                         
   6  -7   9         20.60         20.85         9.13 o                         
  -8  -6   9        165.90        175.65        20.63 o                         
  -7  -6   9         15.36          6.54         6.48 o                         
  -6  -6   9          8.57          3.78         5.24 o                         
  -5  -6   9         89.90         84.38         5.99 o                         
  -4  -6   9        414.60        419.35         9.64 o                         
  -3  -6   9        116.48        115.06         6.02 o                         
  -2  -6   9       1321.83       1374.87        21.70 o                         
  -1  -6   9        831.77        792.05        20.66 o                         
   0  -6   9        812.66        944.17        20.89 o                         
   1  -6   9        122.93        128.49        10.10 o                         
   2  -6   9        112.58        104.33         5.43 o                         
   3  -6   9        454.70        419.35        14.61 o                         
   4  -6   9         47.53         37.54         6.20 o                         
   5  -6   9          6.27         -1.30         4.15 o                         
   6  -6   9         26.89         19.12         7.89 o                         
   7  -6   9         12.25         22.09         8.48 o                         
  -8  -5   9          2.14          3.51         6.70 o                         
  -7  -5   9         22.38         20.04         9.29 o                         
  -6  -5   9          1.20          2.10         2.02 o                         
  -5  -5   9         66.20         55.92         4.10 o                         
  -4  -5   9         59.17         71.31         4.24 o                         
  -3  -5   9         26.65         31.77         3.56 o                         
  -2  -5   9        229.73        240.92         8.21 o                         
  -1  -5   9         81.58         77.50         5.67 o                         
   0  -5   9        254.21        263.41         9.65 o                         
   1  -5   9          0.35          4.24         2.48 o                         
   2  -5   9          5.56          6.63         2.03 o                         
   3  -5   9        752.48        728.29        19.46 o                         
   4  -5   9        780.21        725.59        24.81 o                         
   5  -5   9         52.98         66.44        11.18 o                         
   6  -5   9        298.57        330.88        24.68 o                         
   7  -5   9         66.69         74.70        12.69 o                         
  -9  -4   9         18.92         33.22        11.18 o                         
  -8  -4   9          2.92         -2.38         7.40 o                         
  -7  -4   9         19.83         17.23         7.08 o                         
  -6  -4   9        384.73        373.55        13.98 o                         
  -5  -4   9        167.31        162.23         7.37 o                         
  -4  -4   9         39.54         46.93         3.56 o                         
  -3  -4   9          0.58         -0.32         1.75 o                         
  -2  -4   9        323.73        308.94        11.34 o                         
  -1  -4   9       1193.83       1207.98        21.81 o                         
   0  -4   9        479.22        488.56        14.73 o                         
   1  -4   9        303.90        282.11        10.10 o                         
   2  -4   9        190.88        186.34         7.90 o                         
   3  -4   9         32.74         25.43         3.18 o                         
   4  -4   9          0.09          2.51         2.84 o                         
   5  -4   9         11.47         11.63         4.46 o                         
   6  -4   9          1.21         -1.31         3.99 o                         
   7  -4   9         80.68         75.04         8.62 o                         
  -9  -3   9         30.23         13.67         9.18 o                         
  -8  -3   9          0.20         -9.72         9.72 o                         
  -7  -3   9          5.75          0.05         5.73 o                         
  -6  -3   9        212.44        222.96        19.23 o                         
  -5  -3   9        666.33        644.00        33.12 o                         
  -4  -3   9         14.17         12.50         2.59 o                         
  -3  -3   9         41.26         42.64         3.73 o                         
  -2  -3   9       1002.33       1089.60        25.44 o                         
  -1  -3   9        124.14        129.77         5.34 o                         
   0  -3   9        249.56        264.99         7.60 o                         
   1  -3   9        890.81        873.15        23.94 o                         
   2  -3   9        414.86        401.85        11.81 o                         
   3  -3   9        800.84        737.51        22.20 o                         
   4  -3   9        241.75        271.79        11.06 o                         
   5  -3   9        128.98        148.22        11.44 o                         
   6  -3   9        108.94         98.19        13.44 o                         
   7  -3   9         26.30         38.24         9.51 o                         
  -9  -2   9         52.03         51.85        12.80 o                         
  -8  -2   9         70.41         68.87        13.18 o                         
  -7  -2   9         91.38         90.47        13.61 o                         
  -6  -2   9         27.14         11.94         5.73 o                         
  -5  -2   9         13.37          7.40         4.43 o                         
  -4  -2   9         35.72         36.89         5.16 o                         
  -3  -2   9          1.01          1.95         2.07 o                         
  -2  -2   9         48.19         42.96        13.04 o                         
  -1  -2   9        311.62        276.03        14.02 o                         
   0  -2   9        277.91        220.34         7.84 o                         
   1  -2   9         42.18         42.54         4.09 o                         
   2  -2   9        174.73        160.21         7.11 o                         
   3  -2   9        706.80        671.76        20.70 o                         
   4  -2   9        341.54        303.54        11.38 o                         
   5  -2   9        260.91        253.15        10.42 o                         
   6  -2   9        141.43        158.12         9.69 o                         
   7  -2   9        203.07        199.47        14.54 o                         
  -9  -1   9         58.00         57.04        13.23 o                         
  -8  -1   9          1.91         11.77         6.97 o                         
  -7  -1   9        116.45        104.51        13.94 o                         
  -6  -1   9        248.72        254.02        20.42 o                         
  -5  -1   9        873.46        812.29        35.22 o                         
  -4  -1   9        822.20        789.13        31.51 o                         
  -3  -1   9       3398.75       3371.12       118.50 o                         
  -2  -1   9        813.88        730.89        76.53 o                         
  -1  -1   9         37.19         34.00         3.86 o                         
   0  -1   9        216.50        215.81         8.02 o                         
   1  -1   9       1325.59       1259.03        42.59 o                         
   2  -1   9       1070.61       1068.53        17.09 o                         
   3  -1   9        698.88        677.82        13.74 o                         
   4  -1   9          1.17          1.21         2.59 o                         
   5  -1   9         86.43         69.86         6.78 o                         
   6  -1   9          0.97         -1.04         3.39 o                         
   7  -1   9          1.46         -4.68         4.68 o                         
  -9   0   9         79.52         85.94        17.88 o                         
  -8   0   9        150.71        164.96        20.98 o                         
  -7   0   9          1.36         -2.00         4.13 o                         
  -6   0   9        327.27        344.86        16.82 o                         
  -5   0   9        181.57        168.67        13.85 o                         
  -4   0   9        692.00        669.28        33.41 o                         
  -3   0   9        125.73         99.01         6.93 o                         
  -2   0   9        372.20        340.42        25.79 o                         
  -1   0   9        680.20        650.61        22.52 o                         
   0   0   9       1401.67       1341.86        32.60 o                         
   1   0   9       1704.71       1630.44       109.32 o                         
   2   0   9        817.67        727.32        20.46 o                         
   3   0   9        336.95        302.81        11.59 o                         
   4   0   9         53.07         46.32         6.10 o                         
   5   0   9         11.19         10.99         3.17 o                         
   6   0   9         51.68         45.06         4.96 o                         
   7   0   9         54.79         62.53        12.15 o                         
  -9   1   9          6.85          7.01         5.02 o                         
  -8   1   9          5.57          5.02         5.19 o                         
  -7   1   9        115.09        108.96        10.25 o                         
  -6   1   9         25.55         34.37         5.87 o                         
  -5   1   9        571.40        562.69        21.79 o                         
  -4   1   9        818.03        764.55        16.73 o                         
  -3   1   9        350.84        348.54        39.86 o                         
  -2   1   9         69.96         70.37         4.23 o                         
  -1   1   9        121.29        121.05        12.29 o                         
   0   1   9        846.05        880.16        24.51 o                         
   1   1   9       1210.53       1284.14        41.72 o                         
   2   1   9       1150.56       1076.13        29.86 o                         
   3   1   9        269.74        236.25         7.10 o                         
   4   1   9        280.61        295.01        22.85 o                         
   5   1   9        528.38        589.52        17.15 o                         
   6   1   9         96.45         94.09        13.83 o                         
   7   1   9         63.91         61.35         8.54 o                         
  -9   2   9        164.50        174.48        14.64 o                         
  -8   2   9        229.93        228.72        15.98 o                         
  -7   2   9         36.10         46.74         8.37 o                         
  -6   2   9          2.73          1.35         5.67 o                         
  -5   2   9        198.08        193.31        17.45 o                         
  -4   2   9         20.29         20.96         2.79 o                         
  -3   2   9        474.59        475.76        18.24 o                         
  -2   2   9       1200.81       1269.63        50.45 o                         
  -1   2   9        530.14        541.25        25.49 o                         
   0   2   9        422.02        421.03        16.28 o                         
   1   2   9        156.67        163.19         8.12 o                         
   2   2   9        142.21        146.73         8.08 o                         
   3   2   9        257.19        239.02         8.20 o                         
   4   2   9         37.36         38.83         9.61 o                         
   5   2   9        146.54        138.05        15.61 o                         
   6   2   9        181.74        197.81        13.69 o                         
   7   2   9         28.54         30.89         9.13 o                         
  -9   3   9          3.64          6.20         5.32 o                         
  -8   3   9        144.90        132.32        12.74 o                         
  -7   3   9        208.12        214.48        20.79 o                         
  -6   3   9        436.95        499.34        30.68 o                         
  -5   3   9        470.44        428.21        27.06 o                         
  -4   3   9        489.70        427.67        25.39 o                         
  -3   3   9        139.92        105.86        12.15 o                         
  -2   3   9        229.51        256.58        12.56 o                         
  -1   3   9          0.88          0.05         3.67 o                         
   0   3   9        207.92        188.69        23.87 o                         
   1   3   9        129.90        141.22         7.67 o                         
   2   3   9        743.16        753.69        22.15 o                         
   3   3   9        184.48        175.89        10.92 o                         
   4   3   9        253.36        274.04        12.86 o                         
   5   3   9        178.59        171.76        11.61 o                         
   6   3   9         13.24          5.89         4.59 o                         
  -9   4   9         37.16         44.74        14.50 o                         
  -8   4   9        136.46        160.79        19.50 o                         
  -7   4   9         55.92         64.54        12.42 o                         
  -6   4   9        196.68        204.38        19.34 o                         
  -5   4   9          7.25         11.34         6.43 o                         
  -4   4   9        177.30        143.94        15.23 o                         
  -3   4   9        951.51        911.18        38.89 o                         
  -2   4   9        730.69        709.14        24.93 o                         
  -1   4   9       1336.12       1237.79        54.59 o                         
   0   4   9       1991.81       1927.91        72.12 o                         
   1   4   9        108.07         98.83         5.18 o                         
   2   4   9        419.77        408.10        13.55 o                         
   3   4   9        622.18        536.73        31.28 o                         
   4   4   9         11.90          8.16         1.96 o                         
   5   4   9         83.95         73.36         8.21 o                         
   6   4   9         43.62         32.64         6.21 o                         
  -8   5   9         49.61         47.96        12.96 o                         
  -7   5   9        115.22         95.33        14.96 o                         
  -6   5   9        452.82        499.45        30.89 o                         
  -5   5   9        665.65        675.36        36.03 o                         
  -4   5   9         53.92         58.44         9.99 o                         
  -3   5   9          7.34         13.34         6.10 o                         
  -2   5   9         20.49         15.39         6.27 o                         
  -1   5   9        149.69        157.17         5.50 o                         
   0   5   9         21.76         23.03         2.95 o                         
   1   5   9        166.93        161.58         6.54 o                         
   2   5   9          7.16          6.64         3.46 o                         
   3   5   9         62.59         63.12         4.85 o                         
   4   5   9        273.50        262.45         9.60 o                         
   5   5   9         83.32         85.45        13.61 o                         
   6   5   9          7.96          4.21         6.16 o                         
  -8   6   9         33.88         40.45        10.21 o                         
  -7   6   9          9.81         12.10         7.51 o                         
  -6   6   9          1.42          3.24         6.21 o                         
  -5   6   9        311.85        324.45        24.41 o                         
  -4   6   9         12.73          5.73         5.35 o                         
  -3   6   9          7.84          5.13         4.59 o                         
  -2   6   9        258.40        259.60         9.92 o                         
  -1   6   9       2067.64       2019.44        55.52 o                         
   0   6   9        797.59        777.76        16.43 o                         
   1   6   9         39.27         34.06         3.37 o                         
   2   6   9       1086.63       1092.88        20.77 o                         
   3   6   9         16.67         22.60         4.59 o                         
   4   6   9         40.35         41.22         4.86 o                         
   5   6   9          0.78          9.34         5.94 o                         
   6   6   9         15.87         10.10         6.10 o                         
  -8   7   9          1.30         13.12         8.80 o                         
  -7   7   9         31.49         39.59        10.96 o                         
  -6   7   9         23.20         19.77         8.48 o                         
  -5   7   9         78.47         75.40        11.61 o                         
  -4   7   9          7.77          9.56         5.13 o                         
  -3   7   9        725.60        662.46        22.02 o                         
  -2   7   9        120.05        115.47         7.26 o                         
  -1   7   9         60.02         56.02         4.53 o                         
   0   7   9        395.26        382.25        10.05 o                         
   1   7   9        150.13        133.62         6.95 o                         
   2   7   9         11.74          8.81         2.37 o                         
   3   7   9       1343.65       1267.14        30.87 o                         
   4   7   9        583.16        568.64        33.97 o                         
   5   7   9        107.23        117.10        15.61 o                         
  -7   8   9         19.71         14.10         6.86 o                         
  -6   8   9        115.76        111.26        16.04 o                         
  -5   8   9        109.61         91.60        13.99 o                         
  -4   8   9         15.45         -0.54         5.94 o                         
  -3   8   9        227.05        228.90        10.54 o                         
  -2   8   9         94.77         90.14         4.74 o                         
  -1   8   9          2.67          3.70         1.92 o                         
   0   8   9        233.97        228.38         7.94 o                         
   1   8   9          1.22          1.46         2.13 o                         
   2   8   9        143.34        150.59         7.12 o                         
   3   8   9         20.57         17.01         7.99 o                         
   4   8   9         10.35         27.33         8.86 o                         
   5   8   9          6.93         17.61         7.51 o                         
  -7   9   9         18.97          0.65         6.64 o                         
  -6   9   9         85.28         86.64        14.64 o                         
  -5   9   9        465.48        487.13        33.00 o                         
  -4   9   9        191.92        209.83        14.22 o                         
  -3   9   9        222.21        206.51        10.44 o                         
  -2   9   9        214.56        202.84         9.77 o                         
  -1   9   9        379.20        341.31        10.07 o                         
   0   9   9         65.24         65.45         5.14 o                         
   1   9   9          1.56          0.54         2.45 o                         
   2   9   9        213.40        223.72        20.69 o                         
   3   9   9         42.50         41.48        10.15 o                         
   4   9   9         28.66         41.16        10.37 o                         
   5   9   9         20.10         31.27         9.02 o                         
  -6  10   9         22.88         26.84        10.05 o                         
  -5  10   9         58.85         74.50         9.16 o                         
  -4  10   9        151.19        141.86        12.22 o                         
  -3  10   9        252.79        247.39        15.69 o                         
  -2  10   9        112.45        107.70        10.41 o                         
  -1  10   9         86.92         88.84         9.06 o                         
   0  10   9        348.25        347.05        14.55 o                         
   1  10   9        415.72        418.62        21.08 o                         
   2  10   9        127.54        108.08        14.96 o                         
   3  10   9         96.72        126.87        16.10 o                         
   4  10   9         60.11         72.05        12.91 o                         
  -6  11   9         31.99         39.75         8.00 o                         
  -5  11   9         13.35         13.00         6.32 o                         
  -4  11   9          4.11         -1.83         4.92 o                         
  -3  11   9         11.88         -4.75         9.75 o                         
  -2  11   9         70.58         78.85         9.64 o                         
  -1  11   9          8.61         -2.69         4.65 o                         
   0  11   9        393.55        408.73        16.32 o                         
   1  11   9        422.65        459.29        22.77 o                         
   2  11   9        228.72        246.73        23.12 o                         
   3  11   9          1.37         -7.83         7.83 o                         
   4  11   9        144.13        175.75        19.39 o                         
  -6  12   9          2.71         32.84        10.37 o                         
  -5  12   9          5.33          7.18         5.35 o                         
  -4  12   9          0.22          7.72         5.56 o                         
  -3  12   9        169.19        157.17        13.13 o                         
  -2  12   9         60.98         65.41        12.64 o                         
  -1  12   9         24.15         23.88         5.88 o                         
   0  12   9        215.38        215.04        15.27 o                         
   1  12   9         16.00         17.23         8.37 o                         
   2  12   9         27.26         37.11        10.48 o                         
   3  12   9          3.09         -4.27         5.94 o                         
  -5  13   9          3.98          7.05         8.21 o                         
  -4  13   9         88.36         99.47        11.53 o                         
  -3  13   9         11.60         10.88         5.56 o                         
  -2  13   9          4.98          2.87         4.49 o                         
  -1  13   9         93.60         97.72        10.33 o                         
   0  13   9         70.38         62.49         6.86 o                         
   1  13   9         33.25         31.49        10.32 o                         
   2  13   9         30.60         33.22         9.78 o                         
  -3  14   9        161.67        159.45        13.63 o                         
  -2  14   9         51.51         51.09         9.40 o                         
  -1  14   9         86.19         90.56        10.14 o                         
   0  14   9         65.49         60.47        11.75 o                         
   1  14   9         28.87         47.75        12.10 o                         
  -2 -16  10         38.08         35.97        10.75 o                         
  -1 -16  10        386.73        377.31        17.80 o                         
   0 -16  10        140.05        163.12        14.59 o                         
   1 -16  10         80.70         57.09        13.02 o                         
  -4 -15  10          5.41          7.78         6.59 o                         
  -3 -15  10          5.69          8.01         4.61 o                         
  -2 -15  10         17.16         11.94         4.62 o                         
  -1 -15  10         42.35         40.32         6.42 o                         
   0 -15  10        109.50        123.62        12.29 o                         
   1 -15  10         84.72         87.39        15.07 o                         
   2 -15  10        202.31        245.32        24.95 o                         
  -4 -14  10          1.52         -1.59         4.62 o                         
  -3 -14  10          9.02         11.20         4.03 o                         
  -2 -14  10         39.24         46.45         6.01 o                         
  -1 -14  10        203.32        202.01        15.10 o                         
   0 -14  10         47.53         47.36         8.23 o                         
   1 -14  10         13.21          2.00         6.32 o                         
   2 -14  10          0.96          7.18         7.35 o                         
   3 -14  10         10.22          5.67         6.54 o                         
  -5 -13  10         14.66         26.05         5.34 o                         
  -4 -13  10        216.74        204.77        12.00 o                         
  -3 -13  10         33.64         34.71         5.54 o                         
  -2 -13  10        161.79        141.88        10.09 o                         
  -1 -13  10        144.26        126.78        11.79 o                         
   0 -13  10          0.33          2.84         4.97 o                         
   1 -13  10         45.44         51.64        11.45 o                         
   2 -13  10        184.72        197.79        22.41 o                         
   3 -13  10         45.37         50.39        12.21 o                         
   4 -13  10         28.83         27.33        10.26 o                         
  -6 -12  10         19.40         21.55        10.53 o                         
  -5 -12  10        107.64        124.02        12.69 o                         
  -4 -12  10        133.66        134.68         9.50 o                         
  -3 -12  10        402.87        402.49        16.41 o                         
  -2 -12  10        206.93        194.30        13.79 o                         
  -1 -12  10        248.20        243.53        11.71 o                         
   0 -12  10        227.06        244.29        16.77 o                         
   1 -12  10        198.66        175.38        19.34 o                         
   2 -12  10        132.48        128.55        17.18 o                         
   3 -12  10         15.38         22.79         9.29 o                         
   4 -12  10          0.36          6.97         8.05 o                         
  -6 -11  10         11.05         27.98        10.96 o                         
  -5 -11  10         68.13         58.00         9.15 o                         
  -4 -11  10        270.03        274.41        17.06 o                         
  -3 -11  10         57.13         50.24         7.70 o                         
  -2 -11  10          7.63          2.37         2.53 o                         
  -1 -11  10         40.71         45.94         5.20 o                         
   0 -11  10          8.92          5.00         4.19 o                         
   1 -11  10        112.34         97.69        10.18 o                         
   2 -11  10        348.45        370.25        28.36 o                         
   3 -11  10        444.28        501.45        33.70 o                         
   4 -11  10        151.23        159.88        19.77 o                         
   5 -11  10        137.98        135.84        18.80 o                         
  -7 -10  10          1.60         -0.38         7.99 o                         
  -6 -10  10          2.46         -6.21         8.05 o                         
  -5 -10  10        268.59        302.44        18.10 o                         
  -4 -10  10        253.04        249.48        15.60 o                         
  -3 -10  10        397.94        420.11        19.80 o                         
  -2 -10  10        122.05        114.07         8.36 o                         
  -1 -10  10         10.09          8.95         2.97 o                         
   0 -10  10        184.47        174.38        12.07 o                         
   1 -10  10        445.69        422.74        31.35 o                         
   2 -10  10          6.36          6.97         6.05 o                         
   3 -10  10         13.08         17.28         8.97 o                         
   4 -10  10         22.79         13.50         7.62 o                         
   5 -10  10         29.54         41.21        11.13 o                         
  -7  -9  10         53.42         55.15        13.39 o                         
  -6  -9  10         60.75         78.64        20.09 o                         
  -5  -9  10        377.20        389.79        19.89 o                         
  -4  -9  10        206.16        231.12        14.78 o                         
  -3  -9  10          9.83         12.86         4.41 o                         
  -2  -9  10        360.54        354.75        14.64 o                         
  -1  -9  10         63.80         50.69         4.10 o                         
   0  -9  10         67.47         56.82         5.26 o                         
   1  -9  10        641.38        644.85        19.21 o                         
   2  -9  10        197.27        166.20        19.69 o                         
   3  -9  10        676.56        664.56        38.02 o                         
   4  -9  10         95.93         89.17        14.37 o                         
   5  -9  10        102.42        113.91        16.85 o                         
   6  -9  10          6.40         -1.94         6.59 o                         
  -8  -8  10        135.06        145.40        19.61 o                         
  -7  -8  10         91.88        110.45        17.66 o                         
  -6  -8  10         17.25         16.44         5.52 o                         
  -5  -8  10        238.61        266.77        22.04 o                         
  -4  -8  10        150.49        152.79        12.26 o                         
  -3  -8  10         40.56         36.90         4.53 o                         
  -2  -8  10        282.82        304.08        10.97 o                         
  -1  -8  10          2.32          2.81         1.87 o                         
   0  -8  10         77.15         78.41         6.56 o                         
   1  -8  10         15.17         22.67         4.31 o                         
   2  -8  10        614.95        528.77        32.15 o                         
   3  -8  10          0.11         -6.83        11.48 o                         
   4  -8  10         63.10         54.93        11.07 o                         
   5  -8  10         43.91         43.70        11.02 o                         
   6  -8  10         89.08         92.79        15.23 o                         
  -8  -7  10        202.28        183.21        21.93 o                         
  -7  -7  10        415.89        427.02        30.89 o                         
  -6  -7  10        226.64        227.82        20.20 o                         
  -5  -7  10        299.79        267.68        36.87 o                         
  -4  -7  10        261.80        253.25         9.23 o                         
  -3  -7  10        380.06        363.69        15.08 o                         
  -2  -7  10         13.37         13.31         2.89 o                         
  -1  -7  10         27.40         31.52         3.66 o                         
   0  -7  10        206.86        218.17         8.28 o                         
   1  -7  10         46.13         38.69         5.58 o                         
   2  -7  10        428.56        407.41        15.11 o                         
   3  -7  10        169.25        161.82        12.53 o                         
   4  -7  10          1.75         -1.32         4.31 o                         
   5  -7  10          0.23         -3.56         7.24 o                         
   6  -7  10          1.31          9.83         7.24 o                         
  -8  -6  10          9.00         11.61         7.78 o                         
  -7  -6  10         86.38         85.61        13.88 o                         
  -6  -6  10         95.36         90.31        12.80 o                         
  -5  -6  10          1.96          3.36         2.64 o                         
  -4  -6  10        277.36        276.71         8.78 o                         
  -3  -6  10        505.34        511.49        14.21 o                         
  -2  -6  10       3649.82       3770.38        57.04 o                         
  -1  -6  10       1432.09       1401.05        33.09 o                         
   0  -6  10        629.41        634.83        16.87 o                         
   1  -6  10        524.52        532.04        21.04 o                         
   2  -6  10        125.01        104.55         5.70 o                         
   3  -6  10        452.25        440.73        15.33 o                         
   4  -6  10         39.56         44.32         7.14 o                         
   5  -6  10          4.98          2.13         4.43 o                         
   6  -6  10          3.54          9.99         7.02 o                         
  -8  -5  10         12.98         13.67         7.45 o                         
  -7  -5  10          0.69         -1.08         6.10 o                         
  -6  -5  10        120.46        129.56         7.59 o                         
  -5  -5  10        377.29        367.89        14.06 o                         
  -4  -5  10         19.02         20.37         2.79 o                         
  -3  -5  10        487.35        484.10        13.45 o                         
  -2  -5  10        937.51        923.03        36.24 o                         
  -1  -5  10       1270.38       1259.87        43.70 o                         
   0  -5  10        903.73        839.41        20.94 o                         
   1  -5  10        101.31         97.76        12.53 o                         
   2  -5  10        307.80        300.52        10.58 o                         
   3  -5  10        633.89        581.08        19.07 o                         
   4  -5  10        115.78        135.72        11.45 o                         
   5  -5  10         76.47         98.74        10.17 o                         
   6  -5  10        113.46        121.24        11.47 o                         
  -8  -4  10          6.10          6.70         6.97 o                         
  -7  -4  10          1.78          0.70         4.97 o                         
  -6  -4  10        225.28        225.28        10.96 o                         
  -5  -4  10          6.29          6.65         2.51 o                         
  -4  -4  10          1.14         -0.17         2.31 o                         
  -3  -4  10        526.72        479.38        16.29 o                         
  -2  -4  10        169.31        169.76        11.23 o                         
  -1  -4  10          6.01          8.90         1.72 o                         
   0  -4  10          2.96          3.58         1.40 o                         
   1  -4  10         21.37         23.19         3.48 o                         
   2  -4  10         24.84         20.44         3.15 o                         
   3  -4  10        146.62        143.52         6.72 o                         
   4  -4  10        167.08        178.60         9.54 o                         
   5  -4  10        174.57        180.31        13.12 o                         
   6  -4  10        209.05        233.02        12.25 o                         
  -9  -3  10         27.04         12.48         8.97 o                         
  -8  -3  10          1.62          1.35         6.21 o                         
  -7  -3  10        115.40        138.54        16.42 o                         
  -6  -3  10        710.81        697.83        35.43 o                         
  -5  -3  10        530.59        562.77        19.64 o                         
  -4  -3  10          8.59          6.94         2.67 o                         
  -3  -3  10        578.48        504.26        21.77 o                         
  -2  -3  10       1936.47       2146.38        66.43 o                         
  -1  -3  10         80.40         68.60         3.58 o                         
   0  -3  10          3.47          1.40         1.13 o                         
   1  -3  10        511.32        523.43        13.89 o                         
   2  -3  10         81.33         65.55         4.82 o                         
   3  -3  10         43.12         53.23         4.12 o                         
   4  -3  10          1.06          3.08         2.65 o                         
   5  -3  10          1.83          2.96         2.80 o                         
   6  -3  10         17.71         12.98         4.09 o                         
  -9  -2  10          3.99        -10.37        10.37 o                         
  -8  -2  10         29.27         10.59         6.59 o                         
  -7  -2  10          0.89         -3.94         6.70 o                         
  -6  -2  10         48.86         47.31         9.29 o                         
  -5  -2  10         91.95         83.23        10.59 o                         
  -4  -2  10        432.16        394.23        20.63 o                         
  -3  -2  10        657.46        570.69        22.58 o                         
  -2  -2  10       1242.42       1273.68        57.87 o                         
  -1  -2  10        565.57        557.59        16.61 o                         
   0  -2  10        214.95        213.24         7.97 o                         
   1  -2  10          4.20          5.00         1.70 o                         
   2  -2  10          5.49          1.80         2.44 o                         
   3  -2  10          9.65         10.38         1.93 o                         
   4  -2  10         21.14         23.97         3.64 o                         
   5  -2  10        103.31         99.65         7.86 o                         
   6  -2  10         35.40         44.42         6.37 o                         
  -9  -1  10         25.66         24.90         8.43 o                         
  -8  -1  10         22.20         20.74         8.43 o                         
  -7  -1  10        153.60        165.82        17.99 o                         
  -6  -1  10          2.39         -3.83         5.08 o                         
  -5  -1  10          2.81          0.00         4.05 o                         
  -4  -1  10         11.69          4.96         3.25 o                         
  -3  -1  10        535.12        474.29        48.83 o                         
  -2  -1  10        111.58        120.56         8.58 o                         
  -1  -1  10        148.62        138.66         6.48 o                         
   0  -1  10         74.47         54.14         3.66 o                         
   1  -1  10       2467.25       2519.21        88.01 o                         
   2  -1  10        770.31        714.82        25.90 o                         
   3  -1  10        385.54        390.41         9.88 o                         
   4  -1  10        145.73        134.72         7.47 o                         
   5  -1  10        260.00        228.20        12.49 o                         
   6  -1  10          0.11         -3.23         3.23 o                         
  -9   0  10         20.27         17.23         7.99 o                         
  -8   0  10         25.41         15.93         6.86 o                         
  -7   0  10         25.12         23.73         5.44 o                         
  -6   0  10         34.13         32.70         5.68 o                         
  -5   0  10        165.02        150.80        14.04 o                         
  -4   0  10       1456.15       1419.18        30.75 o                         
  -3   0  10       1398.57       1346.06        30.16 o                         
  -2   0  10        170.70        148.37         8.34 o                         
  -1   0  10        780.69        806.01        17.03 o                         
   0   0  10         10.51          5.14         2.68 o                         
   1   0  10        119.73        110.63         9.24 o                         
   2   0  10          2.14          4.21         1.62 o                         
   3   0  10         56.13         50.14         3.34 o                         
   4   0  10        193.60        194.74        10.14 o                         
   5   0  10        244.61        233.71        10.73 o                         
   6   0  10         76.30         82.65        11.50 o                         
  -9   1  10         52.77         53.97         9.22 o                         
  -8   1  10         42.21         43.46         7.68 o                         
  -7   1  10         48.24         43.86         7.23 o                         
  -6   1  10         10.72         11.03         4.35 o                         
  -5   1  10         24.05         16.79         4.86 o                         
  -4   1  10         64.04         69.23         4.69 o                         
  -3   1  10         68.75         60.63         5.40 o                         
  -2   1  10        642.15        585.00        43.50 o                         
  -1   1  10          8.17          9.32         1.88 o                         
   0   1  10        495.78        493.15        15.02 o                         
   1   1  10       1768.35       1784.11        33.61 o                         
   2   1  10       1867.14       1804.35        74.19 o                         
   3   1  10        210.66        191.77        13.32 o                         
   4   1  10        183.30        167.48        11.75 o                         
   5   1  10        371.79        384.64        17.08 o                         
   6   1  10          0.16         -1.94         7.45 o                         
  -9   2  10        150.96        145.31        13.45 o                         
  -8   2  10         40.82         44.67         8.22 o                         
  -7   2  10          0.01          4.97         4.93 o                         
  -6   2  10         16.83         10.63         5.35 o                         
  -5   2  10          0.71         -5.83         6.32 o                         
  -4   2  10        514.16        471.79        14.15 o                         
  -3   2  10        231.53        187.48        16.74 o                         
  -2   2  10         61.49         50.43         6.16 o                         
  -1   2  10        700.72        593.89        42.83 o                         
   0   2  10         80.84         86.81         8.05 o                         
   1   2  10          5.56          2.36         3.24 o                         
   2   2  10        283.60        299.22        11.95 o                         
   3   2  10        769.35        749.74        21.27 o                         
   4   2  10        238.19        233.84        10.04 o                         
   5   2  10        397.86        435.25        27.82 o                         
   6   2  10        293.45        382.94        29.87 o                         
  -8   3  10        249.03        274.11        17.84 o                         
  -7   3  10        199.86        214.27        21.01 o                         
  -6   3  10        474.04        496.69        30.84 o                         
  -5   3  10        336.49        329.53        23.82 o                         
  -4   3  10        205.71        158.33        33.22 o                         
  -3   3  10         23.11         13.94         5.78 o                         
  -2   3  10        119.09        126.77        13.72 o                         
  -1   3  10          9.07          6.60         1.43 o                         
   0   3  10        502.81        473.34        15.04 o                         
   1   3  10          1.36          0.53         3.24 o                         
   2   3  10        137.71        145.86         9.72 o                         
   3   3  10         15.66         14.12         3.20 o                         
   4   3  10          4.82         -0.25         1.88 o                         
   5   3  10          0.21         -3.25         3.83 o                         
   6   3  10         83.93        110.89        16.15 o                         
  -8   4  10         46.53         57.95        12.96 o                         
  -7   4  10         65.48         68.27        13.34 o                         
  -6   4  10        388.97        449.54        30.08 o                         
  -5   4  10        515.84        499.50        31.06 o                         
  -4   4  10        404.91        387.81        25.60 o                         
  -3   4  10        912.27        874.45        39.32 o                         
  -2   4  10        793.60        795.01        25.81 o                         
  -1   4  10        867.19        819.47        27.43 o                         
   0   4  10        471.84        402.28        30.51 o                         
   1   4  10        218.74        202.33         9.77 o                         
   2   4  10        946.13        937.86        26.77 o                         
   3   4  10         23.92         18.89         4.67 o                         
   4   4  10         10.22         13.83         5.78 o                         
   5   4  10         42.03         61.95        12.21 o                         
   6   4  10         11.96         14.91         9.61 o                         
  -8   5  10         16.79          5.56         7.40 o                         
  -7   5  10        116.09        129.47        17.61 o                         
  -6   5  10        191.75        187.15        19.55 o                         
  -5   5  10          7.71          7.13         6.43 o                         
  -4   5  10         10.06          9.18         6.27 o                         
  -3   5  10          8.94          7.83         5.62 o                         
  -2   5  10       1135.50       1040.09        37.24 o                         
  -1   5  10        746.20        769.89        55.20 o                         
   0   5  10       1328.86       1273.72        37.50 o                         
   1   5  10       1186.71       1166.11        38.70 o                         
   2   5  10        543.06        565.12        17.47 o                         
   3   5  10        457.43        498.29        18.56 o                         
   4   5  10         69.13         75.02        13.07 o                         
   5   5  10          4.64          1.89         6.37 o                         
   6   5  10         43.39         38.35        10.96 o                         
  -8   6  10         10.83         28.95        11.83 o                         
  -7   6  10          1.54          3.73         7.83 o                         
  -6   6  10         48.18         59.20        11.72 o                         
  -5   6  10         98.61        112.18        15.45 o                         
  -4   6  10         29.56         47.75        10.15 o
[truncated: 146,935 more chars]
